# Supplementary material for: Arginine-modified black phosphorus quantum dots with dual excited states for enhanced electrochemiluminescence in bioanalysis
Source: Nat Commun. 2022 Nov 26;13:7302. doi: 10.1038/s41467-022-35015-9 (PMC9701201; doi:10.1038/s41467-022-35015-9)
Supplement: Supplementary file 3 — Source Data [file 41467_2022_35015_MOESM3_ESM.xlsx]

## Sheet: Figure 1c
FTIR spectra of Arg, R-BPQDs and BPQDs
	R-BPQDs	Arg	BPQDs
Wavenumber (cm-1)	Intensity	Intensity	Intensity
399.199	0.72665	-0.0234	1.78532
401.127	0.74348	-0.01042	1.81485
403.056	0.6991	-5.55112e-17	1.86719
404.984	0.65055	-0.01998	1.9
406.913	0.65789	-0.05476	1.86775
408.841	0.71959	-0.08129	1.83747
410.77	0.75	-0.06153	1.84994
412.698	0.70369	-0.01752	1.82823
414.627	0.66513	-0.04423	1.77861
416.555	0.66215	-0.0455	1.79675
418.484	0.68924	-0.02433	1.882
420.412	0.73786	-0.03337	1.89138
422.341	0.72891	-0.04607	1.84661
424.269	0.68954	-0.09132	1.8079
426.198	0.6822	-0.09405	1.79055
428.126	0.67545	-0.07803	1.80624
430.055	0.68637	-0.08297	1.81186
431.983	0.67548	-0.10697	1.81775
433.912	0.67473	-0.09328	1.84306
435.84	0.68076	-0.09979	1.84702
437.769	0.68093	-0.114	1.81999
439.697	0.66659	-0.10595	1.8045
441.626	0.66301	-0.09181	1.80568
443.554	0.6743	-0.12842	1.7908
445.483	0.66366	-0.13269	1.80542
447.411	0.65943	-0.1315	1.83041
449.34	0.64821	-0.14112	1.83797
451.268	0.61722	-0.13885	1.82753
453.197	0.62522	-0.13178	1.82008
455.125	0.63852	-0.15849	1.80701
457.054	0.64052	-0.17759	1.81445
458.982	0.62728	-0.18701	1.82582
460.911	0.6203	-0.18759	1.81831
462.839	0.61827	-0.18417	1.81347
464.768	0.61163	-0.19924	1.80854
466.696	0.60886	-0.21398	1.79524
468.625	0.61859	-0.21617	1.81055
470.553	0.61042	-0.23336	1.82271
472.482	0.60136	-0.26256	1.80598
474.41	0.60583	-0.27855	1.79781
476.339	0.60576	-0.2792	1.81296
478.267	0.58897	-0.30201	1.81336
480.196	0.58759	-0.32688	1.80016
482.124	0.58648	-0.35363	1.7954
484.053	0.58759	-0.37807	1.80081
485.981	0.58942	-0.38739	1.79886
487.91	0.59014	-0.38703	1.78993
489.838	0.58713	-0.38885	1.78866
491.767	0.58681	-0.38396	1.79468
493.695	0.58538	-0.35933	1.79904
495.624	0.58055	-0.33624	1.78665
497.552	0.57451	-0.32424	1.77779
499.481	0.57167	-0.29719	1.77246
501.409	0.56162	-0.2751	1.76845
503.338	0.5511	-0.27767	1.77904
505.266	0.55561	-0.29784	1.7849
507.195	0.55928	-0.30548	1.77484
509.123	0.54321	-0.30549	1.76904
511.052	0.53486	-0.31268	1.77764
512.98	0.53051	-0.30716	1.78486
514.909	0.53035	-0.30996	1.78721
516.837	0.53246	-0.32555	1.76541
518.766	0.52327	-0.33503	1.75224
520.694	0.51898	-0.34794	1.76542
522.623	0.51304	-0.3691	1.78266
524.551	0.49817	-0.38073	1.77963
526.48	0.48898	-0.37456	1.7765
528.408	0.47471	-0.38435	1.77278
530.337	0.46802	-0.40618	1.77199
532.265	0.47005	-0.41487	1.77861
534.194	0.46254	-0.42236	1.78483
536.122	0.45599	-0.4324	1.78594
538.051	0.45377	-0.44791	1.78589
539.979	0.45225	-0.47071	1.79804
541.908	0.45598	-0.50389	1.80211
543.836	0.46115	-0.53216	1.79644
545.765	0.45901	-0.55948	1.79387
547.693	0.44682	-0.59159	1.78344
549.622	0.45263	-0.62006	1.78222
551.55	0.45923	-0.60691	1.78378
553.479	0.45537	-0.56727	1.78141
555.407	0.44816	-0.5304	1.77939
557.336	0.44783	-0.50882	1.77568
559.264	0.45307	-0.48893	1.77156
561.193	0.45705	-0.47524	1.77729
563.121	0.46305	-0.49048	1.77815
565.05	0.46397	-0.5051	1.76786
566.978	0.4591	-0.50888	1.75873
568.907	0.45375	-0.51591	1.7671
570.835	0.45213	-0.52927	1.78007
572.764	0.45683	-0.54405	1.77971
574.692	0.45728	-0.55447	1.77201
576.621	0.45917	-0.5625	1.76728
578.549	0.45899	-0.57529	1.76334
580.478	0.45765	-0.58576	1.76638
582.406	0.45569	-0.59376	1.76771
584.335	0.45683	-0.60175	1.77285
586.263	0.45607	-0.61803	1.78113
588.192	0.46162	-0.64076	1.77831
590.12	0.46077	-0.65623	1.76993
592.049	0.46324	-0.66044	1.76855
593.977	0.4595	-0.669	1.77856
595.906	0.45191	-0.68286	1.78818
597.834	0.45016	-0.69612	1.78396
599.763	0.44569	-0.70685	1.77973
601.691	0.4396	-0.72197	1.77376
603.62	0.44037	-0.73226	1.76719
605.548	0.4437	-0.73985	1.77189
607.477	0.44462	-0.75088	1.77741
609.405	0.43835	-0.75659	1.7817
611.334	0.43976	-0.74403	1.78387
613.262	0.44428	-0.71822	1.78082
615.191	0.44228	-0.69257	1.78074
617.119	0.44593	-0.66628	1.78702
619.048	0.44809	-0.64058	1.78808
620.976	0.4412	-0.62286	1.78734
622.905	0.44049	-0.61198	1.79158
624.833	0.44095	-0.6044	1.79336
626.762	0.4426	-0.6004	1.78925
628.69	0.44018	-0.60143	1.78652
630.619	0.44105	-0.59818	1.78722
632.547	0.44154	-0.59134	1.78599
634.476	0.43813	-0.58971	1.78541
636.404	0.43771	-0.59139	1.79153
638.333	0.43732	-0.592	1.78838
640.261	0.43437	-0.59652	1.78199
642.19	0.43301	-0.60577	1.78601
644.118	0.43402	-0.61561	1.78704
646.047	0.43809	-0.62203	1.78117
647.975	0.43448	-0.62837	1.78692
649.904	0.42819	-0.6307	1.79297
651.832	0.42779	-0.63557	1.79095
653.761	0.42974	-0.6362	1.78888
655.689	0.43013	-0.63326	1.78676
657.618	0.43022	-0.63008	1.78877
659.546	0.43022	-0.63316	1.78957
661.475	0.43451	-0.63577	1.79293
663.403	0.43368	-0.6315	1.79824
665.332	0.43243	-0.63045	1.79867
667.26	0.4295	-0.63699	1.79958
669.188	0.43784	-0.64569	1.79645
671.117	0.44217	-0.64251	1.79781
673.045	0.44455	-0.6454	1.80265
674.974	0.44503	-0.65504	1.80246
676.903	0.44884	-0.66419	1.80032
678.831	0.44967	-0.67105	1.80067
680.76	0.44759	-0.67946	1.80295
682.688	0.44837	-0.6866	1.80271
684.616	0.45774	-0.69404	1.79728
686.545	0.46423	-0.70533	1.7944
688.473	0.45871	-0.71485	1.79574
690.402	0.45439	-0.72399	1.7886
692.331	0.45634	-0.73736	1.78112
694.259	0.45664	-0.75056	1.77996
696.188	0.45905	-0.75543	1.77875
698.116	0.46221	-0.75869	1.77706
700.044	0.46302	-0.76422	1.7827
701.973	0.46532	-0.76815	1.78742
703.902	0.46972	-0.77465	1.78766
705.83	0.47408	-0.7797	1.78696
707.759	0.47862	-0.77753	1.7853
709.687	0.48219	-0.77229	1.79089
711.615	0.48535	-0.77242	1.79972
713.544	0.48799	-0.76931	1.79896
715.472	0.48835	-0.75817	1.7957
717.401	0.49066	-0.74631	1.79481
719.33	0.49463	-0.73391	1.79081
721.258	0.4952	-0.71986	1.78281
723.187	0.5029	-0.70216	1.78473
725.115	0.51091	-0.68109	1.78958
727.043	0.51696	-0.66083	1.79282
728.972	0.52274	-0.64061	1.79499
730.9	0.52832	-0.61975	1.79317
732.829	0.53026	-0.60021	1.7905
734.757	0.53332	-0.58806	1.79244
736.686	0.53316	-0.58474	1.79406
738.614	0.5319	-0.58734	1.79258
740.543	0.52947	-0.5994	1.79469
742.471	0.5228	-0.61567	1.79905
744.4	0.51911	-0.63752	1.79792
746.328	0.51828	-0.65453	1.79396
748.257	0.51025	-0.67007	1.78862
750.185	0.50873	-0.6896	1.78231
752.114	0.50961	-0.70867	1.77665
754.042	0.51298	-0.72401	1.77801
755.971	0.51206	-0.74177	1.77985
757.899	0.51416	-0.7561	1.77805
759.828	0.51735	-0.76682	1.77843
761.756	0.51801	-0.77917	1.78007
763.685	0.51909	-0.78911	1.78477
765.613	0.52489	-0.79234	1.78939
767.542	0.52675	-0.79273	1.79306
769.47	0.53178	-0.79352	1.79845
771.399	0.53512	-0.79518	1.80316
773.327	0.53519	-0.79377	1.80174
775.256	0.53654	-0.79264	1.80017
777.184	0.53862	-0.78838	1.80454
779.113	0.5376	-0.78255	1.80576
781.041	0.54043	-0.77494	1.80552
782.97	0.54809	-0.76888	1.80569
784.898	0.55225	-0.76818	1.80734
786.827	0.55029	-0.77114	1.80937
788.755	0.55539	-0.77017	1.80868
790.684	0.55736	-0.76688	1.80572
792.612	0.55796	-0.76256	1.80796
794.541	0.55909	-0.75738	1.80821
796.469	0.56108	-0.74621	1.80636
798.398	0.55885	-0.73399	1.80603
800.326	0.56046	-0.72188	1.80809
802.255	0.56356	-0.71596	1.80577
804.183	0.56624	-0.71381	1.80548
806.112	0.56698	-0.71444	1.80455
808.04	0.57265	-0.71862	1.80497
809.969	0.57529	-0.72043	1.80008
811.897	0.57959	-0.71848	1.798
813.826	0.58293	-0.71836	1.79805
815.754	0.58495	-0.71686	1.80018
817.683	0.58448	-0.71542	1.8043
819.611	0.58919	-0.71519	1.80653
821.54	0.58881	-0.71588	1.80492
823.468	0.58666	-0.71186	1.80421
825.397	0.5853	-0.70648	1.80221
827.325	0.58909	-0.70389	1.80318
829.254	0.59138	-0.69922	1.80499
831.182	0.59267	-0.69195	1.80134
833.111	0.59221	-0.68539	1.79855
835.039	0.59656	-0.68244	1.79977
836.968	0.6001	-0.67899	1.79599
838.896	0.60224	-0.67683	1.79112
840.825	0.60631	-0.68337	1.78722
842.753	0.61055	-0.69662	1.79012
844.682	0.61239	-0.71352	1.79232
846.61	0.6175	-0.71941	1.79284
848.539	0.62257	-0.70665	1.79507
850.467	0.6277	-0.6816	1.79693
852.396	0.63282	-0.65235	1.79478
854.324	0.63795	-0.62526	1.7904
856.253	0.64056	-0.59908	1.79092
858.181	0.64314	-0.57506	1.79035
860.11	0.64573	-0.55559	1.79012
862.038	0.64849	-0.54066	1.78947
863.967	0.65355	-0.52868	1.78645
865.895	0.65904	-0.5168	1.78613
867.824	0.66316	-0.50608	1.78779
869.752	0.66632	-0.49621	1.78887
871.681	0.66737	-0.49276	1.78466
873.609	0.66927	-0.48845	1.78099
875.538	0.6692	-0.4862	1.7809
877.466	0.67215	-0.4855	1.78077
879.395	0.67402	-0.48844	1.77798
881.323	0.675	-0.48768	1.77686
883.252	0.67296	-0.47981	1.77901
885.18	0.67341	-0.46301	1.78147
887.109	0.67294	-0.44275	1.78224
889.037	0.67372	-0.42754	1.78275
890.966	0.67466	-0.41783	1.77916
892.894	0.67814	-0.41023	1.77675
894.823	0.67979	-0.40532	1.77543
896.751	0.68432	-0.40135	1.77442
898.68	0.68932	-0.3986	1.77438
900.608	0.68999	-0.39536	1.77257
902.537	0.68978	-0.39281	1.76949
904.465	0.69393	-0.39443	1.76885
906.394	0.69647	-0.4012	1.76916
908.322	0.6979	-0.40312	1.76707
910.251	0.69893	-0.40786	1.76723
912.179	0.69913	-0.41803	1.76854
914.108	0.699	-0.42793	1.76603
916.036	0.70059	-0.43069	1.7644
917.965	0.70066	-0.42769	1.76192
919.893	0.69882	-0.42572	1.75978
921.822	0.69796	-0.42626	1.75975
923.75	0.70013	-0.42237	1.76158
925.679	0.69803	-0.41366	1.76195
927.607	0.69684	-0.40149	1.75796
929.536	0.69655	-0.38993	1.75475
931.464	0.69824	-0.37955	1.75252
933.393	0.69672	-0.37088	1.7522
935.321	0.69682	-0.36683	1.75228
937.25	0.69597	-0.36871	1.74898
939.178	0.69532	-0.37166	1.74922
941.107	0.69229	-0.3783	1.7495
943.035	0.69068	-0.38595	1.74844
944.964	0.68972	-0.39629	1.74685
946.892	0.69072	-0.40653	1.7448
948.821	0.69016	-0.41564	1.74119
950.749	0.68874	-0.42803	1.74071
952.678	0.68434	-0.44447	1.73981
954.606	0.67969	-0.4591	1.73916
956.535	0.67781	-0.47645	1.73824
958.463	0.68004	-0.49497	1.73595
960.392	0.67652	-0.51516	1.73485
962.32	0.67127	-0.53714	1.73772
964.249	0.66441	-0.56026	1.73905
966.177	0.6587	-0.58293	1.74077
968.106	0.65098	-0.60464	1.74117
970.034	0.64307	-0.62538	1.73869
971.963	0.63528	-0.64396	1.73576
973.891	0.62959	-0.65624	1.73572
975.82	0.62248	-0.66362	1.73447
977.748	0.61811	-0.66548	1.73329
979.677	0.61581	-0.66275	1.73375
981.605	0.61713	-0.6553	1.73412
983.534	0.61651	-0.64504	1.73248
985.462	0.62062	-0.6302	1.73157
987.391	0.62669	-0.6081	1.72885
989.319	0.63184	-0.58312	1.72753
991.248	0.63197	-0.5579	1.72932
993.176	0.63163	-0.53064	1.73143
995.105	0.63104	-0.50023	1.73098
997.033	0.63258	-0.46685	1.72849
998.962	0.63376	-0.43716	1.72628
1000.89	0.63525	-0.4077	1.72489
1002.82	0.63502	-0.3815	1.72424
1004.75	0.63266	-0.35721	1.72348
1006.68	0.62865	-0.33456	1.72258
1008.6	0.62883	-0.31793	1.72156
1010.53	0.62901	-0.30565	1.72016
1012.46	0.63016	-0.29586	1.72161
1014.39	0.62891	-0.2873	1.7198
1016.32	0.62811	-0.28055	1.71745
1018.25	0.63017	-0.27719	1.7171
1020.17	0.63152	-0.27726	1.71562
1022.1	0.62959	-0.28243	1.71481
1024.03	0.62855	-0.28919	1.71344
1025.96	0.62642	-0.3004	1.71387
1027.89	0.62515	-0.31175	1.71353
1029.82	0.62331	-0.32326	1.71457
1031.75	0.62114	-0.33737	1.71631
1033.67	0.61806	-0.35501	1.71588
1035.6	0.61628	-0.3596	1.71455
1037.53	0.6109	-0.33979	1.71348
1039.46	0.60529	-0.30821	1.70849
1041.39	0.59952	-0.28184	1.70393
1043.32	0.59338	-0.26936	1.7034
1045.24	0.58701	-0.26952	1.70432
1047.17	0.58176	-0.27244	1.70423
1049.1	0.5726	-0.27862	1.70176
1051.03	0.56687	-0.28591	1.69684
1052.96	0.55942	-0.29569	1.69444
1054.89	0.55234	-0.30435	1.69229
1056.82	0.54888	-0.31586	1.69063
1058.74	0.54768	-0.32969	1.69019
1060.67	0.54453	-0.34246	1.68811
1062.6	0.54266	-0.35344	1.68802
1064.53	0.54078	-0.36519	1.68565
1066.46	0.53964	-0.37274	1.68396
1068.39	0.53721	-0.376	1.68385
1070.32	0.53413	-0.37949	1.68322
1072.24	0.53127	-0.38435	1.67901
1074.17	0.53048	-0.38394	1.67753
1076.1	0.52668	-0.37991	1.6794
1078.03	0.52238	-0.37544	1.6824
1079.96	0.52097	-0.37638	1.68359
1081.89	0.52188	-0.38072	1.67983
1083.82	0.52134	-0.39012	1.68029
1085.74	0.51945	-0.39885	1.68288
1087.67	0.51725	-0.41045	1.68273
1089.6	0.51844	-0.42317	1.68335
1091.53	0.52029	-0.43661	1.6841
1093.46	0.52231	-0.4493	1.68473
1095.39	0.522	-0.46432	1.68414
1097.32	0.52359	-0.48084	1.68106
1099.24	0.52399	-0.49765	1.67887
1101.17	0.52597	-0.51059	1.67846
1103.1	0.52729	-0.52432	1.67969
1105.03	0.53087	-0.53821	1.68102
1106.96	0.53402	-0.55292	1.68012
1108.89	0.53588	-0.56907	1.6787
1110.81	0.5357	-0.58594	1.67843
1112.74	0.53739	-0.60585	1.6781
1114.67	0.53871	-0.62659	1.67604
1116.6	0.54151	-0.6442	1.67815
1118.53	0.54499	-0.66086	1.68175
1120.46	0.54894	-0.67497	1.68226
1122.38	0.55221	-0.68596	1.68023
1124.31	0.55554	-0.69563	1.67925
1126.24	0.55901	-0.71174	1.67822
1128.17	0.56273	-0.73016	1.67845
1130.1	0.56493	-0.73901	1.67992
1132.03	0.56877	-0.73991	1.68151
1133.96	0.56989	-0.74063	1.68449
1135.88	0.57292	-0.74071	1.68686
1137.81	0.57715	-0.73693	1.68766
1139.74	0.57855	-0.72895	1.68836
1141.67	0.57818	-0.71664	1.68993
1143.6	0.58234	-0.69977	1.69151
1145.53	0.58278	-0.6793	1.69106
1147.46	0.58132	-0.65704	1.69046
1149.38	0.5802	-0.63539	1.6897
1151.31	0.57825	-0.61555	1.68697
1153.24	0.57265	-0.59649	1.68327
1155.17	0.56746	-0.58025	1.68178
1157.1	0.55977	-0.56975	1.68205
1159.03	0.55191	-0.56005	1.68182
1160.95	0.54593	-0.55462	1.68145
1162.88	0.54082	-0.55517	1.68165
1164.81	0.53462	-0.55757	1.68133
1166.74	0.529	-0.56256	1.6809
1168.67	0.52514	-0.57248	1.6789
1170.6	0.52533	-0.58392	1.67733
1172.53	0.52292	-0.59937	1.67769
1174.45	0.52219	-0.62092	1.67751
1176.38	0.52012	-0.64318	1.67577
1178.31	0.51935	-0.66402	1.67579
1180.24	0.52224	-0.68546	1.67709
1182.17	0.5268	-0.7027	1.67952
1184.1	0.53059	-0.71112	1.6805
1186.03	0.5349	-0.70939	1.68008
1187.95	0.53728	-0.69765	1.6789
1189.88	0.54081	-0.67996	1.67778
1191.81	0.5451	-0.66058	1.67571
1193.74	0.54967	-0.64451	1.67355
1195.67	0.55227	-0.63439	1.67245
1197.6	0.55537	-0.62274	1.67193
1199.53	0.5582	-0.60407	1.66991
1201.45	0.56157	-0.57898	1.66776
1203.38	0.56214	-0.55247	1.66692
1205.31	0.56542	-0.52859	1.66664
1207.24	0.5666	-0.51012	1.66549
1209.17	0.56697	-0.49554	1.66451
1211.1	0.56799	-0.48475	1.66343
1213.03	0.57104	-0.47507	1.66318
1214.95	0.57518	-0.46959	1.66276
1216.88	0.57942	-0.46593	1.66198
1218.81	0.58181	-0.46357	1.66092
1220.74	0.58633	-0.46164	1.65858
1222.67	0.58969	-0.46018	1.6553
1224.6	0.59163	-0.4578	1.65093
1226.52	0.59117	-0.45688	1.64865
1228.45	0.59025	-0.45461	1.64781
1230.38	0.59011	-0.45242	1.64611
1232.31	0.59101	-0.45083	1.64426
1234.24	0.58959	-0.45	1.64532
1236.17	0.58927	-0.45001	1.64704
1238.1	0.58666	-0.45264	1.64793
1240.02	0.58472	-0.45521	1.6489
1241.95	0.58155	-0.45745	1.64794
1243.88	0.57787	-0.46063	1.64952
1245.81	0.57335	-0.46681	1.65145
1247.74	0.57166	-0.47261	1.65252
1249.67	0.56875	-0.48037	1.65289
1251.6	0.56522	-0.48998	1.65257
1253.52	0.56085	-0.50126	1.6515
1255.45	0.55696	-0.51297	1.65023
1257.38	0.55163	-0.52628	1.65115
1259.31	0.5475	-0.53706	1.65352
1261.24	0.54246	-0.54261	1.65397
1263.17	0.54027	-0.53899	1.65311
1265.09	0.53707	-0.52658	1.65336
1267.02	0.53506	-0.51333	1.65519
1268.95	0.53164	-0.50745	1.65453
1270.88	0.52674	-0.50644	1.65356
1272.81	0.5191	-0.50951	1.65346
1274.74	0.51144	-0.51499	1.65297
1276.66	0.50304	-0.52151	1.65258
1278.59	0.49376	-0.52496	1.65177
1280.52	0.48162	-0.5291	1.649
1282.45	0.47105	-0.53221	1.64837
1284.38	0.46149	-0.53538	1.64935
1286.31	0.45457	-0.54123	1.64925
1288.24	0.44665	-0.54923	1.64775
1290.16	0.44099	-0.5574	1.64488
1292.09	0.43671	-0.56949	1.64166
1294.02	0.43486	-0.58448	1.64066
1295.95	0.4306	-0.59868	1.64182
1297.88	0.42267	-0.60827	1.64277
1299.81	0.41242	-0.61344	1.64347
1301.74	0.40267	-0.61651	1.64606
1303.66	0.39026	-0.62154	1.64852
1305.59	0.38011	-0.62815	1.65064
1307.52	0.37333	-0.63601	1.65206
1309.45	0.36989	-0.64423	1.65168
1311.38	0.368	-0.65642	1.65221
1313.31	0.36944	-0.67521	1.65501
1315.23	0.36932	-0.6989	1.65701
1317.16	0.36911	-0.72155	1.66018
1319.09	0.36801	-0.74442	1.66501
1321.02	0.36671	-0.7677	1.67029
1322.95	0.36265	-0.78698	1.67445
1324.88	0.35959	-0.79949	1.67669
1326.81	0.35716	-0.81741	1.67868
1328.73	0.35681	-0.84356	1.68116
1330.66	0.35544	-0.867	1.68291
1332.59	0.35427	-0.87059	1.68444
1334.52	0.35048	-0.8438	1.68275
1336.45	0.34597	-0.79241	1.68173
1338.38	0.33906	-0.73629	1.68261
1340.31	0.33036	-0.68729	1.68539
1342.23	0.31993	-0.65637	1.68542
1344.16	0.3117	-0.63915	1.68586
1346.09	0.30375	-0.63285	1.68527
1348.02	0.29741	-0.63434	1.6839
1349.95	0.29186	-0.64046	1.68216
1351.88	0.28973	-0.64224	1.6799
1353.81	0.28733	-0.63668	1.67798
1355.73	0.28495	-0.62675	1.6778
1357.66	0.28215	-0.62026	1.67605
1359.59	0.28098	-0.62056	1.67207
1361.52	0.27919	-0.62884	1.66784
1363.45	0.27966	-0.63975	1.6623
1365.38	0.27979	-0.65224	1.65643
1367.3	0.28305	-0.66763	1.65272
1369.23	0.28497	-0.68629	1.6492
1371.16	0.28353	-0.70487	1.64323
1373.09	0.27729	-0.72377	1.63421
1375.02	0.26891	-0.73809	1.6215
1376.95	0.26172	-0.73492	1.61272
1378.88	0.25946	-0.71838	1.61188
1380.8	0.2563	-0.69766	1.61622
1382.73	0.2524	-0.67885	1.61923
1384.66	0.24634	-0.66948	1.62208
1386.59	0.24079	-0.66749	1.62762
1388.52	0.23107	-0.67263	1.63501
1390.45	0.21806	-0.6804	1.63807
1392.38	0.2004	-0.68995	1.63719
1394.3	0.17893	-0.70067	1.63464
1396.23	0.15558	-0.71534	1.63057
1398.16	0.13743	-0.72683	1.62705
1400.09	0.11737	-0.74031	1.62604
1402.02	0.10414	-0.75073	1.62735
1403.95	0.09572	-0.76432	1.62828
1405.87	0.09384	-0.78192	1.62844
1407.8	0.09662	-0.80052	1.63171
1409.73	0.10628	-0.82003	1.63555
1411.66	0.12177	-0.83959	1.63795
1413.59	0.14095	-0.85627	1.63959
1415.52	0.1597	-0.87194	1.63742
1417.44	0.18037	-0.88473	1.63366
1419.37	0.21227	-0.89538	1.63008
1421.3	0.23762	-0.89418	1.62719
1423.23	0.25377	-0.88613	1.62255
1425.16	0.27241	-0.86899	1.61619
1427.09	0.28308	-0.84834	1.61197
1429.02	0.29137	-0.82513	1.60926
1430.94	0.29161	-0.80488	1.60273
1432.87	0.28652	-0.79407	1.59532
1434.8	0.27726	-0.78931	1.59107
1436.73	0.2645	-0.78894	1.58514
1438.66	0.25042	-0.79914	1.57668
1440.59	0.24072	-0.80436	1.57187
1442.52	0.22999	-0.79732	1.56622
1444.44	0.21969	-0.78085	1.55983
1446.37	0.21052	-0.77326	1.55664
1448.3	0.20373	-0.77787	1.55857
1450.23	0.19604	-0.78196	1.56081
1452.16	0.19416	-0.77011	1.55933
1454.09	0.19409	-0.75193	1.55273
1456.02	0.19565	-0.73414	1.54596
1457.94	0.20352	-0.72258	1.54645
1459.87	0.20889	-0.72127	1.54851
1461.8	0.21022	-0.7271	1.5492
1463.73	0.21013	-0.73424	1.55167
1465.66	0.20478	-0.75304	1.55591
1467.59	0.20317	-0.77365	1.56369
1469.52	0.20446	-0.80114	1.57781
1471.44	0.2118	-0.83167	1.59511
1473.37	0.22705	-0.86587	1.6166
1475.3	0.24087	-0.8571	1.62825
1477.23	0.25544	-0.80829	1.63809
1479.16	0.26802	-0.75984	1.64316
1481.09	0.27824	-0.72569	1.64658
1483.01	0.28752	-0.70654	1.64942
1484.94	0.29263	-0.69915	1.65064
1486.87	0.29538	-0.69734	1.6512
1488.8	0.2951	-0.69711	1.65004
1490.73	0.29383	-0.69891	1.64675
1492.66	0.28939	-0.70213	1.64279
1494.59	0.28539	-0.70771	1.64012
1496.51	0.2783	-0.71409	1.63777
1498.44	0.27053	-0.71965	1.63625
1500.37	0.26082	-0.72406	1.64047
1502.3	0.25413	-0.72905	1.64866
1504.23	0.24616	-0.73591	1.656
1506.16	0.23513	-0.74453	1.66588
1508.09	0.21522	-0.75572	1.67838
1510.01	0.20784	-0.75941	1.67733
1511.94	0.19667	-0.76712	1.67677
1513.87	0.18859	-0.77593	1.67463
1515.8	0.17839	-0.78407	1.6732
1517.73	0.16799	-0.79029	1.67676
1519.66	0.15733	-0.79757	1.67608
1521.58	0.14074	-0.81053	1.67653
1523.51	0.12234	-0.82107	1.6752
1525.44	0.11081	-0.82683	1.67281
1527.37	0.09171	-0.838	1.67011
1529.3	0.0753	-0.8479	1.6661
1531.23	0.05984	-0.85682	1.66117
1533.15	0.04235	-0.86622	1.65906
1535.08	0.01862	-0.87619	1.65458
1537.01	0.00538	-0.88371	1.6515
1538.94	-0.01176	-0.8967	1.64893
1540.87	-0.03849	-0.91223	1.64718
1542.8	-0.05386	-0.91546	1.64169
1544.73	-0.0677	-0.92246	1.63889
1546.65	-0.08156	-0.92974	1.63508
1548.58	-0.09224	-0.93569	1.63258
1550.51	-0.10264	-0.94069	1.63322
1552.44	-0.10939	-0.94311	1.63306
1554.37	-0.11751	-0.94587	1.63379
1556.3	-0.1246	-0.94896	1.63301
1558.23	-0.12866	-0.94672	1.63196
1560.15	-0.12153	-0.94633	1.63863
1562.08	-0.11851	-0.94751	1.63748
1564.01	-0.11553	-0.94538	1.63861
1565.94	-0.11043	-0.94046	1.63742
1567.87	-0.10503	-0.93732	1.63414
1569.8	-0.09852	-0.9296	1.63208
1571.72	-0.09515	-0.92245	1.63052
1573.65	-0.09291	-0.91888	1.62877
1575.58	-0.09031	-0.9137	1.62786
1577.51	-0.08451	-0.90318	1.62494
1579.44	-0.08051	-0.89769	1.62071
1581.37	-0.07882	-0.89311	1.61613
1583.3	-0.07826	-0.89052	1.61257
1585.22	-0.07863	-0.88847	1.60907
1587.15	-0.07928	-0.88863	1.60622
1589.08	-0.08152	-0.88991	1.59943
1591.01	-0.08243	-0.89422	1.58853
1592.94	-0.08381	-0.8996	1.57526
1594.87	-0.08583	-0.90718	1.56498
1596.8	-0.08853	-0.91573	1.56251
1598.72	-0.08973	-0.92417	1.56637
1600.65	-0.09149	-0.93518	1.57163
1602.58	-0.09378	-0.94786	1.576
1604.51	-0.09763	-0.95798	1.57732
1606.44	-0.10118	-0.96744	1.57591
1608.37	-0.10484	-0.97614	1.57163
1610.3	-0.11181	-0.98292	1.56617
1612.22	-0.12065	-0.98898	1.55836
1614.15	-0.12862	-0.99404	1.55305
1616.08	-0.14098	-0.99604	1.55127
1618.01	-0.15721	-0.9955	1.5449
1619.94	-0.16702	-0.99669	1.5364
1621.87	-0.17767	-0.99832	1.53031
1623.8	-0.19318	-0.99941	1.52394
1625.72	-0.20359	-0.99966	1.52068
1627.65	-0.21221	-1	1.51758
1629.58	-0.22088	-0.99768	1.51354
1631.51	-0.22843	-0.99358	1.50787
1633.44	-0.23369	-0.98869	1.505
1635.37	-0.23907	-0.97653	1.50606
1637.29	-0.24113	-0.96127	1.50142
1639.22	-0.24211	-0.951	1.49539
1641.15	-0.24265	-0.93661	1.49211
1643.08	-0.2434	-0.92071	1.48754
1645.01	-0.24517	-0.90763	1.48377
1646.94	-0.24498	-0.88784	1.47896
1648.87	-0.24306	-0.8733	1.47068
1650.79	-0.24487	-0.8678	1.46492
1652.72	-0.24684	-0.86145	1.46417
1654.65	-0.24557	-0.85154	1.45549
1656.58	-0.24638	-0.85153	1.44961
1658.51	-0.24878	-0.85381	1.44443
1660.44	-0.24966	-0.86092	1.44047
1662.37	-0.24901	-0.87358	1.43719
1664.29	-0.24885	-0.88775	1.43493
1666.22	-0.24968	-0.90002	1.4334
1668.15	-0.25	-0.91479	1.43536
1670.08	-0.24644	-0.93205	1.4368
1672.01	-0.24452	-0.94392	1.43541
1673.94	-0.24227	-0.95129	1.43291
1675.86	-0.23604	-0.95806	1.43282
1677.79	-0.23049	-0.95868	1.43302
1679.72	-0.22215	-0.95593	1.43398
1681.65	-0.21066	-0.95219	1.43414
1683.58	-0.19863	-0.94297	1.43981
1685.51	-0.17222	-0.92484	1.44203
1687.43	-0.15888	-0.91805	1.44004
1689.36	-0.13736	-0.90552	1.44166
1691.29	-0.1124	-0.89164	1.44353
1693.22	-0.0903	-0.8809	1.44258
1695.15	-0.06125	-0.86857	1.44358
1697.08	-0.01752	-0.84819	1.44264
1699.01	0.00793	-0.83882	1.44288
1700.93	0.07176	-0.81799	1.44313
1702.86	0.10123	-0.80727	1.44025
1704.79	0.13912	-0.79846	1.43613
1706.72	0.18933	-0.79152	1.43111
1708.65	0.22989	-0.7871	1.42498
1710.58	0.2668	-0.7868	1.42428
1712.51	0.30296	-0.78967	1.42808
1714.43	0.33268	-0.79467	1.44026
1716.36	0.36749	-0.80026	1.45879
1718.29	0.40298	-0.80913	1.48437
1720.22	0.43024	-0.81193	1.49971
1722.15	0.4443	-0.81018	1.51
1724.08	0.4652	-0.80205	1.52026
1726.01	0.48013	-0.78857	1.52692
1727.93	0.49495	-0.77098	1.53272
1729.86	0.50611	-0.74992	1.53842
1731.79	0.51813	-0.73125	1.54185
1733.72	0.52715	-0.71014	1.54737
1735.65	0.5433	-0.68605	1.55281
1737.58	0.54632	-0.67721	1.55336
1739.5	0.55647	-0.66095	1.55903
1741.43	0.56374	-0.64578	1.56467
1743.36	0.57212	-0.63411	1.56898
1745.29	0.57609	-0.62278	1.57379
1747.22	0.58424	-0.6107	1.58003
1749.15	0.58977	-0.59911	1.58999
1751.08	0.59949	-0.58938	1.60007
1753	0.6036	-0.58165	1.6048
1754.93	0.60783	-0.573	1.60903
1756.86	0.61234	-0.56414	1.61622
1758.79	0.61954	-0.55623	1.62097
1760.72	0.62164	-0.55023	1.62527
1762.65	0.62753	-0.54151	1.63266
1764.58	0.6292	-0.53576	1.63557
1766.5	0.63248	-0.52914	1.63834
1768.43	0.63438	-0.52255	1.6421
1770.36	0.63732	-0.51415	1.64543
1772.29	0.64137	-0.50685	1.64869
1774.22	0.64768	-0.50182	1.64846
1776.15	0.64669	-0.49709	1.64913
1778.07	0.64874	-0.49035	1.64995
1780	0.65098	-0.48407	1.65034
1781.93	0.65508	-0.47794	1.65262
1783.86	0.65528	-0.47427	1.65452
1785.79	0.65943	-0.46863	1.65627
1787.72	0.66004	-0.46366	1.65636
1789.64	0.66042	-0.45914	1.65669
1791.57	0.66044	-0.45448	1.65863
1793.5	0.66466	-0.44719	1.66037
1795.43	0.6643	-0.44466	1.65793
1797.36	0.66564	-0.44141	1.65683
1799.29	0.66625	-0.43671	1.65687
1801.22	0.66963	-0.42963	1.65874
1803.14	0.66954	-0.42586	1.66045
1805.07	0.671	-0.42177	1.66154
1807	0.67122	-0.41919	1.66043
1808.93	0.67297	-0.41515	1.65902
1810.86	0.67301	-0.41138	1.65898
1812.79	0.67585	-0.40649	1.66035
1814.72	0.67609	-0.40494	1.66061
1816.64	0.67686	-0.40122	1.66037
1818.57	0.6759	-0.39706	1.6589
1820.5	0.67811	-0.39328	1.65854
1822.43	0.67849	-0.39037	1.65919
1824.36	0.67888	-0.38605	1.66076
1826.29	0.67792	-0.3835	1.65977
1828.21	0.67886	-0.38028	1.6583
1830.14	0.67996	-0.37688	1.65976
1832.07	0.68137	-0.37294	1.65993
1834	0.68097	-0.37061	1.65843
1835.93	0.68206	-0.36555	1.65837
1837.86	0.68143	-0.36267	1.65841
1839.79	0.68232	-0.36042	1.6576
1841.71	0.68122	-0.35861	1.65647
1843.64	0.68315	-0.35426	1.6568
1845.57	0.68326	-0.35044	1.65778
1847.5	0.6844	-0.34834	1.65809
1849.43	0.68514	-0.34585	1.65789
1851.36	0.68488	-0.34156	1.65805
1853.29	0.68333	-0.33739	1.65749
1855.21	0.68522	-0.33302	1.65736
1857.14	0.68487	-0.33087	1.65673
1859.07	0.68507	-0.32831	1.65706
1861	0.68457	-0.32696	1.65667
1862.93	0.68553	-0.32519	1.65471
1864.86	0.6842	-0.32302	1.65226
1866.79	0.68377	-0.32074	1.65272
1868.71	0.68264	-0.31914	1.65566
1870.64	0.6848	-0.31578	1.65578
1872.57	0.6848	-0.31293	1.6542
1874.5	0.68503	-0.31105	1.65364
1876.43	0.68498	-0.30991	1.65312
1878.36	0.68618	-0.30628	1.65297
1880.29	0.6847	-0.30413	1.65354
1882.21	0.68509	-0.30184	1.65414
1884.14	0.68486	-0.30052	1.65257
1886.07	0.6852	-0.29777	1.65157
1888	0.6847	-0.2959	1.65133
1889.93	0.68549	-0.29249	1.65129
1891.86	0.68434	-0.29154	1.64914
1893.78	0.68387	-0.29098	1.64913
1895.71	0.68338	-0.28952	1.65038
1897.64	0.68379	-0.28713	1.65044
1899.57	0.68237	-0.28633	1.64932
1901.5	0.68201	-0.28404	1.64822
1903.43	0.68088	-0.283	1.64778
1905.36	0.68116	-0.28154	1.64781
1907.28	0.68127	-0.27993	1.64764
1909.21	0.68116	-0.27783	1.64826
1911.14	0.68081	-0.27732	1.64789
1913.07	0.68136	-0.27656	1.64723
1915	0.68038	-0.27715	1.64697
1916.93	0.68041	-0.27668	1.64623
1918.86	0.67902	-0.27581	1.64606
1920.78	0.67809	-0.27439	1.64602
1922.71	0.67717	-0.27436	1.64698
1924.64	0.67821	-0.27187	1.64634
1926.57	0.67756	-0.26992	1.64509
1928.5	0.67748	-0.26811	1.64416
1930.43	0.67776	-0.26828	1.64296
1932.35	0.67907	-0.26702	1.64316
1934.28	0.6786	-0.26579	1.64413
1936.21	0.67768	-0.26432	1.64361
1938.14	0.67585	-0.26406	1.64241
1940.07	0.67513	-0.26308	1.64176
1942	0.67405	-0.26325	1.64199
1943.92	0.6742	-0.26246	1.64075
1945.85	0.67266	-0.26175	1.63908
1947.78	0.67305	-0.26	1.63956
1949.71	0.67263	-0.26074	1.63967
1951.64	0.67243	-0.26024	1.63913
1953.57	0.67149	-0.25954	1.63857
1955.5	0.67108	-0.25808	1.63772
1957.42	0.67054	-0.25836	1.63663
1959.35	0.6718	-0.25628	1.63637
1961.28	0.67054	-0.25474	1.6367
1963.21	0.66896	-0.25456	1.63643
1965.14	0.66821	-0.25443	1.63601
1967.07	0.66869	-0.25309	1.63532
1969	0.66786	-0.25273	1.63442
1970.92	0.66761	-0.25129	1.63381
1972.85	0.6673	-0.25141	1.63323
1974.78	0.66697	-0.25066	1.63351
1976.71	0.66635	-0.2486	1.6344
1978.64	0.66691	-0.24723	1.63471
1980.57	0.66533	-0.24813	1.6346
1982.49	0.66499	-0.24894	1.63511
1984.42	0.66385	-0.24893	1.63396
1986.35	0.66413	-0.24693	1.63253
1988.28	0.66287	-0.247	1.63179
1990.21	0.6606	-0.24667	1.63089
1992.14	0.65946	-0.24587	1.62995
1994.07	0.66037	-0.2448	1.6301
1995.99	0.66004	-0.24368	1.63037
1997.92	0.66007	-0.24331	1.63085
1999.85	0.65889	-0.24364	1.63077
2001.78	0.65801	-0.24352	1.62978
2003.71	0.65755	-0.24423	1.62848
2005.64	0.65751	-0.24308	1.62774
2007.57	0.6552	-0.24338	1.62684
2009.49	0.65478	-0.24287	1.62609
2011.42	0.65419	-0.242	1.62637
2013.35	0.65465	-0.24014	1.62611
2015.28	0.65333	-0.24008	1.62551
2017.21	0.6527	-0.24039	1.62648
2019.14	0.65172	-0.24043	1.62667
2021.07	0.65171	-0.23923	1.62485
2022.99	0.65146	-0.24003	1.62314
2024.92	0.65056	-0.23929	1.62339
2026.85	0.64894	-0.23898	1.62316
2028.78	0.64929	-0.23919	1.62183
2030.71	0.64851	-0.23943	1.62113
2032.64	0.64785	-0.23854	1.62113
2034.56	0.64643	-0.23917	1.62035
2036.49	0.64619	-0.24008	1.62022
2038.42	0.64546	-0.23999	1.6203
2040.35	0.64536	-0.23909	1.61911
2042.28	0.64389	-0.24007	1.61923
2044.21	0.64378	-0.24159	1.6198
2046.13	0.64351	-0.24269	1.61911
2048.06	0.64257	-0.2412	1.61915
2049.99	0.64032	-0.24025	1.61924
2051.92	0.64106	-0.23968	1.61862
2053.85	0.64135	-0.23936	1.61783
2055.78	0.64053	-0.2392	1.61775
2057.71	0.63893	-0.23955	1.61739
2059.64	0.63842	-0.23778	1.61713
2061.56	0.63856	-0.23752	1.61627
2063.49	0.63871	-0.23829	1.61546
2065.42	0.6375	-0.23761	1.61653
2067.35	0.63759	-0.23677	1.61703
2069.28	0.63715	-0.23809	1.61596
2071.21	0.63658	-0.23749	1.61417
2073.14	0.63483	-0.23712	1.61402
2075.06	0.63523	-0.23697	1.61385
2076.99	0.63404	-0.23686	1.61256
2078.92	0.63302	-0.23568	1.61237
2080.85	0.63213	-0.23606	1.61237
2082.78	0.63255	-0.237	1.61209
2084.7	0.6314	-0.23813	1.61175
2086.63	0.63127	-0.23818	1.61143
2088.56	0.63072	-0.23759	1.6112
2090.49	0.63102	-0.23843	1.61176
2092.42	0.63105	-0.24026	1.61058
2094.35	0.63056	-0.23989	1.60932
2096.28	0.62875	-0.2402	1.60967
2098.2	0.62928	-0.24027	1.60904
2100.13	0.63012	-0.24079	1.60854
2102.06	0.63035	-0.24056	1.60801
2103.99	0.62872	-0.24177	1.60749
2105.92	0.62703	-0.24166	1.60724
2107.85	0.62683	-0.24153	1.60677
2109.78	0.62823	-0.24068	1.60715
2111.7	0.62682	-0.24096	1.60615
2113.63	0.62571	-0.24192	1.60512
2115.56	0.62552	-0.2429	1.60497
2117.49	0.62688	-0.24322	1.60481
2119.42	0.62745	-0.24361	1.60471
2121.35	0.62726	-0.24366	1.60484
2123.28	0.62606	-0.24394	1.60425
2125.2	0.62567	-0.24241	1.60366
2127.13	0.62468	-0.24352	1.60417
2129.06	0.62405	-0.24408	1.6031
2130.99	0.6231	-0.24464	1.60096
2132.92	0.62359	-0.24504	1.60092
2134.85	0.62346	-0.24491	1.60113
2136.78	0.62416	-0.24548	1.60173
2138.7	0.62312	-0.24722	1.60264
2140.63	0.62213	-0.24823	1.60235
2142.56	0.6216	-0.24982	1.60174
2144.49	0.62176	-0.25025	1.60193
2146.42	0.62201	-0.25196	1.60215
2148.35	0.62232	-0.25294	1.60092
2150.27	0.62102	-0.25356	1.59864
2152.2	0.62063	-0.25468	1.59745
2154.13	0.62036	-0.25634	1.59664
2156.06	0.62022	-0.25717	1.59737
2157.99	0.61942	-0.25886	1.59795
2159.92	0.61979	-0.26008	1.59719
2161.84	0.61934	-0.26118	1.59706
2163.77	0.61993	-0.262	1.5964
2165.7	0.61883	-0.26331	1.59424
2167.63	0.61849	-0.26384	1.59321
2169.56	0.6181	-0.26446	1.59428
2171.49	0.61725	-0.2636	1.59587
2173.42	0.61615	-0.26237	1.5943
2175.34	0.61682	-0.26231	1.59282
2177.27	0.61627	-0.26383	1.59325
2179.2	0.61492	-0.26523	1.59366
2181.13	0.61353	-0.2666	1.59306
2183.06	0.61493	-0.26585	1.59237
2184.99	0.61523	-0.26495	1.59241
2186.92	0.61414	-0.26622	1.5924
2188.84	0.61385	-0.26718	1.59158
2190.77	0.61435	-0.26716	1.59031
2192.7	0.61293	-0.26755	1.59062
2194.63	0.61214	-0.26706	1.59048
2196.56	0.61189	-0.26821	1.58873
2198.49	0.61219	-0.26922	1.58819
2200.41	0.61154	-0.26976	1.58803
2202.34	0.61123	-0.26963	1.58858
2204.27	0.61059	-0.27169	1.58848
2206.2	0.61047	-0.27274	1.58844
2208.13	0.61069	-0.2741	1.58785
2210.06	0.61056	-0.27554	1.58625
2211.99	0.60831	-0.27699	1.58549
2213.91	0.60802	-0.2774	1.58485
2215.84	0.60768	-0.27911	1.58403
2217.77	0.60782	-0.28021	1.584
2219.7	0.60722	-0.2823	1.58446
2221.63	0.60583	-0.28492	1.58461
2223.56	0.60502	-0.2855	1.5839
2225.49	0.60617	-0.28512	1.58282
2227.41	0.60525	-0.2866	1.58147
2229.34	0.60399	-0.28803	1.58114
2231.27	0.60326	-0.28949	1.58049
2233.2	0.60374	-0.29041	1.5802
2235.13	0.60378	-0.2924	1.58141
2237.06	0.60354	-0.29342	1.58192
2238.99	0.60285	-0.29403	1.58073
2240.91	0.60267	-0.29447	1.57966
2242.84	0.60289	-0.29564	1.57954
2244.77	0.60231	-0.29758	1.57939
2246.7	0.60098	-0.29957	1.57867
2248.63	0.60026	-0.30003	1.57792
2250.56	0.59843	-0.30083	1.57681
2252.49	0.59844	-0.30317	1.57599
2254.41	0.5984	-0.30518	1.57549
2256.34	0.59739	-0.30549	1.57532
2258.27	0.59678	-0.30714	1.57571
2260.2	0.59688	-0.30794	1.57593
2262.13	0.59565	-0.3095	1.57525
2264.06	0.59496	-0.31155	1.57482
2265.98	0.5943	-0.31371	1.57451
2267.91	0.59326	-0.31395	1.57471
2269.84	0.59136	-0.31329	1.57407
2271.77	0.59204	-0.31326	1.57315
2273.7	0.59218	-0.31554	1.5722
2275.63	0.59051	-0.31824	1.57162
2277.55	0.58882	-0.32016	1.57215
2279.48	0.58812	-0.32052	1.57262
2281.41	0.58727	-0.32179	1.57074
2283.34	0.58589	-0.32335	1.56961
2285.27	0.58383	-0.32469	1.5694
2287.2	0.58363	-0.32596	1.56849
2289.13	0.58342	-0.32717	1.56828
2291.05	0.5823	-0.32709	1.5672
2292.98	0.5798	-0.32759	1.56647
2294.91	0.57924	-0.32812	1.56665
2296.84	0.57942	-0.32828	1.56583
2298.77	0.57933	-0.32896	1.56568
2300.7	0.57919	-0.32946	1.56486
2302.62	0.57971	-0.32906	1.56477
2304.55	0.57869	-0.32941	1.5642
2306.48	0.57763	-0.32847	1.56337
2308.41	0.57698	-0.32845	1.56364
2310.34	0.57793	-0.32708	1.56338
2312.27	0.57824	-0.32801	1.56128
2314.2	0.57777	-0.3295	1.56039
2316.12	0.57677	-0.32967	1.56103
2318.05	0.57674	-0.32966	1.56168
2319.98	0.57554	-0.32956	1.5605
2321.91	0.57778	-0.32746	1.55968
2323.84	0.57948	-0.32835	1.56115
2325.77	0.58024	-0.32897	1.56162
2327.7	0.57928	-0.32673	1.55904
2329.62	0.57885	-0.32541	1.55797
2331.55	0.5804	-0.32675	1.56019
2333.48	0.58114	-0.32717	1.56266
2335.41	0.57836	-0.32947	1.56412
2337.34	0.5777	-0.32839	1.56206
2339.27	0.5753	-0.32849	1.55929
2341.2	0.57699	-0.32854	1.5595
2343.12	0.57722	-0.3317	1.56161
2345.05	0.57771	-0.33028	1.55873
2346.98	0.57509	-0.32738	1.55555
2348.91	0.57237	-0.32595	1.55374
2350.84	0.57145	-0.32481	1.55165
2352.77	0.57244	-0.32621	1.55009
2354.7	0.57068	-0.33097	1.55121
2356.62	0.57392	-0.33267	1.55381
2358.55	0.57739	-0.33016	1.55362
2360.48	0.57541	-0.32925	1.55592
2362.41	0.57039	-0.32362	1.55511
2364.34	0.56915	-0.32287	1.55034
2366.27	0.56864	-0.32962	1.5512
2368.2	0.56968	-0.32939	1.55246
2370.12	0.56895	-0.32977	1.55086
2372.05	0.56791	-0.32766	1.55072
2373.98	0.56591	-0.32961	1.54836
2375.91	0.56609	-0.33117	1.54773
2377.84	0.56555	-0.33257	1.54834
2379.76	0.56266	-0.33369	1.5468
2381.69	0.56074	-0.33462	1.54479
2383.62	0.56069	-0.33519	1.54461
2385.55	0.55876	-0.33547	1.54546
2387.48	0.55778	-0.33571	1.54473
2389.41	0.5584	-0.335	1.54368
2391.34	0.55845	-0.3343	1.5438
2393.26	0.55678	-0.33573	1.54417
2395.19	0.5568	-0.33707	1.5435
2397.12	0.55728	-0.33773	1.54231
2399.05	0.55625	-0.33802	1.54176
2400.98	0.55476	-0.33869	1.54132
2402.91	0.5543	-0.3378	1.54149
2404.84	0.55315	-0.33864	1.54127
2406.76	0.55261	-0.34007	1.54062
2408.69	0.55073	-0.34112	1.54029
2410.62	0.54887	-0.3415	1.54006
2412.55	0.54829	-0.34138	1.54018
2414.48	0.54772	-0.3421	1.53967
2416.41	0.54615	-0.34338	1.53834
2418.34	0.54545	-0.34379	1.53872
2420.26	0.54519	-0.34526	1.53832
2422.19	0.54519	-0.34563	1.53821
2424.12	0.54373	-0.3463	1.53743
2426.05	0.5429	-0.34713	1.53663
2427.98	0.54089	-0.34757	1.536
2429.91	0.5389	-0.3487	1.53466
2431.84	0.5374	-0.35098	1.53427
2433.76	0.53861	-0.35086	1.53522
2435.69	0.53933	-0.35041	1.53547
2437.62	0.5382	-0.35155	1.53476
2439.55	0.5354	-0.35467	1.53427
2441.48	0.53384	-0.35572	1.53287
2443.41	0.5339	-0.35574	1.53295
2445.33	0.53347	-0.3568	1.53447
2447.26	0.53158	-0.35765	1.5342
2449.19	0.53159	-0.35728	1.53317
2451.12	0.53066	-0.35926	1.53249
2453.05	0.52906	-0.36165	1.53261
2454.98	0.52732	-0.36228	1.53242
2456.91	0.52548	-0.36275	1.53182
2458.83	0.52296	-0.36381	1.53098
2460.76	0.52293	-0.36538	1.5305
2462.69	0.52217	-0.36737	1.53088
2464.62	0.52091	-0.36753	1.53111
2466.55	0.51935	-0.36863	1.53075
2468.48	0.5179	-0.36966	1.52966
2470.41	0.51684	-0.37139	1.52794
2472.33	0.51615	-0.37197	1.52639
2474.26	0.51461	-0.37343	1.52575
2476.19	0.51381	-0.37669	1.52559
2478.12	0.51209	-0.37779	1.52544
2480.05	0.51066	-0.37762	1.52537
2481.98	0.50993	-0.37987	1.52553
2483.9	0.50872	-0.38157	1.52567
2485.83	0.50612	-0.38169	1.52639
2487.76	0.50523	-0.38294	1.52742
2489.69	0.5043	-0.38438	1.5266
2491.62	0.50283	-0.38582	1.52491
2493.55	0.50024	-0.38796	1.52327
2495.47	0.49926	-0.38922	1.5228
2497.4	0.49948	-0.391	1.52229
2499.33	0.49881	-0.39231	1.52236
2501.26	0.497	-0.39492	1.52272
2503.19	0.49526	-0.39674	1.52229
2505.12	0.49326	-0.39848	1.52122
2507.05	0.49184	-0.40082	1.52027
2508.97	0.49085	-0.40374	1.51991
2510.9	0.49011	-0.40569	1.51892
2512.83	0.48797	-0.40798	1.51878
2514.76	0.48596	-0.40941	1.51916
2516.69	0.48441	-0.41139	1.51781
2518.62	0.48446	-0.41286	1.51678
2520.55	0.48366	-0.41514	1.51528
2522.47	0.48159	-0.41505	1.51443
2524.4	0.47946	-0.41506	1.51417
2526.33	0.47842	-0.41812	1.51281
2528.26	0.47747	-0.42035	1.51311
2530.19	0.4764	-0.42042	1.51471
2532.12	0.47379	-0.42025	1.514
2534.05	0.47206	-0.4215	1.51264
2535.97	0.4714	-0.42451	1.51255
2537.9	0.47019	-0.42684	1.51232
2539.83	0.46758	-0.42973	1.51128
2541.76	0.46617	-0.43139	1.50946
2543.69	0.4649	-0.43244	1.50966
2545.62	0.46246	-0.43259	1.5107
2547.55	0.46131	-0.43449	1.51015
2549.47	0.46163	-0.43787	1.50989
2551.4	0.46003	-0.43995	1.50871
2553.33	0.45956	-0.44098	1.50761
2555.26	0.45813	-0.44172	1.50692
2557.19	0.45594	-0.44279	1.50546
2559.12	0.45435	-0.44466	1.50476
2561.04	0.45344	-0.4463	1.50511
2562.97	0.45273	-0.44844	1.50524
2564.9	0.4512	-0.44974	1.5041
2566.83	0.44961	-0.45078	1.50216
2568.76	0.44915	-0.4522	1.50223
2570.69	0.44909	-0.45555	1.50291
2572.61	0.44789	-0.45798	1.50206
2574.54	0.44573	-0.45789	1.50081
2576.47	0.4437	-0.45846	1.50002
2578.4	0.44262	-0.46131	1.49938
2580.33	0.44107	-0.46363	1.49888
2582.26	0.43878	-0.4664	1.49956
2584.19	0.43817	-0.46988	1.4993
2586.11	0.43732	-0.473	1.49698
2588.04	0.43626	-0.47505	1.49605
2589.97	0.43318	-0.47775	1.49658
2591.9	0.43064	-0.47979	1.49601
2593.83	0.42994	-0.48077	1.49529
2595.76	0.429	-0.48359	1.49494
2597.69	0.42767	-0.48662	1.49343
2599.61	0.4261	-0.48878	1.49261
2601.54	0.42353	-0.4914	1.4922
2603.47	0.42176	-0.49293	1.49271
2605.4	0.41998	-0.49515	1.49214
2607.33	0.41809	-0.49808	1.49203
2609.26	0.41682	-0.50017	1.4919
2611.18	0.41718	-0.50299	1.49036
2613.11	0.41668	-0.50592	1.48888
2615.04	0.41424	-0.50693	1.48748
2616.97	0.41099	-0.50798	1.487
2618.9	0.40823	-0.50981	1.48688
2620.83	0.40627	-0.5117	1.48741
2622.76	0.40515	-0.51449	1.48758
2624.68	0.40425	-0.5169	1.48679
2626.61	0.40323	-0.51867	1.4857
2628.54	0.40139	-0.52116	1.486
2630.47	0.40082	-0.52307	1.48585
2632.4	0.39854	-0.52577	1.48389
2634.33	0.396	-0.52837	1.48343
2636.26	0.3925	-0.53041	1.48365
2638.18	0.39101	-0.53199	1.48347
2640.11	0.39102	-0.53435	1.48318
2642.04	0.38953	-0.53605	1.48262
2643.97	0.38748	-0.53922	1.48128
2645.9	0.38742	-0.54232	1.48116
2647.83	0.38731	-0.54474	1.48096
2649.76	0.3866	-0.5469	1.48012
2651.68	0.38405	-0.54972	1.47966
2653.61	0.38224	-0.55228	1.47828
2655.54	0.3809	-0.5542	1.47626
2657.47	0.37898	-0.55672	1.47662
2659.4	0.37692	-0.56028	1.47732
2661.33	0.37567	-0.5615	1.47605
2663.25	0.37488	-0.56278	1.47648
2665.18	0.37418	-0.56589	1.47631
2667.11	0.37201	-0.56859	1.47456
2669.04	0.36948	-0.57057	1.47504
2670.97	0.36767	-0.57249	1.47476
2672.9	0.36627	-0.57446	1.47289
2674.82	0.36533	-0.57582	1.47199
2676.75	0.36434	-0.57917	1.47098
2678.68	0.36083	-0.58192	1.47137
2680.61	0.35884	-0.58518	1.47132
2682.54	0.35731	-0.58924	1.47077
2684.47	0.35586	-0.59115	1.47088
2686.4	0.35324	-0.59376	1.4698
2688.32	0.35074	-0.59802	1.46913
2690.25	0.34921	-0.60307	1.46904
2692.18	0.34835	-0.60656	1.46855
2694.11	0.34654	-0.60896	1.46691
2696.04	0.34366	-0.61126	1.46579
2697.97	0.34206	-0.61442	1.46576
2699.9	0.34158	-0.61719	1.46408
2701.82	0.33809	-0.61906	1.46375
2703.75	0.33447	-0.62151	1.46573
2705.68	0.33233	-0.6241	1.46636
2707.61	0.33008	-0.62558	1.46413
2709.54	0.32733	-0.62838	1.4623
2711.47	0.32436	-0.63084	1.46278
2713.4	0.32166	-0.63261	1.46271
2715.32	0.31996	-0.63545	1.46224
2717.25	0.31699	-0.63914	1.46226
2719.18	0.31448	-0.64122	1.46186
2721.11	0.31236	-0.64286	1.46087
2723.04	0.30954	-0.64718	1.45994
2724.97	0.30578	-0.65289	1.45865
2726.89	0.30375	-0.65762	1.4586
2728.82	0.30176	-0.66057	1.45782
2730.75	0.29929	-0.66392	1.4561
2732.68	0.29636	-0.66863	1.45648
2734.61	0.29441	-0.67237	1.45701
2736.54	0.29237	-0.67596	1.45572
2738.47	0.29076	-0.67942	1.45602
2740.39	0.28809	-0.683	1.45558
2742.32	0.28502	-0.68635	1.45449
2744.25	0.28245	-0.68932	1.45493
2746.18	0.28056	-0.69109	1.45509
2748.11	0.27913	-0.69218	1.45446
2750.04	0.27626	-0.69578	1.45331
2751.97	0.27277	-0.70036	1.45351
2753.89	0.27139	-0.70394	1.45356
2755.82	0.26953	-0.7071	1.45168
2757.75	0.26667	-0.70974	1.45209
2759.68	0.26471	-0.71173	1.45305
2761.61	0.26348	-0.71481	1.45256
2763.54	0.26189	-0.71854	1.4499
2765.47	0.25977	-0.72191	1.44847
2767.39	0.25705	-0.72505	1.44853
2769.32	0.25483	-0.72907	1.44769
2771.25	0.25311	-0.73164	1.44613
2773.18	0.25111	-0.73371	1.44483
2775.11	0.24913	-0.73724	1.44475
2777.04	0.24672	-0.74067	1.44439
2778.96	0.24427	-0.74349	1.4427
2780.89	0.24224	-0.74564	1.44167
2782.82	0.24059	-0.7467	1.44118
2784.75	0.24016	-0.74806	1.4398
2786.68	0.23781	-0.74979	1.43809
2788.61	0.2348	-0.75121	1.43653
2790.53	0.23253	-0.75221	1.43608
2792.46	0.23034	-0.75242	1.43623
2794.39	0.22825	-0.75427	1.43479
2796.32	0.22573	-0.758	1.43225
2798.25	0.222	-0.76052	1.43166
2800.18	0.22019	-0.76179	1.43071
2802.11	0.21829	-0.76238	1.42922
2804.03	0.21628	-0.76395	1.42738
2805.96	0.21346	-0.76725	1.42545
2807.89	0.21016	-0.76925	1.42372
2809.82	0.20725	-0.76946	1.42244
2811.75	0.2046	-0.77026	1.4208
2813.68	0.20177	-0.77322	1.41742
2815.61	0.1983	-0.77462	1.41515
2817.53	0.19424	-0.77703	1.41227
2819.46	0.18986	-0.77972	1.40856
2821.39	0.18698	-0.78215	1.40475
2823.32	0.18442	-0.78476	1.4
2825.25	0.17983	-0.78741	1.39445
2827.18	0.17479	-0.78949	1.38855
2829.11	0.16811	-0.79343	1.38416
2831.03	0.16149	-0.79842	1.37665
2832.96	0.15429	-0.80195	1.36674
2834.89	0.14498	-0.80403	1.35749
2836.82	0.13434	-0.80732	1.34488
2838.75	0.12325	-0.81174	1.3277
2840.68	0.11094	-0.8171	1.30658
2842.61	0.09545	-0.82241	1.28287
2844.53	0.07762	-0.82767	1.25598
2846.46	0.05831	-0.83184	1.22368
2848.39	0.03931	-0.83685	1.18899
2850.32	0.02454	-0.84289	1.15664
2852.25	0.01637	-0.84932	1.13377
2854.18	0.01469	-0.85576	1.12703
2856.1	0.01642	-0.86417	1.13548
2858.03	0.01888	-0.87189	1.15348
2859.96	0.02027	-0.8778	1.17418
2861.89	0.02111	-0.88182	1.19131
2863.82	0.0207	-0.88149	1.20637
2865.75	0.02124	-0.87785	1.21672
2867.68	0.02082	-0.87222	1.22016
2869.6	0.01929	-0.8649	1.22179
2871.53	0.01879	-0.8593	1.22622
2873.46	0.02157	-0.85574	1.23322
2875.39	0.02508	-0.85201	1.2427
2877.32	0.02747	-0.84746	1.25167
2879.25	0.02862	-0.84394	1.25609
2881.18	0.02883	-0.84073	1.25622
2883.1	0.02796	-0.83916	1.25346
2885.03	0.02609	-0.83819	1.24719
2886.96	0.02311	-0.83799	1.23942
2888.89	0.01977	-0.83898	1.23009
2890.82	0.0151	-0.83982	1.22117
2892.75	0.00906	-0.84308	1.20917
2894.67	0.00283	-0.84616	1.19571
2896.6	-0.00351	-0.84705	1.18276
2898.53	-0.00963	-0.84935	1.16904
2900.46	-0.01623	-0.85157	1.15426
2902.39	-0.02487	-0.8552	1.13978
2904.32	-0.03353	-0.85832	1.12497
2906.24	-0.04362	-0.85992	1.10875
2908.17	-0.05501	-0.86417	1.09088
2910.1	-0.06658	-0.86896	1.0716
2912.03	-0.07905	-0.87197	1.05064
2913.96	-0.09503	-0.87641	1.02601
2915.89	-0.11185	-0.88214	0.99621
2917.82	-0.12419	-0.88608	0.96537
2919.74	-0.13333	-0.88977	0.93539
2921.67	-0.1401	-0.89354	0.91303
2923.6	-0.14354	-0.89566	0.9
2925.53	-0.14277	-0.89612	0.9001
2927.46	-0.14055	-0.89672	0.91238
2929.39	-0.13663	-0.89836	0.93152
2931.32	-0.1299	-0.8998	0.95528
2933.24	-0.12188	-0.90148	0.98248
2935.17	-0.11534	-0.90312	1.01252
2937.1	-0.10978	-0.90741	1.04102
2939.03	-0.10453	-0.91307	1.06679
2940.96	-0.1015	-0.92111	1.09077
2942.89	-0.10004	-0.92796	1.10846
2944.82	-0.10023	-0.92738	1.11878
2946.74	-0.10074	-0.92279	1.12575
2948.67	-0.10281	-0.91625	1.12753
2950.6	-0.10649	-0.90897	1.12495
2952.53	-0.10969	-0.90422	1.12213
2954.46	-0.11032	-0.89928	1.12303
2956.39	-0.10907	-0.89581	1.12667
2958.31	-0.10523	-0.89487	1.13353
2960.24	-0.0992	-0.89576	1.14749
2962.17	-0.09166	-0.89817	1.16449
2964.1	-0.08465	-0.8999	1.1826
2966.03	-0.07775	-0.89901	1.20365
2967.96	-0.06927	-0.89994	1.22584
2969.89	-0.06092	-0.90192	1.24459
2971.81	-0.05295	-0.90394	1.26012
2973.74	-0.04523	-0.90521	1.27404
2975.67	-0.04032	-0.90603	1.28728
2977.6	-0.03637	-0.9083	1.29941
2979.53	-0.03336	-0.91065	1.31043
2981.46	-0.03112	-0.91161	1.3193
2983.39	-0.0299	-0.91274	1.32618
2985.31	-0.02895	-0.91371	1.33042
2987.24	-0.02862	-0.91456	1.33502
2989.17	-0.02722	-0.91721	1.3388
2991.1	-0.02742	-0.92037	1.34293
2993.03	-0.02898	-0.92157	1.34659
2994.96	-0.0294	-0.92214	1.34855
2996.89	-0.03016	-0.92341	1.35028
2998.81	-0.0325	-0.9236	1.35176
3000.74	-0.03371	-0.92584	1.35217
3002.67	-0.03542	-0.92844	1.35168
3004.6	-0.03625	-0.92758	1.35069
3006.53	-0.03934	-0.9292	1.34931
3008.46	-0.04273	-0.93187	1.35016
3010.38	-0.0434	-0.93381	1.35163
3012.31	-0.04438	-0.93337	1.35146
3014.24	-0.04544	-0.93228	1.35141
3016.17	-0.04647	-0.93453	1.3538
3018.1	-0.04778	-0.93759	1.35569
3020.03	-0.04974	-0.9392	1.35721
3021.95	-0.05143	-0.9404	1.3578
3023.88	-0.05258	-0.94132	1.35685
3025.81	-0.054	-0.94266	1.35736
3027.74	-0.0552	-0.94301	1.35736
3029.67	-0.05716	-0.94225	1.3572
3031.6	-0.05829	-0.94376	1.35677
3033.53	-0.05983	-0.94513	1.35739
3035.45	-0.06201	-0.9463	1.35787
3037.38	-0.06422	-0.9474	1.35704
3039.31	-0.06468	-0.94853	1.35616
3041.24	-0.06659	-0.94941	1.35684
3043.17	-0.06882	-0.94956	1.35605
3045.1	-0.07074	-0.95187	1.35503
3047.03	-0.07341	-0.95296	1.35408
3048.95	-0.07618	-0.95305	1.35436
3050.88	-0.07706	-0.95264	1.35604
3052.81	-0.07876	-0.95254	1.35614
3054.74	-0.08029	-0.95397	1.35469
3056.67	-0.0823	-0.95553	1.35441
3058.6	-0.08441	-0.95534	1.35527
3060.53	-0.08474	-0.95621	1.35498
3062.45	-0.08659	-0.95515	1.35475
3064.38	-0.09027	-0.95525	1.35341
3066.31	-0.09164	-0.9549	1.35241
3068.24	-0.09224	-0.95558	1.35356
3070.17	-0.0929	-0.95643	1.35473
3072.1	-0.09407	-0.95723	1.35448
3074.02	-0.09642	-0.958	1.35403
3075.95	-0.09701	-0.95688	1.35283
3077.88	-0.09653	-0.95552	1.35104
3079.81	-0.10027	-0.95403	1.35016
3081.74	-0.10274	-0.95177	1.35051
3083.67	-0.10239	-0.95231	1.35158
3085.59	-0.10218	-0.95138	1.35034
3087.52	-0.10377	-0.94918	1.34961
3089.45	-0.1046	-0.94811	1.35078
3091.38	-0.10534	-0.94919	1.352
3093.31	-0.10871	-0.94861	1.3519
3095.24	-0.11061	-0.94742	1.35037
3097.17	-0.11193	-0.94698	1.34901
3099.09	-0.11296	-0.94493	1.34954
3101.02	-0.11361	-0.94467	1.34947
3102.95	-0.11351	-0.94439	1.34831
3104.88	-0.11401	-0.94377	1.34758
3106.81	-0.11683	-0.94336	1.34759
3108.74	-0.11897	-0.94252	1.34742
3110.67	-0.12028	-0.9421	1.34676
3112.59	-0.12151	-0.94111	1.34511
3114.52	-0.12488	-0.93969	1.34451
3116.45	-0.12692	-0.93887	1.34564
3118.38	-0.12749	-0.93838	1.34617
3120.31	-0.12787	-0.93776	1.34461
3122.24	-0.12835	-0.93744	1.34431
3124.16	-0.12998	-0.93817	1.3438
3126.09	-0.13239	-0.93805	1.34232
3128.02	-0.13254	-0.93541	1.34243
3129.95	-0.13358	-0.93381	1.34279
3131.88	-0.13512	-0.93242	1.34099
3133.81	-0.13721	-0.93373	1.33945
3135.74	-0.13863	-0.93627	1.33913
3137.66	-0.13902	-0.93368	1.33889
3139.59	-0.14	-0.93192	1.33878
3141.52	-0.14303	-0.93324	1.33852
3143.45	-0.14379	-0.93308	1.33964
3145.38	-0.14422	-0.93165	1.34147
3147.31	-0.14678	-0.93191	1.34114
3149.24	-0.14904	-0.93287	1.33982
3151.16	-0.14996	-0.93226	1.33904
3153.09	-0.151	-0.93211	1.33853
3155.02	-0.15227	-0.93156	1.33741
3156.95	-0.15221	-0.92928	1.33618
3158.88	-0.1528	-0.92916	1.33534
3160.81	-0.15381	-0.92996	1.3356
3162.74	-0.15346	-0.93162	1.33584
3164.66	-0.15485	-0.93298	1.33533
3166.59	-0.15525	-0.93225	1.33502
3168.52	-0.15483	-0.93196	1.33554
3170.45	-0.15457	-0.93208	1.33566
3172.38	-0.154	-0.93192	1.33579
3174.31	-0.15424	-0.93226	1.334
3176.24	-0.15532	-0.93173	1.3345
3178.16	-0.15431	-0.93197	1.33563
3180.09	-0.15192	-0.9332	1.33155
3182.02	-0.15001	-0.93332	1.32805
3183.95	-0.14852	-0.93358	1.32863
3185.88	-0.14817	-0.9331	1.33033
3187.81	-0.1477	-0.93234	1.32961
3189.73	-0.14578	-0.93141	1.32777
3191.66	-0.14479	-0.93082	1.32656
3193.59	-0.14373	-0.93082	1.32656
3195.52	-0.14252	-0.93231	1.32816
3197.45	-0.14185	-0.93238	1.32748
3199.38	-0.14178	-0.93156	1.32604
3201.3	-0.14075	-0.93148	1.32638
3203.23	-0.13867	-0.9306	1.32649
3205.16	-0.13757	-0.92984	1.32484
3207.09	-0.13572	-0.93013	1.32366
3209.02	-0.1321	-0.92898	1.32409
3210.95	-0.13195	-0.92851	1.32268
3212.88	-0.13293	-0.92838	1.32246
3214.8	-0.13164	-0.9276	1.32291
3216.73	-0.13066	-0.92743	1.32184
3218.66	-0.13081	-0.92765	1.32036
3220.59	-0.13033	-0.92702	1.31857
3222.52	-0.12876	-0.92535	1.3166
3224.45	-0.12863	-0.92279	1.31558
3226.38	-0.12885	-0.92413	1.31578
3228.3	-0.12792	-0.92656	1.31476
3230.23	-0.12718	-0.92469	1.3142
3232.16	-0.12675	-0.92324	1.31297
3234.09	-0.12816	-0.92275	1.31414
3236.02	-0.12915	-0.92242	1.31487
3237.95	-0.12977	-0.92518	1.31406
3239.88	-0.12988	-0.92373	1.31426
3241.8	-0.13136	-0.92335	1.31367
3243.73	-0.13326	-0.92578	1.31247
3245.66	-0.13473	-0.92709	1.31089
3247.59	-0.13422	-0.92787	1.30805
3249.52	-0.13425	-0.92769	1.30588
3251.45	-0.1361	-0.92792	1.30639
3253.38	-0.13858	-0.92861	1.30838
3255.3	-0.13932	-0.92842	1.30802
3257.23	-0.1388	-0.92718	1.3057
3259.16	-0.13973	-0.92639	1.30464
3261.09	-0.14123	-0.9266	1.30488
3263.02	-0.14217	-0.92691	1.30432
3264.95	-0.14433	-0.92853	1.30183
3266.87	-0.14504	-0.92728	1.30043
3268.8	-0.14513	-0.92486	1.30116
3270.73	-0.1472	-0.92483	1.3014
3272.66	-0.14904	-0.92572	1.30038
3274.59	-0.14978	-0.92539	1.2989
3276.52	-0.14926	-0.92741	1.29901
3278.45	-0.14943	-0.92815	1.30005
3280.37	-0.1513	-0.92883	1.2983
3282.3	-0.15107	-0.92923	1.29571
3284.23	-0.15027	-0.92954	1.29498
3286.16	-0.15029	-0.93291	1.29419
3288.09	-0.14945	-0.93771	1.29466
3290.02	-0.15015	-0.94202	1.29472
3291.95	-0.15303	-0.94559	1.29568
3293.87	-0.15479	-0.9471	1.29429
3295.8	-0.15593	-0.94904	1.29139
3297.73	-0.15636	-0.95087	1.29046
3299.66	-0.1554	-0.95206	1.28812
3301.59	-0.15712	-0.95108	1.2878
3303.52	-0.16014	-0.94991	1.28984
3305.44	-0.16149	-0.95008	1.28891
3307.37	-0.1619	-0.94843	1.28615
3309.3	-0.16271	-0.94554	1.28421
3311.23	-0.16535	-0.94433	1.28507
3313.16	-0.16742	-0.94497	1.2847
3315.09	-0.16801	-0.94462	1.28273
3317.01	-0.16945	-0.94288	1.28288
3318.94	-0.17158	-0.94018	1.28203
3320.87	-0.17409	-0.93545	1.27838
3322.8	-0.17594	-0.93283	1.27736
3324.73	-0.17828	-0.93231	1.27764
3326.66	-0.18088	-0.93075	1.27555
3328.59	-0.18275	-0.93013	1.2746
3330.51	-0.18408	-0.92914	1.27321
3332.44	-0.18506	-0.9253	1.27242
3334.37	-0.18764	-0.92206	1.27045
3336.3	-0.19068	-0.92004	1.26764
3338.23	-0.19059	-0.91888	1.26669
3340.16	-0.19079	-0.91574	1.26623
3342.09	-0.19325	-0.91108	1.26587
3344.01	-0.19239	-0.9082	1.26442
3345.94	-0.19258	-0.90904	1.26199
3347.87	-0.19429	-0.90803	1.26075
3349.8	-0.19393	-0.90499	1.25885
3351.73	-0.19062	-0.90726	1.25778
3353.66	-0.19198	-0.91627	1.25486
3355.59	-0.1934	-0.92948	1.2507
3357.51	-0.19096	-0.94027	1.25007
3359.44	-0.18919	-0.94226	1.24973
3361.37	-0.18765	-0.93336	1.24702
3363.3	-0.18677	-0.91888	1.24425
3365.23	-0.18717	-0.90563	1.24216
3367.16	-0.18446	-0.89472	1.24173
3369.08	-0.18165	-0.88697	1.24109
3371.01	-0.17988	-0.8796	1.2389
3372.94	-0.17797	-0.87189	1.23777
3374.87	-0.17328	-0.8652	1.23548
3376.8	-0.16983	-0.85978	1.23189
3378.73	-0.16757	-0.85324	1.2311
3380.66	-0.16761	-0.84839	1.23003
3382.58	-0.16711	-0.84274	1.2275
3384.51	-0.16431	-0.83866	1.22658
3386.44	-0.16056	-0.83508	1.22617
3388.37	-0.15705	-0.83079	1.22585
3390.3	-0.15392	-0.82514	1.2242
3392.23	-0.15298	-0.82188	1.22295
3394.16	-0.15026	-0.81702	1.2214
3396.08	-0.14715	-0.81338	1.21923
3398.01	-0.14494	-0.80939	1.21727
3399.94	-0.14264	-0.80455	1.21738
3401.87	-0.13874	-0.79862	1.21589
3403.8	-0.13487	-0.79601	1.2161
3405.73	-0.13166	-0.79205	1.21471
3407.65	-0.12899	-0.78654	1.21169
3409.58	-0.12504	-0.78136	1.21037
3411.51	-0.12238	-0.77825	1.21029
3413.44	-0.12068	-0.7743	1.20985
3415.37	-0.11703	-0.76673	1.20896
3417.3	-0.11294	-0.75858	1.20832
3419.22	-0.11032	-0.75275	1.20758
3421.15	-0.10517	-0.74964	1.20555
3423.08	-0.10021	-0.74418	1.20519
3425.01	-0.0928	-0.73905	1.20796
3426.94	-0.08931	-0.73315	1.20805
3428.87	-0.08683	-0.72425	1.20667
3430.8	-0.08146	-0.71823	1.20645
3432.72	-0.07774	-0.71392	1.20641
3434.65	-0.0742	-0.70851	1.20648
3436.58	-0.06886	-0.70563	1.2061
3438.51	-0.06462	-0.70166	1.20572
3440.44	-0.06181	-0.6953	1.20586
3442.37	-0.05758	-0.68837	1.20564
3444.3	-0.04995	-0.68127	1.20485
3446.22	-0.04295	-0.67953	1.20729
3448.15	-0.03755	-0.67633	1.20982
3450.08	-0.03362	-0.6704	1.21177
3452.01	-0.02745	-0.66298	1.21127
3453.94	-0.02342	-0.65883	1.20881
3455.87	-0.01782	-0.65559	1.20784
3457.8	-0.01118	-0.65319	1.2086
3459.72	-0.00486	-0.65044	1.20888
3461.65	-0.00142	-0.64559	1.20846
3463.58	0.00317	-0.64068	1.20841
3465.51	0.01075	-0.63608	1.20812
3467.44	0.01705	-0.63252	1.21123
3469.37	0.02442	-0.63014	1.2163
3471.3	0.02941	-0.62701	1.21788
3473.22	0.03396	-0.62283	1.21456
3475.15	0.04005	-0.61807	1.21228
3477.08	0.04412	-0.6127	1.21406
3479.01	0.04842	-0.61106	1.21748
3480.94	0.05223	-0.61041	1.22195
3482.87	0.05821	-0.60601	1.22339
3484.79	0.0632	-0.60309	1.22114
3486.72	0.0699	-0.60129	1.22136
3488.65	0.07712	-0.59846	1.22481
3490.58	0.08195	-0.59505	1.22572
3492.51	0.08608	-0.59214	1.22766
3494.44	0.09096	-0.58678	1.22874
3496.36	0.09588	-0.58112	1.22929
3498.29	0.10123	-0.57902	1.22876
3500.22	0.1051	-0.5799	1.22827
3502.15	0.10936	-0.57954	1.22851
3504.08	0.11594	-0.57542	1.23094
3506.01	0.12147	-0.57271	1.23256
3507.94	0.12349	-0.57372	1.23127
3509.86	0.12706	-0.57189	1.23122
3511.79	0.1324	-0.56769	1.23423
3513.72	0.13785	-0.56433	1.2366
3515.65	0.14208	-0.56357	1.23645
3517.58	0.14501	-0.5629	1.23639
3519.51	0.14808	-0.5619	1.23763
3521.44	0.15156	-0.55817	1.2388
3523.36	0.15534	-0.55432	1.24113
3525.29	0.16201	-0.55334	1.24181
3527.22	0.16826	-0.55126	1.24315
3529.15	0.1718	-0.54705	1.24459
3531.08	0.17388	-0.54741	1.24653
3533.01	0.17808	-0.54749	1.24623
3534.93	0.18084	-0.54447	1.24599
3536.86	0.1827	-0.5405	1.24754
3538.79	0.18689	-0.53681	1.25114
3540.72	0.19355	-0.53424	1.25288
3542.65	0.19836	-0.53286	1.25352
3544.58	0.20244	-0.5335	1.25428
3546.51	0.20513	-0.53541	1.25716
3548.43	0.20738	-0.53262	1.25945
3550.36	0.20986	-0.52936	1.26044
3552.29	0.21706	-0.52534	1.26309
3554.22	0.22338	-0.52378	1.2672
3556.15	0.22698	-0.52252	1.26749
3558.08	0.22762	-0.52222	1.26652
3560.01	0.2301	-0.52094	1.26718
3561.93	0.23655	-0.52011	1.26863
3563.86	0.24244	-0.51965	1.27097
3565.79	0.24729	-0.51931	1.27429
3567.72	0.24937	-0.51621	1.27703
3569.65	0.25097	-0.51216	1.2782
3571.58	0.25748	-0.51165	1.27786
3573.51	0.26232	-0.51174	1.27683
3575.43	0.26431	-0.50991	1.27803
3577.36	0.26625	-0.50711	1.28049
3579.29	0.27077	-0.5057	1.28355
3581.22	0.27354	-0.50448	1.28367
3583.15	0.27659	-0.50257	1.28494
3585.08	0.27699	-0.50179	1.28765
3587.01	0.28003	-0.50284	1.29131
3588.93	0.28708	-0.50439	1.29411
3590.86	0.2907	-0.49912	1.29199
3592.79	0.29177	-0.49696	1.29263
3594.72	0.29861	-0.49574	1.29559
3596.65	0.30352	-0.49593	1.29808
3598.58	0.30653	-0.49377	1.30121
3600.5	0.30979	-0.49016	1.30134
3602.43	0.31327	-0.48967	1.29831
3604.36	0.31462	-0.49258	1.2977
3606.29	0.31637	-0.49251	1.30152
3608.22	0.32106	-0.48907	1.30363
3610.15	0.32795	-0.48767	1.3047
3612.07	0.32922	-0.48718	1.30489
3614	0.32975	-0.48392	1.30493
3615.93	0.33184	-0.48197	1.30414
3617.86	0.33361	-0.48058	1.30735
3619.79	0.33962	-0.48192	1.31268
3621.72	0.34538	-0.48009	1.31367
3623.65	0.34506	-0.48013	1.31264
3625.57	0.34675	-0.47897	1.31024
3627.5	0.35219	-0.47865	1.30935
3629.43	0.36055	-0.47674	1.31288
3631.36	0.36112	-0.47479	1.31427
3633.29	0.36193	-0.47398	1.31679
3635.22	0.36323	-0.47188	1.31636
3637.15	0.36403	-0.46937	1.3155
3639.07	0.36508	-0.46825	1.31485
3641	0.36818	-0.46982	1.31451
3642.93	0.37228	-0.47207	1.31451
3644.86	0.37271	-0.46984	1.31621
3646.79	0.37536	-0.46618	1.31877
3648.72	0.37909	-0.46622	1.31815
3650.64	0.38101	-0.47438	1.31599
3652.57	0.38144	-0.47244	1.31472
3654.5	0.37921	-0.46785	1.31525
3656.43	0.38082	-0.46175	1.31815
3658.36	0.38493	-0.46167	1.31868
3660.29	0.38842	-0.46471	1.31911
3662.22	0.39094	-0.46395	1.31893
3664.14	0.38946	-0.45879	1.31854
3666.07	0.38619	-0.45882	1.31714
3668	0.38977	-0.46088	1.31863
3669.93	0.39968	-0.4634	1.321
3671.86	0.39726	-0.46233	1.31568
3673.79	0.3928	-0.46112	1.31442
3675.72	0.39708	-0.45963	1.32237
3677.64	0.3989	-0.45745	1.3194
3679.57	0.39978	-0.45567	1.31864
3681.5	0.40077	-0.45487	1.31951
3683.43	0.40137	-0.45673	1.31828
3685.36	0.40109	-0.45946	1.31389
3687.29	0.40187	-0.46008	1.31142
3689.22	0.40422	-0.45814	1.31324
3691.14	0.40162	-0.45767	1.31732
3693.07	0.40223	-0.45722	1.31906
3695	0.40346	-0.45507	1.31991
3696.93	0.4039	-0.454	1.31491
3698.86	0.40367	-0.45221	1.31259
3700.79	0.4036	-0.45326	1.31634
3702.71	0.40409	-0.45397	1.31816
3704.64	0.40503	-0.45297	1.31526
3706.57	0.40518	-0.45383	1.31214
3708.5	0.40444	-0.45254	1.31047
3710.43	0.40721	-0.44988	1.308
3712.36	0.41033	-0.44872	1.31025
3714.28	0.41078	-0.44822	1.30989
3716.21	0.41135	-0.4509	1.30712
3718.14	0.41137	-0.45208	1.30772
3720.07	0.40765	-0.4511	1.30911
3722	0.40562	-0.45369	1.30885
3723.93	0.40302	-0.45617	1.30612
3725.86	0.4035	-0.45532	1.30789
3727.78	0.40529	-0.45305	1.31042
3729.71	0.40483	-0.45075	1.31029
3731.64	0.40454	-0.45088	1.31248
3733.57	0.40463	-0.44769	1.31035
3735.5	0.39928	-0.44858	1.30699
3737.43	0.39932	-0.45169	1.31251
3739.36	0.40172	-0.45047	1.31419
3741.28	0.40511	-0.44819	1.30941
3743.21	0.40383	-0.44459	1.30605
3745.14	0.40467	-0.44197	1.30862
3747.07	0.40491	-0.4442	1.30617
3749	0.40807	-0.4422	1.30528
3750.93	0.40628	-0.44372	1.31077
3752.86	0.40298	-0.44645	1.30885
3754.78	0.40281	-0.44734	1.30591
3756.71	0.4043	-0.44572	1.30508
3758.64	0.40689	-0.44455	1.30578
3760.57	0.40772	-0.44578	1.30425
3762.5	0.40393	-0.44868	1.30082
3764.43	0.40241	-0.44887	1.30204
3766.36	0.40269	-0.44835	1.30318
3768.28	0.40389	-0.44607	1.30601
3770.21	0.40344	-0.44644	1.31071
3772.14	0.40353	-0.44427	1.30805
3774.07	0.40599	-0.44383	1.30496
3776	0.40525	-0.44705	1.30413
3777.93	0.40256	-0.44781	1.30413
3779.85	0.40282	-0.44466	1.30164
3781.78	0.40322	-0.44272	1.29676
3783.71	0.404	-0.44219	1.29738
3785.64	0.4047	-0.4411	1.3037
3787.57	0.406	-0.44039	1.30401
3789.5	0.4068	-0.44323	1.30082
3791.43	0.40436	-0.44345	1.29704
3793.35	0.40134	-0.4427	1.29735
3795.28	0.40232	-0.44372	1.29995
3797.21	0.40442	-0.44463	1.29761
3799.14	0.40271	-0.44591	1.29763
3801.07	0.39609	-0.4493	1.30071
3803	0.39744	-0.44442	1.30331
3804.93	0.39772	-0.43859	1.30267
3806.85	0.40022	-0.43624	1.30048
3808.78	0.40221	-0.4404	1.29623
3810.71	0.40279	-0.44015	1.29221
3812.64	0.40179	-0.43921	1.28947
3814.57	0.39885	-0.43855	1.29134
3816.5	0.39877	-0.44051	1.29695
3818.42	0.39696	-0.43959	1.29647
3820.35	0.3938	-0.43809	1.29783
3822.28	0.3938	-0.43824	1.29527
3824.21	0.39929	-0.44049	1.29232
3826.14	0.40044	-0.44507	1.29243
3828.07	0.39984	-0.44748	1.29127
3829.99	0.40005	-0.44434	1.2896
3831.92	0.39859	-0.44141	1.28977
3833.85	0.39656	-0.4428	1.28872
3835.78	0.39513	-0.44387	1.2882
3837.71	0.39712	-0.43934	1.28921
3839.64	0.3939	-0.44214	1.29175
3841.57	0.39079	-0.44635	1.28904
3843.49	0.39288	-0.44658	1.28756
3845.42	0.39683	-0.4434	1.28639
3847.35	0.39741	-0.44454	1.28597
3849.28	0.39359	-0.44669	1.28696
3851.21	0.39063	-0.45055	1.28412
3853.14	0.39959	-0.45273	1.27939
3855.07	0.40141	-0.44706	1.28384
3856.99	0.39785	-0.441	1.28914
3858.92	0.39444	-0.43975	1.28941
3860.85	0.39283	-0.44046	1.28645
3862.78	0.39302	-0.44036	1.28686
3864.71	0.39385	-0.44254	1.29098
3866.64	0.39065	-0.4452	1.28866
3868.57	0.38895	-0.44323	1.28479
3870.49	0.39183	-0.44376	1.28322
3872.42	0.39096	-0.43864	1.28132
3874.35	0.3938	-0.43996	1.2827
3876.28	0.39729	-0.44362	1.28295
3878.21	0.39762	-0.44497	1.28328
3880.14	0.39474	-0.44371	1.28077
3882.07	0.38925	-0.44427	1.2789
3883.99	0.39082	-0.44386	1.2796
3885.92	0.39131	-0.4438	1.27869
3887.85	0.39087	-0.44626	1.27767
3889.78	0.39001	-0.44955	1.27871
3891.71	0.39012	-0.44947	1.27825
3893.64	0.39186	-0.44767	1.27874
3895.56	0.39194	-0.44703	1.27736
3897.49	0.38887	-0.44918	1.27676
3899.42	0.39082	-0.44916	1.27698
3901.35	0.39055	-0.45082	1.27983
3903.28	0.38987	-0.44959	1.28058
3905.21	0.38996	-0.44655	1.27847
3907.14	0.39018	-0.4478	1.27636
3909.06	0.3905	-0.45258	1.27706
3910.99	0.38998	-0.45119	1.2769
3912.92	0.38816	-0.44778	1.27646
3914.85	0.38986	-0.44425	1.27453
3916.78	0.38852	-0.44538	1.27452
3918.71	0.38775	-0.44839	1.27317
3920.64	0.38773	-0.44925	1.27284
3922.56	0.3872	-0.44502	1.27306
3924.49	0.38576	-0.44333	1.27431
3926.42	0.38522	-0.44379	1.27295
3928.35	0.38419	-0.44669	1.27099
3930.28	0.38535	-0.44928	1.26987
3932.21	0.38889	-0.44741	1.27172
3934.13	0.39053	-0.44355	1.27506
3936.06	0.38951	-0.44451	1.27508
3937.99	0.38605	-0.4481	1.27021
3939.92	0.38338	-0.45108	1.26745
3941.85	0.38556	-0.45198	1.26876
3943.78	0.38615	-0.45077	1.27095
3945.7	0.386	-0.44924	1.27001
3947.63	0.38529	-0.44839	1.26793
3949.56	0.3866	-0.44628	1.26904
3951.49	0.38525	-0.44723	1.27204
3953.42	0.38383	-0.44897	1.27151
3955.35	0.38247	-0.44997	1.26992
3957.28	0.38323	-0.44979	1.26846
3959.2	0.38225	-0.44721	1.26641
3961.13	0.37976	-0.44509	1.26473
3963.06	0.38063	-0.44626	1.26494
3964.99	0.38358	-0.44793	1.26535
3966.92	0.3835	-0.44886	1.2647
3968.85	0.38417	-0.44911	1.26449
3970.78	0.38525	-0.45135	1.26375
3972.7	0.38263	-0.4503	1.26401
3974.63	0.3798	-0.44814	1.26505
3976.56	0.37944	-0.44839	1.26323
3978.49	0.38027	-0.44963	1.26148
3980.42	0.37906	-0.44924	1.26332
3982.35	0.37722	-0.44688	1.26596
3984.28	0.3786	-0.44836	1.26834
3986.2	0.3782	-0.45027	1.267
3988.13	0.37913	-0.44972	1.2629
3990.06	0.37933	-0.4494	1.26408
3991.99	0.38047	-0.44648	1.26477
3993.92	0.38328	-0.44701	1.26253
3995.85	0.38227	-0.4493	1.26002
3997.77	0.37641	-0.45159	1.25927
3999.7	0.37665	-0.45514	1.25951

## Sheet: Figure 1d
Raman spectra of bulk BP, BPQDs and R-BPQDs
Bulk BP		BPQDs		R-BPQDs
Raman Shift (cm-1)	Intensity	Raman Shift (cm-1)	Intensity	Raman Shift (cm-1)	Intensity
600.522	-1433.48	600.522	2000	600.522	6500
599.305	-1435.96	599.305	2000	599.305	6462.26
598.087	-1438.44	598.087	2000	598.087	6424.51
596.868	-1439.68	596.868	2000	596.868	6384.15
595.649	-1440.1	595.649	2000	595.649	6277.74
594.431	-1437.65	594.431	1992.83	594.431	6257.88
593.211	-1441.36	593.211	1898.3	593.211	6269.21
591.991	-1445.47	591.991	2000	591.991	6366.29
590.771	-1445.48	590.771	2000	590.771	6415.01
589.552	-1447.95	589.552	2000	589.552	6472.36
588.332	-1446.73	588.332	2000	588.332	6577.96
587.111	-1445.92	587.111	2006.08	587.111	6547.17
585.891	-1438.97	585.891	1906.03	585.891	6446.38
584.67	-1440.62	584.67	2000	584.67	6450.06
583.448	-1440.63	583.448	2000	583.448	6439.87
582.227	-1441.05	582.227	2000	582.227	6376.78
581.005	-1436.97	581.005	2000	581.005	6338.36
579.783	-1439.44	579.783	2000	579.783	6426.41
578.562	-1440.27	578.562	1976.3	578.562	6483.32
577.339	-1438.24	577.339	2000	577.339	6515.35
576.116	-1437.02	576.116	2054.89	576.116	6451.65
574.894	-1434.99	574.894	2066.55	574.894	6507.8
573.67	-1437.05	573.67	2072.12	573.67	6480.15
572.446	-1436.24	572.446	2029.31	572.446	6415.72
571.223	-1438.3	571.223	1990.32	571.223	6398.75
569.999	-1440.35	569.999	1938.73	569.999	6416.94
568.774	-1440.37	568.774	1863.97	568.774	6379.99
567.551	-1437.11	567.551	1829.5	567.551	6431.64
566.326	-1434.68	566.326	1957.46	566.326	6476.81
565.101	-1433.06	565.101	1972.5	565.101	6533.83
563.876	-1436.33	563.876	1993.21	563.876	6529.63
562.65	-1442.87	562.65	2027.14	562.65	6554.43
561.425	-1444.11	561.425	2075.04	561.425	6532.68
560.199	-1442.9	560.199	2048.54	560.199	6519.12
558.973	-1443.32	558.973	2000	558.973	6534.95
557.746	-1440.07	557.746	2037.62	557.746	6604.22
556.52	-1436.82	556.52	2058.76	556.52	6603.79
555.293	-1437.24	555.293	2069.51	555.293	6594.39
554.065	-1438.07	554.065	2000	554.065	6578.12
552.838	-1435.64	552.838	2000	552.838	6566.71
551.61	-1438.91	551.61	2000	551.61	6525.19
550.383	-1436.48	550.383	2000	550.383	6453.2
549.154	-1431.6	549.154	1981.56	549.154	6469.57
547.927	-1426.73	547.927	2000	547.927	6517.27
546.698	-1423.9	546.698	2000	546.698	6468.95
545.469	-1414.56	545.469	2000	545.469	6460.15
544.24	-1411.73	544.24	2000	544.24	6499.81
543.011	-1410.12	543.011	2000	543.011	6467.44
541.781	-1406.48	541.781	2083.83	541.781	6370.04
540.551	-1402.84	540.551	1921.43	540.551	6443.04
539.321	-1396.76	539.321	1959.46	539.321	6431.47
538.091	-1388.25	538.091	1947.6	538.091	6500
536.86	-1383.8	536.86	1933.94	536.86	6500
535.629	-1380.98	535.629	1903.58	535.629	6546.74
534.397	-1377.75	534.397	2067.88	534.397	6500
533.167	-1379.81	533.167	2041.26	533.167	6500
531.935	-1380.64	531.935	2012.85	531.935	6500
530.703	-1381.88	530.703	2026.73	530.703	6449.1
529.471	-1386.37	529.471	2089.89	529.471	6457.94
528.238	-1392.07	528.238	1993.75	528.238	6450.14
527.006	-1390.88	527.006	1964.54	527.006	6500
525.773	-1393.34	525.773	2000	525.773	6500
524.54	-1392.95	524.54	2000	524.54	6500
523.307	-1390.95	523.307	2088.21	523.307	6500
522.073	-1390.97	522.073	2000	522.073	6500
520.839	-1393.42	520.839	2031	520.839	6500
519.605	-1397.09	519.605	2000	519.605	6500
518.371	-1397.11	518.371	2028.64	518.371	6500
517.136	-1397.54	517.136	2000	517.136	6500
515.901	-1399.18	515.901	1996.43	515.901	6500
514.666	-1395.56	514.666	2021.08	514.666	6500
513.431	-1394.77	513.431	2000	513.431	6500
512.195	-1391.96	512.195	1955.88	512.195	6500
510.959	-1395.22	510.959	1970.8	510.959	6500
509.724	-1392.4	509.724	1945.38	509.724	6500
508.487	-1400.51	508.487	2000	508.487	6500
507.25	-1401.75	507.25	1955.7	507.25	6500
506.014	-1412.68	506.014	2050.61	506.014	6500
504.776	-1411.08	504.776	2000	504.776	6500
503.539	-1408.68	503.539	2043.23	503.539	6500
502.302	-1405.87	502.302	1982.85	502.302	6451.21
501.063	-1408.31	501.063	2082.72	501.063	6445.66
499.825	-1401.87	499.825	2045.47	499.825	6433.28
498.587	-1404.71	498.587	2042.45	498.587	6397.5
497.349	-1402.31	497.349	1984.31	497.349	6446.1
496.109	-1397.9	496.109	1950.13	496.109	6500
494.87	-1389.44	494.87	1994.69	494.87	6413.26
493.631	-1386.64	493.631	2089.95	493.631	6437.87
492.392	-1385.05	492.392	2000	492.392	6500
491.151	-1386.28	491.151	1954.49	491.151	6500
489.911	-1390.74	489.911	2000	489.911	6500
488.671	-1391.57	488.671	2074.62	488.671	6500
487.43	-1397.23	487.43	2000	487.43	6500
486.189	-1392.42	486.189	2000	486.189	6500
484.948	-1391.23	484.948	1986.7	484.948	6500
483.707	-1387.63	483.707	1978.29	483.707	6500
482.465	-1388.06	482.465	2000	482.465	6500
481.223	-1379.22	481.223	2000	481.223	6500
479.98	-1375.22	479.98	2088.71	479.98	6500
478.738	-1368.41	478.738	1986.06	478.738	6500
477.496	-1359.99	477.496	2062.14	477.496	6500
476.253	-1349.55	476.253	2032.66	476.253	6500
475.01	-1336.72	475.01	2043.04	475.01	6586.44
473.766	-1314.64	473.766	2002.81	473.766	6619.8
472.522	-1281.32	472.522	2022.3	472.522	6611.72
471.278	-1217.47	471.278	1964.67	471.278	6632.62
470.034	-1092.57	470.034	2132.48	470.034	6755.12
468.79	-831.966	468.79	2717.13	468.79	6882.82
467.545	-269.874	467.545	3722.94	467.545	7067.97
466.3	695.141	466.3	5075.32	466.3	7453.82
465.055	1647.08	465.055	6244.76	465.055	8048.7
463.81	2150.13	463.81	6822.22	463.81	8894.54
462.563	2233.27	462.563	6648.73	462.563	10049.6
461.317	1853.19	461.317	5956.23	461.317	11195.9
460.071	975.468	460.071	4601.13	460.071	11825.2
458.825	34.9575	458.825	3351.1	458.825	11806.3
457.578	-541.374	457.578	2588.98	457.578	11221.8
456.331	-853.982	456.331	2187.68	456.331	10172.2
455.084	-1019.71	455.084	1843.69	455.084	9037
453.836	-1113.61	453.836	1889.56	453.836	8212.1
452.588	-1159.79	452.588	2022.05	452.588	7761.53
451.34	-1190.71	451.34	1966.7	451.34	7467.02
450.092	-1209.6	450.092	1864.69	450.092	7301.65
448.844	-1226.88	448.844	1990.3	448.844	7173.61
447.595	-1235.74	447.595	1969.59	447.595	7063.67
446.346	-1238.21	446.346	2012.6	446.346	7088.24
445.097	-1228.66	445.097	1932.63	445.097	7138.46
443.847	-1201.52	443.847	2177.93	443.847	7229.9
442.597	-1135.19	442.597	2365.71	442.597	7297.77
441.347	-1005.7	441.347	2918	441.347	7486.77
440.097	-780.316	440.097	3561.17	440.097	7760.8
438.846	-454.676	438.846	4353.18	438.846	8218.24
437.595	-163.479	437.595	5096.89	437.595	8962.05
436.344	3.38337	436.344	5524.69	436.344	10051.7
435.093	17.9772	435.093	5293.13	435.093	11207.7
433.841	-119.278	433.841	4706.12	433.841	12181.3
432.589	-408.72	432.589	4075.75	432.589	12723.3
431.337	-697.683	431.337	3293.7	431.337	12538
430.084	-915.463	430.084	2700.61	430.084	11798.6
428.832	-1052.91	428.832	2432.34	428.832	10725.6
427.579	-1153.98	427.579	2135.44	427.579	9552.74
426.325	-1213.11	426.325	2080.68	426.325	8596.17
425.072	-1251.47	425.072	2000.71	425.072	8053.29
423.818	-1274.66	423.818	1929.1	423.818	7654.74
422.564	-1299.43	422.564	1942.4	422.564	7330.56
421.311	-1311.03	421.311	2134.61	421.311	7124.13
420.056	-1323.03	420.056	2000	420.056	6932.15
418.801	-1333.03	418.801	2000	418.801	6759.34
417.546	-1345.02	417.546	2000	417.546	6662.74
416.291	-1347.04	416.291	1951.26	416.291	6686.5
415.035	-1354.24	415.035	1939.62	415.035	6662.91
413.779	-1357.85	413.779	2000	413.779	6628.61
412.523	-1360.27	412.523	2090.39	412.523	6500
411.267	-1359.51	411.267	2000	411.267	6500
410.011	-1359.94	410.011	2000	410.011	6500
408.754	-1359.17	408.754	2120.86	408.754	6500
407.496	-1354.82	407.496	2029.91	407.496	6500
406.239	-1358.83	406.239	1933.52	406.239	6500
404.981	-1359.25	404.981	2000	404.981	6500
403.724	-1357.7	403.724	1909.29	403.724	6500
402.466	-1358.52	402.466	1977.36	402.466	6500
401.207	-1364.11	401.207	1986.51	401.207	6500
399.948	-1358.58	399.948	2043.2	399.948	6500
398.689	-1360.59	398.689	2000	398.689	6500
397.431	-1362.21	397.431	2000	397.431	6500
396.171	-1356.28	396.171	2000	396.171	6500
394.911	-1354.72	394.911	2018.73	394.911	6500
393.651	-1354.76	393.651	2000	393.651	6500
392.392	-1349.63	392.392	2007.46	392.392	6500
391.131	-1350.85	391.131	2000	391.131	6500
389.87	-1354.05	389.87	2000	389.87	6500
388.609	-1343.77	388.609	2000	388.609	6500
387.348	-1345.79	387.348	1897.13	387.348	6500
386.087	-1346.61	386.087	2000	386.087	6500
384.825	-1344.26	384.825	2000	384.825	6500
383.562	-1338.75	383.562	2000	383.562	6500
382.301	-1339.58	382.301	1923.71	382.301	6500
381.038	-1338.42	381.038	2000	381.038	6500
379.775	-1336.08	379.775	1963.04	379.775	6500
378.512	-1330.97	378.512	2000	378.512	6500
377.249	-1329.42	377.249	2024.89	377.249	6500
375.985	-1327.08	375.985	2110.68	375.985	6500.88
374.722	-1318.02	374.722	2014.02	374.722	6523.55
373.457	-1309.36	373.457	1971.36	373.457	6595.24
372.192	-1297.53	372.192	1948.43	372.192	6630.15
370.928	-1276.23	370.928	1923.91	370.928	6680.88
369.663	-1249.4	369.663	2051.01	369.663	6799.18
368.398	-1198.09	368.398	2177.78	368.398	6918.26
367.133	-1104.13	367.133	2446.02	367.133	6966.97
365.867	-902.399	365.867	2848.4	365.867	7171.28
364.601	-382.515	364.601	3743.94	364.601	7550.06
363.335	713.533	363.335	5223.1	363.335	8255.52
362.068	1721.32	362.068	6607.57	362.068	9529.52
360.802	2161.89	360.802	6945.9	360.802	11302
359.534	2188.85	359.534	6700.8	359.534	12640.8
358.268	1757.98	358.268	5955.95	358.268	13052
357	700.439	357	4491.22	357	12671.4
355.731	-321.732	355.731	3038.45	355.731	11454.9
354.464	-839.046	354.464	2433.31	354.464	9726.55
353.195	-1067.1	353.195	2257.09	353.195	8230.23
351.927	-1170.47	351.927	2091.62	351.927	7434.68
350.658	-1233.6	350.658	1975.04	350.658	6965.88
349.389	-1271.48	349.389	2050.6	349.389	6817.66
348.119	-1297.53	348.119	2088.6	348.119	6702.17
346.85	-1314.9	346.85	2000	346.85	6574.97
345.58	-1324	345.58	2013.25	345.58	6548.2
344.31	-1336.63	344.31	2000	344.31	6525.1
343.039	-1349.65	343.039	1946.81	343.039	6500
341.769	-1356.38	341.769	2000	341.769	6500
340.498	-1353.65	340.498	2037.33	340.498	6500
339.227	-1360.77	339.227	2041.67	339.227	6500
337.955	-1365.51	337.955	1937.35	337.955	6500
336.684	-1366.72	336.684	2000	336.684	6500
335.411	-1370.28	335.411	1955.87	335.411	6500
334.139	-1378.96	334.139	2000	334.139	6500
332.866	-1382.91	332.866	1955.03	332.866	6500
331.594	-1381.37	331.594	2029.35	331.594	6500
330.32	-1380.61	330.32	2096.14	330.32	6500
329.047	-1385.73	329.047	2074.61	329.047	6500
327.773	-1386.15	327.773	2048.76	327.773	6500
326.499	-1383.82	326.499	2000	326.499	6500
325.226	-1384.63	325.226	2000	325.226	6500
323.951	-1387.4	323.951	1976.43	323.951	6500
322.676	-1377.23	322.676	2000	322.676	6500
321.401	-1378.43	321.401	2000	321.401	6500
320.126	-1377.28	320.126	2054.8	320.126	6500
318.851	-1373.38	318.851	2000	318.851	6500
317.575	-1366.36	317.575	1989.18	317.575	6500
316.299	-1371.48	316.299	2045.33	316.299	6500
315.022	-1366.8	315.022	2000	315.022	6500
313.746	-1367.22	313.746	2000	313.746	6500
312.469	-1369.21	312.469	1943.54	312.469	6500
311.192	-1371.58	311.192	1980.44	311.192	6500
309.915	-1370.83	309.915	2000	309.915	6500
308.637	-1370.85	308.637	2000	308.637	6452.47
307.359	-1369.71	307.359	1982.74	307.359	6500
306.081	-1364.26	306.081	2089.21	306.081	6500
304.803	-1362.72	304.803	2122.19	304.803	6433.12
303.523	-1360.8	303.523	1989.17	303.523	6436.24
302.245	-1360.82	302.245	1916.08	302.245	6468.12
300.966	-1360.85	300.966	1843.07	300.966	6500

## Sheet: Figure 1e
Experimental (black line) and fitting (red line) P2p XPS spectra of R-BPQDs
	Experimental Line	Fitting Line	Base Line	P2p3/2 model	P2p1/2 model	P-O model	P=O model
Binding Energy (eV)	Intensity	Intensity	Intensity	Intensity	Intensity	Intensity	Intensity
140.05	1827.73	1831.85	1827.39	1829.02	1828.49	1828.25	1828.27
139.925	1826.71	1832	1827.39	1829.06	1828.51	1828.29	1828.32
139.8	1825.78	1832.17	1827.39	1829.1	1828.54	1828.34	1828.38
139.675	1825.47	1832.34	1827.4	1829.14	1828.57	1828.39	1828.44
139.55	1825.66	1832.53	1827.4	1829.18	1828.6	1828.44	1828.52
139.425	1826.48	1832.74	1827.41	1829.23	1828.64	1828.5	1828.59
139.3	1826.54	1832.95	1827.41	1829.27	1828.67	1828.56	1828.68
139.175	1825.63	1833.18	1827.41	1829.32	1828.7	1828.63	1828.77
139.05	1826.07	1833.43	1827.42	1829.37	1828.74	1828.7	1828.88
138.925	1827.05	1833.7	1827.42	1829.42	1828.78	1828.78	1828.99
138.8	1828.06	1833.99	1827.42	1829.47	1828.81	1828.87	1829.12
138.675	1830.74	1834.31	1827.42	1829.51	1828.85	1828.95	1829.26
138.55	1833.74	1834.64	1827.41	1829.56	1828.88	1829.04	1829.41
138.425	1834.94	1835.01	1827.39	1829.59	1828.9	1829.13	1829.58
138.3	1834.79	1835.42	1827.37	1829.63	1828.92	1829.22	1829.77
138.175	1833.59	1835.88	1827.35	1829.66	1828.94	1829.33	1830
138.05	1831.19	1836.4	1827.34	1829.71	1828.97	1829.46	1830.28
137.925	1830.05	1837	1827.33	1829.76	1829	1829.61	1830.61
137.8	1832.34	1837.69	1827.32	1829.82	1829.04	1829.78	1831.01
137.675	1835.98	1838.48	1827.3	1829.87	1829.08	1829.97	1831.48
137.55	1837.61	1839.38	1827.28	1829.91	1829.11	1830.17	1832.03
137.425	1838.7	1840.42	1827.25	1829.96	1829.13	1830.41	1832.67
137.3	1841.43	1841.61	1827.22	1830	1829.16	1830.68	1833.43
137.175	1843.28	1842.98	1827.18	1830.04	1829.18	1830.99	1834.32
137.05	1843.99	1844.56	1827.13	1830.08	1829.19	1831.36	1835.33
136.925	1845.12	1846.36	1827.09	1830.12	1829.21	1831.8	1836.5
136.8	1846.48	1848.4	1827.04	1830.16	1829.23	1832.32	1837.81
136.675	1847.51	1850.68	1826.98	1830.2	1829.25	1832.94	1839.25
136.55	1849.27	1853.21	1826.93	1830.24	1829.26	1833.69	1840.8
136.425	1852.92	1855.92	1826.87	1830.28	1829.28	1834.58	1842.38
136.3	1857.63	1858.77	1826.79	1830.31	1829.29	1835.62	1843.92
136.175	1862.65	1861.62	1826.71	1830.34	1829.29	1836.83	1845.27
136.05	1865.71	1864.34	1826.61	1830.36	1829.28	1838.24	1846.28
135.925	1865.88	1866.81	1826.5	1830.37	1829.27	1839.86	1846.81
135.8	1866.02	1868.94	1826.39	1830.39	1829.26	1841.7	1846.76
135.675	1867.61	1870.71	1826.28	1830.42	1829.26	1843.76	1846.12
135.55	1868.49	1872.18	1826.16	1830.45	1829.25	1845.99	1844.98
135.425	1868.53	1873.41	1826.05	1830.48	1829.26	1848.34	1843.48
135.3	1869.84	1874.45	1825.93	1830.52	1829.26	1850.68	1841.78
135.175	1873.21	1875.26	1825.81	1830.56	1829.27	1852.84	1840
135.05	1876.13	1875.71	1825.67	1830.61	1829.28	1854.6	1838.25
134.925	1874.68	1875.65	1825.54	1830.65	1829.29	1855.71	1836.59
134.8	1872.53	1874.92	1825.4	1830.71	1829.32	1856.02	1835.07
134.675	1872.99	1873.48	1825.27	1830.79	1829.36	1855.45	1833.7
134.55	1872.84	1871.4	1825.13	1830.87	1829.4	1854.06	1832.47
134.425	1870.14	1868.86	1825	1830.97	1829.47	1852.04	1831.39
134.3	1866.96	1866.09	1824.88	1831.09	1829.55	1849.62	1830.45
134.175	1866.08	1863.3	1824.76	1831.24	1829.66	1847.05	1829.64
134.05	1865.62	1860.65	1824.65	1831.4	1829.79	1844.47	1828.93
133.925	1862.57	1858.25	1824.53	1831.59	1829.93	1842.01	1828.32
133.8	1858.77	1856.15	1824.43	1831.8	1830.11	1839.74	1827.79
133.675	1856.92	1854.4	1824.33	1832.04	1830.33	1837.69	1827.33
133.55	1854.21	1852.98	1824.24	1832.31	1830.57	1835.87	1826.94
133.425	1850.12	1851.89	1824.16	1832.62	1830.86	1834.28	1826.6
133.3	1847.64	1851.12	1824.09	1832.97	1831.18	1832.91	1826.31
133.175	1846.57	1850.65	1824.02	1833.36	1831.56	1831.73	1826.05
133.05	1846.92	1850.45	1823.96	1833.79	1831.98	1830.72	1825.82
132.925	1848.07	1850.51	1823.89	1834.27	1832.45	1829.85	1825.61
132.8	1849.31	1850.81	1823.83	1834.79	1832.98	1829.11	1825.42
132.675	1849.95	1851.34	1823.76	1835.35	1833.56	1828.46	1825.23
132.55	1850.44	1852.1	1823.68	1835.98	1834.2	1827.91	1825.06
132.425	1851.13	1853.09	1823.61	1836.68	1834.92	1827.42	1824.89
132.3	1850.38	1854.31	1823.53	1837.45	1835.72	1826.99	1824.73
132.175	1850.41	1855.76	1823.46	1838.32	1836.62	1826.61	1824.58
132.05	1852.8	1857.46	1823.38	1839.29	1837.61	1826.28	1824.44
131.925	1855.12	1859.41	1823.3	1840.36	1838.69	1825.96	1824.3
131.8	1858.35	1861.63	1823.21	1841.55	1839.89	1825.67	1824.15
131.675	1863.41	1864.13	1823.12	1842.88	1841.2	1825.4	1824
131.55	1869.66	1866.93	1823	1844.35	1842.62	1825.12	1823.84
131.425	1875.82	1870.05	1822.87	1845.98	1844.16	1824.85	1823.67
131.3	1878.28	1873.49	1822.73	1847.79	1845.83	1824.58	1823.48
131.175	1882.33	1877.29	1822.57	1849.8	1847.62	1824.31	1823.29
131.05	1887.26	1881.47	1822.41	1852.02	1849.55	1824.03	1823.09
130.925	1891.57	1886.04	1822.22	1854.48	1851.6	1823.76	1822.87
130.8	1895.56	1890.99	1822.03	1857.19	1853.77	1823.47	1822.65
130.675	1900.79	1896.35	1821.83	1860.17	1856.05	1823.19	1822.42
130.55	1907.57	1902.08	1821.61	1863.43	1858.41	1822.89	1822.17
130.425	1915.68	1908.17	1821.37	1866.97	1860.82	1822.59	1821.91
130.3	1923.58	1914.58	1821.11	1870.79	1863.23	1822.26	1821.62
130.175	1931.5	1921.24	1820.82	1874.89	1865.6	1821.92	1821.32
130.05	1940.15	1928.09	1820.52	1879.26	1867.84	1821.56	1820.99
129.925	1946.2	1935	1820.18	1883.86	1869.88	1821.17	1820.64
129.8	1951.54	1941.87	1819.83	1888.67	1871.65	1820.78	1820.27
129.675	1956.54	1948.53	1819.47	1893.63	1873.06	1820.37	1819.89
129.55	1958.5	1954.82	1819.09	1898.63	1874.01	1819.95	1819.49
129.425	1962	1960.55	1818.7	1903.58	1874.46	1819.52	1819.09
129.3	1965	1965.52	1818.3	1908.32	1874.34	1819.09	1818.67
129.175	1967.67	1969.54	1817.89	1912.67	1873.65	1818.65	1818.25
129.05	1969	1972.43	1817.48	1916.44	1872.4	1818.2	1817.83
128.925	1967.73	1974.03	1817.06	1919.41	1870.65	1817.75	1817.39
128.8	1967.56	1974.23	1816.64	1921.43	1868.46	1817.3	1816.96
128.675	1967.63	1972.97	1816.22	1922.33	1865.92	1816.86	1816.53
128.55	1964.17	1970.26	1815.8	1922.03	1863.12	1816.41	1816.1
128.425	1957.63	1966.18	1815.39	1920.53	1860.16	1815.98	1815.68
128.3	1950.36	1960.89	1814.99	1917.92	1857.12	1815.56	1815.28
128.175	1942.85	1954.59	1814.62	1914.32	1854.07	1815.16	1814.89
128.05	1936.96	1947.52	1814.26	1909.93	1851.07	1814.79	1814.53
127.925	1931.72	1939.91	1813.92	1904.93	1848.14	1814.43	1814.18
127.8	1926.41	1932	1813.59	1899.52	1845.33	1814.08	1813.84
127.675	1922.08	1923.99	1813.28	1893.9	1842.66	1813.75	1813.52
127.55	1918.43	1916.05	1812.98	1888.21	1840.12	1813.43	1813.21
127.425	1913.06	1908.3	1812.68	1882.58	1837.73	1813.13	1812.91
127.3	1907.23	1900.85	1812.41	1877.1	1835.51	1812.83	1812.63
127.175	1901.16	1893.77	1812.14	1871.85	1833.43	1812.56	1812.36
127.05	1895.66	1887.1	1811.89	1866.87	1831.52	1812.3	1812.1
126.925	1889.32	1880.87	1811.66	1862.19	1829.75	1812.05	1811.87
126.8	1881.91	1875.09	1811.45	1857.84	1828.13	1811.82	1811.64
126.675	1877.07	1869.75	1811.25	1853.8	1826.64	1811.62	1811.44
126.55	1872.41	1864.85	1811.07	1850.09	1825.29	1811.42	1811.26
126.425	1868.94	1860.36	1810.9	1846.67	1824.06	1811.24	1811.08
126.3	1865.12	1856.26	1810.74	1843.55	1822.93	1811.07	1810.91
126.175	1860	1852.52	1810.59	1840.71	1821.9	1810.91	1810.76
126.05	1854.58	1849.14	1810.45	1838.13	1820.97	1810.77	1810.62
125.925	1848.88	1846.08	1810.33	1835.8	1820.13	1810.63	1810.49
125.8	1840.63	1843.31	1810.22	1833.7	1819.37	1810.52	1810.38
125.675	1831.93	1840.83	1810.13	1831.82	1818.7	1810.42	1810.29
125.55	1825.67	1838.61	1810.07	1830.14	1818.1	1810.36	1810.23
125.425	1821.11	1836.61	1810.03	1828.64	1817.57	1810.31	1810.18
125.3	1817.56	1834.82	1810	1827.31	1817.1	1810.27	1810.14
125.175	1813	1833.21	1809.98	1826.1	1816.68	1810.24	1810.12
125.05	1808.45	1831.76	1809.97	1825.03	1816.3	1810.23	1810.11

## Sheet: Figure 2a
CVs of GCEs in 0.1 M PBS
Bare GCE		BPQDs		R-BPQDs
Potential (V vs. Ag/AgCl)	Current (mA)	Potential (V vs. Ag/AgCl)	Current (mA)	Potential (V vs. Ag/AgCl)	Current (mA)
0	-8.241e-07	0	-6.233e-08	0	-3.186e-08
-0.001	-2.012e-06	-0.001	-1.537e-07	-0.001	-4.584e-07
-0.002	-2.104e-06	-0.002	-2.147e-07	-0.002	-5.803e-07
-0.003	-2.226e-06	-0.003	-2.452e-07	-0.003	-6.108e-07
-0.004	-2.256e-06	-0.004	-2.756e-07	-0.004	-6.413e-07
-0.005	-2.348e-06	-0.005	-3.061e-07	-0.005	-6.413e-07
-0.006	-2.348e-06	-0.006	-3.366e-07	-0.006	-7.022e-07
-0.007	-2.409e-06	-0.007	-3.366e-07	-0.007	-7.327e-07
-0.008	-2.378e-06	-0.008	-3.67e-07	-0.008	-7.631e-07
-0.009	-2.5e-06	-0.009	-3.67e-07	-0.009	-7.631e-07
-0.01	-2.439e-06	-0.01	-3.975e-07	-0.01	-7.936e-07
-0.011	-2.561e-06	-0.011	-3.975e-07	-0.011	-7.936e-07
-0.012	-2.53e-06	-0.012	-4.28e-07	-0.012	-8.241e-07
-0.013	-2.561e-06	-0.013	-4.28e-07	-0.013	-8.241e-07
-0.014	-2.561e-06	-0.014	-4.28e-07	-0.014	-8.85e-07
-0.015	-2.622e-06	-0.015	-4.584e-07	-0.015	-8.85e-07
-0.016	-2.622e-06	-0.016	-4.584e-07	-0.016	-8.85e-07
-0.017	-2.713e-06	-0.017	-4.889e-07	-0.017	-8.85e-07
-0.018	-2.622e-06	-0.018	-4.889e-07	-0.018	-9.155e-07
-0.019	-2.713e-06	-0.019	-4.889e-07	-0.019	-9.155e-07
-0.02	-2.652e-06	-0.02	-5.194e-07	-0.02	-9.764e-07
-0.021	-2.744e-06	-0.021	-5.194e-07	-0.021	-9.46e-07
-0.022	-2.713e-06	-0.022	-5.194e-07	-0.022	-9.764e-07
-0.023	-2.835e-06	-0.023	-5.194e-07	-0.023	-9.764e-07
-0.024	-2.744e-06	-0.024	-5.194e-07	-0.024	-1.007e-06
-0.025	-2.835e-06	-0.025	-5.499e-07	-0.025	-1.007e-06
-0.026	-2.774e-06	-0.026	-5.499e-07	-0.026	-1.068e-06
-0.027	-2.866e-06	-0.027	-5.499e-07	-0.027	-1.037e-06
-0.028	-2.835e-06	-0.028	-5.803e-07	-0.028	-1.068e-06
-0.029	-2.927e-06	-0.029	-5.803e-07	-0.029	-1.037e-06
-0.03	-2.866e-06	-0.03	-5.803e-07	-0.03	-1.098e-06
-0.031	-2.927e-06	-0.031	-6.108e-07	-0.031	-1.098e-06
-0.032	-2.866e-06	-0.032	-6.108e-07	-0.032	-1.098e-06
-0.033	-2.957e-06	-0.033	-6.108e-07	-0.033	-1.098e-06
-0.034	-2.927e-06	-0.034	-6.108e-07	-0.034	-1.129e-06
-0.035	-3.018e-06	-0.035	-6.108e-07	-0.035	-1.098e-06
-0.036	-2.957e-06	-0.036	-6.108e-07	-0.036	-1.159e-06
-0.037	-3.018e-06	-0.037	-6.413e-07	-0.037	-1.129e-06
-0.038	-2.957e-06	-0.038	-6.413e-07	-0.038	-1.19e-06
-0.039	-3.079e-06	-0.039	-6.413e-07	-0.039	-1.159e-06
-0.04	-3.048e-06	-0.04	-6.413e-07	-0.04	-1.19e-06
-0.041	-3.109e-06	-0.041	-6.413e-07	-0.041	-1.159e-06
-0.042	-3.079e-06	-0.042	-6.413e-07	-0.042	-1.22e-06
-0.043	-3.14e-06	-0.043	-6.717e-07	-0.043	-1.19e-06
-0.044	-3.079e-06	-0.044	-6.717e-07	-0.044	-1.251e-06
-0.045	-3.17e-06	-0.045	-6.717e-07	-0.045	-1.22e-06
-0.046	-3.109e-06	-0.046	-6.717e-07	-0.046	-1.251e-06
-0.047	-3.231e-06	-0.047	-6.717e-07	-0.047	-1.22e-06
-0.048	-3.14e-06	-0.048	-6.717e-07	-0.048	-1.281e-06
-0.049	-3.231e-06	-0.049	-7.022e-07	-0.049	-1.251e-06
-0.05	-3.17e-06	-0.05	-7.022e-07	-0.05	-1.281e-06
-0.051	-3.231e-06	-0.051	-7.022e-07	-0.051	-1.281e-06
-0.052	-3.231e-06	-0.052	-7.022e-07	-0.052	-1.312e-06
-0.053	-3.323e-06	-0.053	-7.022e-07	-0.053	-1.281e-06
-0.054	-3.231e-06	-0.054	-7.022e-07	-0.054	-1.342e-06
-0.055	-3.323e-06	-0.055	-7.327e-07	-0.055	-1.312e-06
-0.056	-3.262e-06	-0.056	-7.327e-07	-0.056	-1.342e-06
-0.057	-3.353e-06	-0.057	-7.327e-07	-0.057	-1.342e-06
-0.058	-3.323e-06	-0.058	-7.327e-07	-0.058	-1.342e-06
-0.059	-3.414e-06	-0.059	-7.327e-07	-0.059	-1.342e-06
-0.06	-3.323e-06	-0.06	-7.631e-07	-0.06	-1.373e-06
-0.061	-3.414e-06	-0.061	-7.631e-07	-0.061	-1.373e-06
-0.062	-3.353e-06	-0.062	-7.327e-07	-0.062	-1.403e-06
-0.063	-3.445e-06	-0.063	-7.631e-07	-0.063	-1.373e-06
-0.064	-3.384e-06	-0.064	-7.631e-07	-0.064	-1.403e-06
-0.065	-3.536e-06	-0.065	-7.631e-07	-0.065	-1.403e-06
-0.066	-3.414e-06	-0.066	-7.631e-07	-0.066	-1.433e-06
-0.067	-3.505e-06	-0.067	-7.936e-07	-0.067	-1.433e-06
-0.068	-3.445e-06	-0.068	-7.631e-07	-0.068	-1.464e-06
-0.069	-3.536e-06	-0.069	-7.936e-07	-0.069	-1.433e-06
-0.07	-3.505e-06	-0.07	-7.936e-07	-0.07	-1.464e-06
-0.071	-3.597e-06	-0.071	-7.936e-07	-0.071	-1.433e-06
-0.072	-3.536e-06	-0.072	-7.936e-07	-0.072	-1.464e-06
-0.073	-3.627e-06	-0.073	-7.936e-07	-0.073	-1.464e-06
-0.074	-3.536e-06	-0.074	-8.241e-07	-0.074	-1.494e-06
-0.075	-3.658e-06	-0.075	-8.241e-07	-0.075	-1.464e-06
-0.076	-3.597e-06	-0.076	-8.241e-07	-0.076	-1.525e-06
-0.077	-3.719e-06	-0.077	-8.241e-07	-0.077	-1.494e-06
-0.078	-3.658e-06	-0.078	-8.241e-07	-0.078	-1.525e-06
-0.079	-3.719e-06	-0.079	-8.241e-07	-0.079	-1.525e-06
-0.08	-3.627e-06	-0.08	-8.546e-07	-0.08	-1.555e-06
-0.081	-3.749e-06	-0.081	-8.546e-07	-0.081	-1.525e-06
-0.082	-3.719e-06	-0.082	-8.546e-07	-0.082	-1.555e-06
-0.083	-3.78e-06	-0.083	-8.546e-07	-0.083	-1.525e-06
-0.084	-3.719e-06	-0.084	-8.546e-07	-0.084	-1.586e-06
-0.085	-3.78e-06	-0.085	-8.546e-07	-0.085	-1.586e-06
-0.086	-3.749e-06	-0.086	-8.546e-07	-0.086	-1.616e-06
-0.087	-3.81e-06	-0.087	-8.546e-07	-0.087	-1.586e-06
-0.088	-3.78e-06	-0.088	-8.85e-07	-0.088	-1.616e-06
-0.089	-3.902e-06	-0.089	-8.85e-07	-0.089	-1.586e-06
-0.09	-3.81e-06	-0.09	-8.85e-07	-0.09	-1.616e-06
-0.091	-3.902e-06	-0.091	-8.85e-07	-0.091	-1.616e-06
-0.092	-3.841e-06	-0.092	-8.85e-07	-0.092	-1.647e-06
-0.093	-3.932e-06	-0.093	-8.85e-07	-0.093	-1.616e-06
-0.094	-3.902e-06	-0.094	-8.85e-07	-0.094	-1.647e-06
-0.095	-3.993e-06	-0.095	-9.155e-07	-0.095	-1.647e-06
-0.096	-3.932e-06	-0.096	-9.155e-07	-0.096	-1.677e-06
-0.097	-4.023e-06	-0.097	-9.155e-07	-0.097	-1.677e-06
-0.098	-3.932e-06	-0.098	-9.155e-07	-0.098	-1.708e-06
-0.099	-4.023e-06	-0.099	-9.155e-07	-0.099	-1.677e-06
-0.1	-3.993e-06	-0.1	-9.155e-07	-0.1	-1.708e-06
-0.101	-4.084e-06	-0.101	-9.46e-07	-0.101	-1.677e-06
-0.102	-4.054e-06	-0.102	-9.155e-07	-0.102	-1.708e-06
-0.103	-4.084e-06	-0.103	-9.46e-07	-0.103	-1.708e-06
-0.104	-4.054e-06	-0.104	-9.46e-07	-0.104	-1.738e-06
-0.105	-4.145e-06	-0.105	-9.46e-07	-0.105	-1.708e-06
-0.106	-4.115e-06	-0.106	-9.46e-07	-0.106	-1.738e-06
-0.107	-4.206e-06	-0.107	-9.46e-07	-0.107	-1.708e-06
-0.108	-4.176e-06	-0.108	-9.46e-07	-0.108	-1.769e-06
-0.109	-4.206e-06	-0.109	-9.764e-07	-0.109	-1.769e-06
-0.11	-4.145e-06	-0.11	-9.764e-07	-0.11	-1.799e-06
-0.111	-4.267e-06	-0.111	-9.764e-07	-0.111	-1.769e-06
-0.112	-4.206e-06	-0.112	-9.764e-07	-0.112	-1.799e-06
-0.113	-4.328e-06	-0.113	-9.764e-07	-0.113	-1.769e-06
-0.114	-4.267e-06	-0.114	-9.764e-07	-0.114	-1.799e-06
-0.115	-4.328e-06	-0.115	-9.764e-07	-0.115	-1.799e-06
-0.116	-4.267e-06	-0.116	-9.764e-07	-0.116	-1.83e-06
-0.117	-4.328e-06	-0.117	-9.764e-07	-0.117	-1.799e-06
-0.118	-4.359e-06	-0.118	-1.007e-06	-0.118	-1.86e-06
-0.119	-4.42e-06	-0.119	-1.007e-06	-0.119	-1.83e-06
-0.12	-4.359e-06	-0.12	-1.007e-06	-0.12	-1.86e-06
-0.121	-4.45e-06	-0.121	-1.007e-06	-0.121	-1.86e-06
-0.122	-4.359e-06	-0.122	-1.007e-06	-0.122	-1.891e-06
-0.123	-4.48e-06	-0.123	-1.007e-06	-0.123	-1.86e-06
-0.124	-4.45e-06	-0.124	-1.037e-06	-0.124	-1.891e-06
-0.125	-4.511e-06	-0.125	-1.037e-06	-0.125	-1.86e-06
-0.126	-4.48e-06	-0.126	-1.037e-06	-0.126	-1.921e-06
-0.127	-4.541e-06	-0.127	-1.037e-06	-0.127	-1.891e-06
-0.128	-4.511e-06	-0.128	-1.037e-06	-0.128	-1.951e-06
-0.129	-4.602e-06	-0.129	-1.037e-06	-0.129	-1.891e-06
-0.13	-4.572e-06	-0.13	-1.037e-06	-0.13	-1.921e-06
-0.131	-4.633e-06	-0.131	-1.068e-06	-0.131	-1.921e-06
-0.132	-4.602e-06	-0.132	-1.068e-06	-0.132	-1.951e-06
-0.133	-4.663e-06	-0.133	-1.068e-06	-0.133	-1.951e-06
-0.134	-4.602e-06	-0.134	-1.068e-06	-0.134	-1.982e-06
-0.135	-4.694e-06	-0.135	-1.068e-06	-0.135	-1.951e-06
-0.136	-4.663e-06	-0.136	-1.068e-06	-0.136	-1.982e-06
-0.137	-4.785e-06	-0.137	-1.098e-06	-0.137	-1.951e-06
-0.138	-4.694e-06	-0.138	-1.098e-06	-0.138	-2.012e-06
-0.139	-4.785e-06	-0.139	-1.098e-06	-0.139	-1.982e-06
-0.14	-4.724e-06	-0.14	-1.098e-06	-0.14	-2.043e-06
-0.141	-4.816e-06	-0.141	-1.098e-06	-0.141	-1.982e-06
-0.142	-4.816e-06	-0.142	-1.098e-06	-0.142	-2.043e-06
-0.143	-4.877e-06	-0.143	-1.098e-06	-0.143	-2.012e-06
-0.144	-4.816e-06	-0.144	-1.098e-06	-0.144	-2.073e-06
-0.145	-4.877e-06	-0.145	-1.129e-06	-0.145	-2.043e-06
-0.146	-4.816e-06	-0.146	-1.129e-06	-0.146	-2.073e-06
-0.147	-4.938e-06	-0.147	-1.129e-06	-0.147	-2.043e-06
-0.148	-4.907e-06	-0.148	-1.129e-06	-0.148	-2.104e-06
-0.149	-4.998e-06	-0.149	-1.129e-06	-0.149	-2.073e-06
-0.15	-4.938e-06	-0.15	-1.129e-06	-0.15	-2.104e-06
-0.151	-4.998e-06	-0.151	-1.129e-06	-0.151	-2.104e-06
-0.152	-4.938e-06	-0.152	-1.129e-06	-0.152	-2.104e-06
-0.153	-5.059e-06	-0.153	-1.129e-06	-0.153	-2.104e-06
-0.154	-4.998e-06	-0.154	-1.129e-06	-0.154	-2.104e-06
-0.155	-5.059e-06	-0.155	-1.159e-06	-0.155	-2.104e-06
-0.156	-5.059e-06	-0.156	-1.159e-06	-0.156	-2.165e-06
-0.157	-5.09e-06	-0.157	-1.159e-06	-0.157	-2.134e-06
-0.158	-5.059e-06	-0.158	-1.159e-06	-0.158	-2.195e-06
-0.159	-5.151e-06	-0.159	-1.159e-06	-0.159	-2.134e-06
-0.16	-5.09e-06	-0.16	-1.159e-06	-0.16	-2.165e-06
-0.161	-5.181e-06	-0.161	-1.19e-06	-0.161	-2.165e-06
-0.162	-5.12e-06	-0.162	-1.19e-06	-0.162	-2.195e-06
-0.163	-5.181e-06	-0.163	-1.19e-06	-0.163	-2.195e-06
-0.164	-5.151e-06	-0.164	-1.19e-06	-0.164	-2.226e-06
-0.165	-5.242e-06	-0.165	-1.19e-06	-0.165	-2.195e-06
-0.166	-5.212e-06	-0.166	-1.19e-06	-0.166	-2.226e-06
-0.167	-5.273e-06	-0.167	-1.19e-06	-0.167	-2.195e-06
-0.168	-5.212e-06	-0.168	-1.19e-06	-0.168	-2.256e-06
-0.169	-5.303e-06	-0.169	-1.22e-06	-0.169	-2.226e-06
-0.17	-5.242e-06	-0.17	-1.22e-06	-0.17	-2.287e-06
-0.171	-5.334e-06	-0.171	-1.22e-06	-0.171	-2.226e-06
-0.172	-5.334e-06	-0.172	-1.22e-06	-0.172	-2.287e-06
-0.173	-5.395e-06	-0.173	-1.22e-06	-0.173	-2.226e-06
-0.174	-5.364e-06	-0.174	-1.22e-06	-0.174	-2.317e-06
-0.175	-5.395e-06	-0.175	-1.251e-06	-0.175	-2.287e-06
-0.176	-5.334e-06	-0.176	-1.22e-06	-0.176	-2.317e-06
-0.177	-5.456e-06	-0.177	-1.251e-06	-0.177	-2.287e-06
-0.178	-5.425e-06	-0.178	-1.251e-06	-0.178	-2.317e-06
-0.179	-5.516e-06	-0.179	-1.251e-06	-0.179	-2.317e-06
-0.18	-5.456e-06	-0.18	-1.251e-06	-0.18	-2.348e-06
-0.181	-5.486e-06	-0.181	-1.251e-06	-0.181	-2.317e-06
-0.182	-5.456e-06	-0.182	-1.251e-06	-0.182	-2.378e-06
-0.183	-5.547e-06	-0.183	-1.281e-06	-0.183	-2.348e-06
-0.184	-5.486e-06	-0.184	-1.281e-06	-0.184	-2.378e-06
-0.185	-5.608e-06	-0.185	-1.281e-06	-0.185	-2.348e-06
-0.186	-5.516e-06	-0.186	-1.281e-06	-0.186	-2.409e-06
-0.187	-5.577e-06	-0.187	-1.281e-06	-0.187	-2.378e-06
-0.188	-5.547e-06	-0.188	-1.281e-06	-0.188	-2.409e-06
-0.189	-5.608e-06	-0.189	-1.281e-06	-0.189	-2.378e-06
-0.19	-5.608e-06	-0.19	-1.312e-06	-0.19	-2.439e-06
-0.191	-5.669e-06	-0.191	-1.312e-06	-0.191	-2.409e-06
-0.192	-5.577e-06	-0.192	-1.312e-06	-0.192	-2.439e-06
-0.193	-5.699e-06	-0.193	-1.312e-06	-0.193	-2.439e-06
-0.194	-5.638e-06	-0.194	-1.312e-06	-0.194	-2.469e-06
-0.195	-5.699e-06	-0.195	-1.342e-06	-0.195	-2.439e-06
-0.196	-5.699e-06	-0.196	-1.342e-06	-0.196	-2.469e-06
-0.197	-5.76e-06	-0.197	-1.342e-06	-0.197	-2.439e-06
-0.198	-5.699e-06	-0.198	-1.342e-06	-0.198	-2.5e-06
-0.199	-5.73e-06	-0.199	-1.342e-06	-0.199	-2.5e-06
-0.2	-5.699e-06	-0.2	-1.342e-06	-0.2	-2.53e-06
-0.201	-5.821e-06	-0.201	-1.342e-06	-0.201	-2.5e-06
-0.202	-5.76e-06	-0.202	-1.373e-06	-0.202	-2.53e-06
-0.203	-5.821e-06	-0.203	-1.373e-06	-0.203	-2.5e-06
-0.204	-5.791e-06	-0.204	-1.373e-06	-0.204	-2.561e-06
-0.205	-5.821e-06	-0.205	-1.373e-06	-0.205	-2.561e-06
-0.206	-5.791e-06	-0.206	-1.373e-06	-0.206	-2.591e-06
-0.207	-5.882e-06	-0.207	-1.373e-06	-0.207	-2.561e-06
-0.208	-5.852e-06	-0.208	-1.373e-06	-0.208	-2.591e-06
-0.209	-5.913e-06	-0.209	-1.373e-06	-0.209	-2.561e-06
-0.21	-5.852e-06	-0.21	-1.373e-06	-0.21	-2.622e-06
-0.211	-5.913e-06	-0.211	-1.403e-06	-0.211	-2.591e-06
-0.212	-5.852e-06	-0.212	-1.403e-06	-0.212	-2.622e-06
-0.213	-5.974e-06	-0.213	-1.403e-06	-0.213	-2.591e-06
-0.214	-5.943e-06	-0.214	-1.403e-06	-0.214	-2.652e-06
-0.215	-6.004e-06	-0.215	-1.403e-06	-0.215	-2.622e-06
-0.216	-5.913e-06	-0.216	-1.433e-06	-0.216	-2.683e-06
-0.217	-6.004e-06	-0.217	-1.433e-06	-0.217	-2.652e-06
-0.218	-5.913e-06	-0.218	-1.433e-06	-0.218	-2.683e-06
-0.219	-6.004e-06	-0.219	-1.433e-06	-0.219	-2.652e-06
-0.22	-6.004e-06	-0.22	-1.433e-06	-0.22	-2.713e-06
-0.221	-6.065e-06	-0.221	-1.433e-06	-0.221	-2.683e-06
-0.222	-6.034e-06	-0.222	-1.433e-06	-0.222	-2.744e-06
-0.223	-6.065e-06	-0.223	-1.464e-06	-0.223	-2.713e-06
-0.224	-6.004e-06	-0.224	-1.464e-06	-0.224	-2.744e-06
-0.225	-6.095e-06	-0.225	-1.464e-06	-0.225	-2.713e-06
-0.226	-6.065e-06	-0.226	-1.464e-06	-0.226	-2.774e-06
-0.227	-6.126e-06	-0.227	-1.464e-06	-0.227	-2.744e-06
-0.228	-6.065e-06	-0.228	-1.464e-06	-0.228	-2.805e-06
-0.229	-6.126e-06	-0.229	-1.494e-06	-0.229	-2.774e-06
-0.23	-6.095e-06	-0.23	-1.494e-06	-0.23	-2.835e-06
-0.231	-6.187e-06	-0.231	-1.494e-06	-0.231	-2.774e-06
-0.232	-6.156e-06	-0.232	-1.494e-06	-0.232	-2.835e-06
-0.233	-6.187e-06	-0.233	-1.525e-06	-0.233	-2.805e-06
-0.234	-6.156e-06	-0.234	-1.525e-06	-0.234	-2.866e-06
-0.235	-6.217e-06	-0.235	-1.525e-06	-0.235	-2.835e-06
-0.236	-6.156e-06	-0.236	-1.525e-06	-0.236	-2.866e-06
-0.237	-6.217e-06	-0.237	-1.525e-06	-0.237	-2.835e-06
-0.238	-6.217e-06	-0.238	-1.525e-06	-0.238	-2.896e-06
-0.239	-6.278e-06	-0.239	-1.555e-06	-0.239	-2.866e-06
-0.24	-6.187e-06	-0.24	-1.555e-06	-0.24	-2.927e-06
-0.241	-6.278e-06	-0.241	-1.555e-06	-0.241	-2.896e-06
-0.242	-6.217e-06	-0.242	-1.555e-06	-0.242	-2.927e-06
-0.243	-6.309e-06	-0.243	-1.586e-06	-0.243	-2.896e-06
-0.244	-6.248e-06	-0.244	-1.586e-06	-0.244	-2.957e-06
-0.245	-6.339e-06	-0.245	-1.586e-06	-0.245	-2.927e-06
-0.246	-6.278e-06	-0.246	-1.586e-06	-0.246	-2.987e-06
-0.247	-6.339e-06	-0.247	-1.586e-06	-0.247	-2.957e-06
-0.248	-6.278e-06	-0.248	-1.586e-06	-0.248	-3.018e-06
-0.249	-6.37e-06	-0.249	-1.616e-06	-0.249	-2.957e-06
-0.25	-6.339e-06	-0.25	-1.616e-06	-0.25	-3.018e-06
-0.251	-6.431e-06	-0.251	-1.616e-06	-0.251	-2.987e-06
-0.252	-6.339e-06	-0.252	-1.616e-06	-0.252	-3.079e-06
-0.253	-6.4e-06	-0.253	-1.616e-06	-0.253	-3.048e-06
-0.254	-6.339e-06	-0.254	-1.616e-06	-0.254	-3.079e-06
-0.255	-6.431e-06	-0.255	-1.647e-06	-0.255	-3.048e-06
-0.256	-6.37e-06	-0.256	-1.647e-06	-0.256	-3.079e-06
-0.257	-6.492e-06	-0.257	-1.647e-06	-0.257	-3.079e-06
-0.258	-6.431e-06	-0.258	-1.647e-06	-0.258	-3.14e-06
-0.259	-6.461e-06	-0.259	-1.677e-06	-0.259	-3.079e-06
-0.26	-6.431e-06	-0.26	-1.677e-06	-0.26	-3.14e-06
-0.261	-6.492e-06	-0.261	-1.677e-06	-0.261	-3.109e-06
-0.262	-6.492e-06	-0.262	-1.677e-06	-0.262	-3.17e-06
-0.263	-6.552e-06	-0.263	-1.708e-06	-0.263	-3.14e-06
-0.264	-6.461e-06	-0.264	-1.708e-06	-0.264	-3.201e-06
-0.265	-6.552e-06	-0.265	-1.708e-06	-0.265	-3.17e-06
-0.266	-6.492e-06	-0.266	-1.708e-06	-0.266	-3.201e-06
-0.267	-6.583e-06	-0.267	-1.708e-06	-0.267	-3.17e-06
-0.268	-6.522e-06	-0.268	-1.738e-06	-0.268	-3.231e-06
-0.269	-6.583e-06	-0.269	-1.738e-06	-0.269	-3.201e-06
-0.27	-6.552e-06	-0.27	-1.738e-06	-0.27	-3.262e-06
-0.271	-6.583e-06	-0.271	-1.738e-06	-0.271	-3.262e-06
-0.272	-6.552e-06	-0.272	-1.769e-06	-0.272	-3.292e-06
-0.273	-6.644e-06	-0.273	-1.769e-06	-0.273	-3.262e-06
-0.274	-6.613e-06	-0.274	-1.769e-06	-0.274	-3.323e-06
-0.275	-6.674e-06	-0.275	-1.769e-06	-0.275	-3.292e-06
-0.276	-6.644e-06	-0.276	-1.799e-06	-0.276	-3.353e-06
-0.277	-6.674e-06	-0.277	-1.799e-06	-0.277	-3.323e-06
-0.278	-6.644e-06	-0.278	-1.799e-06	-0.278	-3.384e-06
-0.279	-6.705e-06	-0.279	-1.799e-06	-0.279	-3.323e-06
-0.28	-6.705e-06	-0.28	-1.83e-06	-0.28	-3.384e-06
-0.281	-6.766e-06	-0.281	-1.83e-06	-0.281	-3.353e-06
-0.282	-6.735e-06	-0.282	-1.83e-06	-0.282	-3.445e-06
-0.283	-6.766e-06	-0.283	-1.83e-06	-0.283	-3.414e-06
-0.284	-6.705e-06	-0.284	-1.86e-06	-0.284	-3.445e-06
-0.285	-6.766e-06	-0.285	-1.86e-06	-0.285	-3.414e-06
-0.286	-6.766e-06	-0.286	-1.86e-06	-0.286	-3.475e-06
-0.287	-6.827e-06	-0.287	-1.86e-06	-0.287	-3.445e-06
-0.288	-6.796e-06	-0.288	-1.86e-06	-0.288	-3.505e-06
-0.289	-6.857e-06	-0.289	-1.891e-06	-0.289	-3.505e-06
-0.29	-6.827e-06	-0.29	-1.891e-06	-0.29	-3.536e-06
-0.291	-6.888e-06	-0.291	-1.891e-06	-0.291	-3.505e-06
-0.292	-6.857e-06	-0.292	-1.921e-06	-0.292	-3.566e-06
-0.293	-6.918e-06	-0.293	-1.921e-06	-0.293	-3.536e-06
-0.294	-6.888e-06	-0.294	-1.921e-06	-0.294	-3.597e-06
-0.295	-6.918e-06	-0.295	-1.951e-06	-0.295	-3.566e-06
-0.296	-6.918e-06	-0.296	-1.951e-06	-0.296	-3.627e-06
-0.297	-6.949e-06	-0.297	-1.951e-06	-0.297	-3.566e-06
-0.298	-6.949e-06	-0.298	-1.982e-06	-0.298	-3.658e-06
-0.299	-7.01e-06	-0.299	-1.982e-06	-0.299	-3.627e-06
-0.3	-6.979e-06	-0.3	-1.982e-06	-0.3	-3.688e-06
-0.301	-7.01e-06	-0.301	-1.982e-06	-0.301	-3.658e-06
-0.302	-6.979e-06	-0.302	-2.012e-06	-0.302	-3.719e-06
-0.303	-7.07e-06	-0.303	-2.012e-06	-0.303	-3.688e-06
-0.304	-7.04e-06	-0.304	-2.043e-06	-0.304	-3.719e-06
-0.305	-7.101e-06	-0.305	-2.043e-06	-0.305	-3.719e-06
-0.306	-7.07e-06	-0.306	-2.073e-06	-0.306	-3.749e-06
-0.307	-7.131e-06	-0.307	-2.073e-06	-0.307	-3.749e-06
-0.308	-7.07e-06	-0.308	-2.073e-06	-0.308	-3.78e-06
-0.309	-7.131e-06	-0.309	-2.073e-06	-0.309	-3.749e-06
-0.31	-7.162e-06	-0.31	-2.104e-06	-0.31	-3.81e-06
-0.311	-7.223e-06	-0.311	-2.104e-06	-0.311	-3.78e-06
-0.312	-7.162e-06	-0.312	-2.104e-06	-0.312	-3.841e-06
-0.313	-7.223e-06	-0.313	-2.104e-06	-0.313	-3.841e-06
-0.314	-7.192e-06	-0.314	-2.134e-06	-0.314	-3.902e-06
-0.315	-7.253e-06	-0.315	-2.134e-06	-0.315	-3.841e-06
-0.316	-7.253e-06	-0.316	-2.134e-06	-0.316	-3.902e-06
-0.317	-7.314e-06	-0.317	-2.165e-06	-0.317	-3.871e-06
-0.318	-7.284e-06	-0.318	-2.165e-06	-0.318	-3.963e-06
-0.319	-7.345e-06	-0.319	-2.195e-06	-0.319	-3.932e-06
-0.32	-7.284e-06	-0.32	-2.195e-06	-0.32	-3.993e-06
-0.321	-7.375e-06	-0.321	-2.195e-06	-0.321	-3.963e-06
-0.322	-7.345e-06	-0.322	-2.226e-06	-0.322	-4.023e-06
-0.323	-7.436e-06	-0.323	-2.226e-06	-0.323	-3.993e-06
-0.324	-7.406e-06	-0.324	-2.226e-06	-0.324	-4.054e-06
-0.325	-7.436e-06	-0.325	-2.256e-06	-0.325	-4.054e-06
-0.326	-7.436e-06	-0.326	-2.256e-06	-0.326	-4.084e-06
-0.327	-7.497e-06	-0.327	-2.287e-06	-0.327	-4.054e-06
-0.328	-7.497e-06	-0.328	-2.287e-06	-0.328	-4.084e-06
-0.329	-7.527e-06	-0.329	-2.317e-06	-0.329	-4.084e-06
-0.33	-7.497e-06	-0.33	-2.317e-06	-0.33	-4.145e-06
-0.331	-7.558e-06	-0.331	-2.348e-06	-0.331	-4.145e-06
-0.332	-7.527e-06	-0.332	-2.348e-06	-0.332	-4.206e-06
-0.333	-7.619e-06	-0.333	-2.348e-06	-0.333	-4.145e-06
-0.334	-7.619e-06	-0.334	-2.378e-06	-0.334	-4.206e-06
-0.335	-7.649e-06	-0.335	-2.378e-06	-0.335	-4.176e-06
-0.336	-7.619e-06	-0.336	-2.378e-06	-0.336	-4.267e-06
-0.337	-7.71e-06	-0.337	-2.409e-06	-0.337	-4.267e-06
-0.338	-7.619e-06	-0.338	-2.439e-06	-0.338	-4.298e-06
-0.339	-7.741e-06	-0.339	-2.439e-06	-0.339	-4.267e-06
-0.34	-7.741e-06	-0.34	-2.469e-06	-0.34	-4.328e-06
-0.341	-7.771e-06	-0.341	-2.469e-06	-0.341	-4.298e-06
-0.342	-7.741e-06	-0.342	-2.469e-06	-0.342	-4.389e-06
-0.343	-7.771e-06	-0.343	-2.5e-06	-0.343	-4.359e-06
-0.344	-7.771e-06	-0.344	-2.5e-06	-0.344	-4.42e-06
-0.345	-7.832e-06	-0.345	-2.53e-06	-0.345	-4.389e-06
-0.346	-7.832e-06	-0.346	-2.561e-06	-0.346	-4.45e-06
-0.347	-7.893e-06	-0.347	-2.561e-06	-0.347	-4.42e-06
-0.348	-7.863e-06	-0.348	-2.591e-06	-0.348	-4.511e-06
-0.349	-7.924e-06	-0.349	-2.591e-06	-0.349	-4.48e-06
-0.35	-7.893e-06	-0.35	-2.591e-06	-0.35	-4.541e-06
-0.351	-7.954e-06	-0.351	-2.622e-06	-0.351	-4.511e-06
-0.352	-7.954e-06	-0.352	-2.622e-06	-0.352	-4.572e-06
-0.353	-8.015e-06	-0.353	-2.652e-06	-0.353	-4.541e-06
-0.354	-8.015e-06	-0.354	-2.652e-06	-0.354	-4.633e-06
-0.355	-8.015e-06	-0.355	-2.683e-06	-0.355	-4.602e-06
-0.356	-8.015e-06	-0.356	-2.713e-06	-0.356	-4.663e-06
-0.357	-8.076e-06	-0.357	-2.713e-06	-0.357	-4.633e-06
-0.358	-8.106e-06	-0.358	-2.744e-06	-0.358	-4.694e-06
-0.359	-8.137e-06	-0.359	-2.744e-06	-0.359	-4.663e-06
-0.36	-8.106e-06	-0.36	-2.774e-06	-0.36	-4.785e-06
-0.361	-8.167e-06	-0.361	-2.774e-06	-0.361	-4.755e-06
-0.362	-8.167e-06	-0.362	-2.805e-06	-0.362	-4.816e-06
-0.363	-8.228e-06	-0.363	-2.805e-06	-0.363	-4.785e-06
-0.364	-8.228e-06	-0.364	-2.835e-06	-0.364	-4.846e-06
-0.365	-8.259e-06	-0.365	-2.835e-06	-0.365	-4.816e-06
-0.366	-8.259e-06	-0.366	-2.866e-06	-0.366	-4.907e-06
-0.367	-8.289e-06	-0.367	-2.896e-06	-0.367	-4.877e-06
-0.368	-8.289e-06	-0.368	-2.927e-06	-0.368	-4.968e-06
-0.369	-8.381e-06	-0.369	-2.927e-06	-0.369	-4.907e-06
-0.37	-8.35e-06	-0.37	-2.957e-06	-0.37	-4.998e-06
-0.371	-8.381e-06	-0.371	-2.987e-06	-0.371	-4.938e-06
-0.372	-8.411e-06	-0.372	-2.987e-06	-0.372	-5.059e-06
-0.373	-8.411e-06	-0.373	-3.018e-06	-0.373	-5.029e-06
-0.374	-8.442e-06	-0.374	-3.048e-06	-0.374	-5.09e-06
-0.375	-8.472e-06	-0.375	-3.048e-06	-0.375	-5.059e-06
-0.376	-8.472e-06	-0.376	-3.079e-06	-0.376	-5.12e-06
-0.377	-8.533e-06	-0.377	-3.109e-06	-0.377	-5.12e-06
-0.378	-8.533e-06	-0.378	-3.109e-06	-0.378	-5.212e-06
-0.379	-8.563e-06	-0.379	-3.14e-06	-0.379	-5.181e-06
-0.38	-8.563e-06	-0.38	-3.17e-06	-0.38	-5.242e-06
-0.381	-8.624e-06	-0.381	-3.17e-06	-0.381	-5.212e-06
-0.382	-8.624e-06	-0.382	-3.201e-06	-0.382	-5.303e-06
-0.383	-8.685e-06	-0.383	-3.231e-06	-0.383	-5.273e-06
-0.384	-8.685e-06	-0.384	-3.262e-06	-0.384	-5.395e-06
-0.385	-8.716e-06	-0.385	-3.262e-06	-0.385	-5.364e-06
-0.386	-8.685e-06	-0.386	-3.292e-06	-0.386	-5.425e-06
-0.387	-8.777e-06	-0.387	-3.323e-06	-0.387	-5.395e-06
-0.388	-8.746e-06	-0.388	-3.323e-06	-0.388	-5.486e-06
-0.389	-8.807e-06	-0.389	-3.353e-06	-0.389	-5.456e-06
-0.39	-8.777e-06	-0.39	-3.384e-06	-0.39	-5.547e-06
-0.391	-8.868e-06	-0.391	-3.414e-06	-0.391	-5.516e-06
-0.392	-8.838e-06	-0.392	-3.445e-06	-0.392	-5.608e-06
-0.393	-8.899e-06	-0.393	-3.445e-06	-0.393	-5.577e-06
-0.394	-8.929e-06	-0.394	-3.475e-06	-0.394	-5.638e-06
-0.395	-8.96e-06	-0.395	-3.505e-06	-0.395	-5.608e-06
-0.396	-8.929e-06	-0.396	-3.536e-06	-0.396	-5.73e-06
-0.397	-8.929e-06	-0.397	-3.566e-06	-0.397	-5.699e-06
-0.398	-8.96e-06	-0.398	-3.597e-06	-0.398	-5.791e-06
-0.399	-9.051e-06	-0.399	-3.597e-06	-0.399	-5.76e-06
-0.4	-9.021e-06	-0.4	-3.658e-06	-0.4	-5.821e-06
-0.401	-9.112e-06	-0.401	-3.658e-06	-0.401	-5.821e-06
-0.402	-9.081e-06	-0.402	-3.688e-06	-0.402	-5.943e-06
-0.403	-9.142e-06	-0.403	-3.719e-06	-0.403	-5.882e-06
-0.404	-9.112e-06	-0.404	-3.749e-06	-0.404	-5.974e-06
-0.405	-9.173e-06	-0.405	-3.749e-06	-0.405	-5.943e-06
-0.406	-9.203e-06	-0.406	-3.78e-06	-0.406	-6.034e-06
-0.407	-9.234e-06	-0.407	-3.81e-06	-0.407	-6.034e-06
-0.408	-9.203e-06	-0.408	-3.841e-06	-0.408	-6.126e-06
-0.409	-9.264e-06	-0.409	-3.871e-06	-0.409	-6.126e-06
-0.41	-9.203e-06	-0.41	-3.902e-06	-0.41	-6.156e-06
-0.411	-9.356e-06	-0.411	-3.902e-06	-0.411	-6.156e-06
-0.412	-9.356e-06	-0.412	-3.963e-06	-0.412	-6.248e-06
-0.413	-9.356e-06	-0.413	-3.993e-06	-0.413	-6.217e-06
-0.414	-9.356e-06	-0.414	-4.023e-06	-0.414	-6.339e-06
-0.415	-9.417e-06	-0.415	-4.054e-06	-0.415	-6.339e-06
-0.416	-9.417e-06	-0.416	-4.084e-06	-0.416	-6.4e-06
-0.417	-9.478e-06	-0.417	-4.084e-06	-0.417	-6.37e-06
-0.418	-9.478e-06	-0.418	-4.145e-06	-0.418	-6.461e-06
-0.419	-9.539e-06	-0.419	-4.176e-06	-0.419	-6.461e-06
-0.42	-9.539e-06	-0.42	-4.206e-06	-0.42	-6.552e-06
-0.421	-9.539e-06	-0.421	-4.237e-06	-0.421	-6.552e-06
-0.422	-9.539e-06	-0.422	-4.267e-06	-0.422	-6.644e-06
-0.423	-9.599e-06	-0.423	-4.298e-06	-0.423	-6.613e-06
-0.424	-9.599e-06	-0.424	-4.328e-06	-0.424	-6.705e-06
-0.425	-9.691e-06	-0.425	-4.359e-06	-0.425	-6.705e-06
-0.426	-9.66e-06	-0.426	-4.389e-06	-0.426	-6.796e-06
-0.427	-9.691e-06	-0.427	-4.42e-06	-0.427	-6.796e-06
-0.428	-9.721e-06	-0.428	-4.48e-06	-0.428	-6.888e-06
-0.429	-9.752e-06	-0.429	-4.511e-06	-0.429	-6.857e-06
-0.43	-9.782e-06	-0.43	-4.541e-06	-0.43	-6.979e-06
-0.431	-9.813e-06	-0.431	-4.572e-06	-0.431	-6.949e-06
-0.432	-9.813e-06	-0.432	-4.602e-06	-0.432	-7.07e-06
-0.433	-9.874e-06	-0.433	-4.633e-06	-0.433	-7.07e-06
-0.434	-9.843e-06	-0.434	-4.663e-06	-0.434	-7.131e-06
-0.435	-9.935e-06	-0.435	-4.724e-06	-0.435	-7.131e-06
-0.436	-9.935e-06	-0.436	-4.755e-06	-0.436	-7.223e-06
-0.437	-9.996e-06	-0.437	-4.785e-06	-0.437	-7.192e-06
-0.438	-9.965e-06	-0.438	-4.846e-06	-0.438	-7.345e-06
-0.439	-1.003e-05	-0.439	-4.877e-06	-0.439	-7.314e-06
-0.44	-1.003e-05	-0.44	-4.907e-06	-0.44	-7.406e-06
-0.441	-1.009e-05	-0.441	-4.938e-06	-0.441	-7.375e-06
-0.442	-1.009e-05	-0.442	-4.998e-06	-0.442	-7.467e-06
-0.443	-1.015e-05	-0.443	-5.029e-06	-0.443	-7.467e-06
-0.444	-1.015e-05	-0.444	-5.059e-06	-0.444	-7.588e-06
-0.445	-1.015e-05	-0.445	-5.09e-06	-0.445	-7.588e-06
-0.446	-1.018e-05	-0.446	-5.151e-06	-0.446	-7.68e-06
-0.447	-1.024e-05	-0.447	-5.181e-06	-0.447	-7.649e-06
-0.448	-1.024e-05	-0.448	-5.212e-06	-0.448	-7.741e-06
-0.449	-1.03e-05	-0.449	-5.273e-06	-0.449	-7.771e-06
-0.45	-1.03e-05	-0.45	-5.303e-06	-0.45	-7.893e-06
-0.451	-1.033e-05	-0.451	-5.334e-06	-0.451	-7.893e-06
-0.452	-1.036e-05	-0.452	-5.364e-06	-0.452	-7.985e-06
-0.453	-1.039e-05	-0.453	-5.425e-06	-0.453	-7.954e-06
-0.454	-1.042e-05	-0.454	-5.486e-06	-0.454	-8.045e-06
-0.455	-1.045e-05	-0.455	-5.516e-06	-0.455	-8.045e-06
-0.456	-1.045e-05	-0.456	-5.547e-06	-0.456	-8.167e-06
-0.457	-1.051e-05	-0.457	-5.577e-06	-0.457	-8.198e-06
-0.458	-1.051e-05	-0.458	-5.638e-06	-0.458	-8.259e-06
-0.459	-1.054e-05	-0.459	-5.699e-06	-0.459	-8.259e-06
-0.46	-1.057e-05	-0.46	-5.73e-06	-0.46	-8.381e-06
-0.461	-1.057e-05	-0.461	-5.76e-06	-0.461	-8.35e-06
-0.462	-1.06e-05	-0.462	-5.821e-06	-0.462	-8.472e-06
-0.463	-1.064e-05	-0.463	-5.852e-06	-0.463	-8.472e-06
-0.464	-1.067e-05	-0.464	-5.913e-06	-0.464	-8.563e-06
-0.465	-1.073e-05	-0.465	-5.974e-06	-0.465	-8.563e-06
-0.466	-1.073e-05	-0.466	-6.004e-06	-0.466	-8.655e-06
-0.467	-1.082e-05	-0.467	-6.034e-06	-0.467	-8.655e-06
-0.468	-1.076e-05	-0.468	-6.095e-06	-0.468	-8.807e-06
-0.469	-1.085e-05	-0.469	-6.126e-06	-0.469	-8.777e-06
-0.47	-1.085e-05	-0.47	-6.187e-06	-0.47	-8.899e-06
-0.471	-1.088e-05	-0.471	-6.248e-06	-0.471	-8.868e-06
-0.472	-1.091e-05	-0.472	-6.278e-06	-0.472	-8.96e-06
-0.473	-1.094e-05	-0.473	-6.339e-06	-0.473	-8.99e-06
-0.474	-1.091e-05	-0.474	-6.37e-06	-0.474	-9.112e-06
-0.475	-1.097e-05	-0.475	-6.431e-06	-0.475	-9.112e-06
-0.476	-1.103e-05	-0.476	-6.461e-06	-0.476	-9.203e-06
-0.477	-1.106e-05	-0.477	-6.522e-06	-0.477	-9.173e-06
-0.478	-1.109e-05	-0.478	-6.583e-06	-0.478	-9.295e-06
-0.479	-1.112e-05	-0.479	-6.613e-06	-0.479	-9.295e-06
-0.48	-1.109e-05	-0.48	-6.674e-06	-0.48	-9.417e-06
-0.481	-1.118e-05	-0.481	-6.735e-06	-0.481	-9.447e-06
-0.482	-1.118e-05	-0.482	-6.766e-06	-0.482	-9.508e-06
-0.483	-1.121e-05	-0.483	-6.827e-06	-0.483	-9.508e-06
-0.484	-1.128e-05	-0.484	-6.888e-06	-0.484	-9.63e-06
-0.485	-1.128e-05	-0.485	-6.949e-06	-0.485	-9.63e-06
-0.486	-1.134e-05	-0.486	-7.01e-06	-0.486	-9.752e-06
-0.487	-1.137e-05	-0.487	-7.04e-06	-0.487	-9.752e-06
-0.488	-1.137e-05	-0.488	-7.101e-06	-0.488	-9.874e-06
-0.489	-1.143e-05	-0.489	-7.162e-06	-0.489	-9.843e-06
-0.49	-1.143e-05	-0.49	-7.223e-06	-0.49	-9.965e-06
-0.491	-1.146e-05	-0.491	-7.253e-06	-0.491	-9.965e-06
-0.492	-1.149e-05	-0.492	-7.314e-06	-0.492	-1.015e-05
-0.493	-1.152e-05	-0.493	-7.375e-06	-0.493	-1.012e-05
-0.494	-1.155e-05	-0.494	-7.436e-06	-0.494	-1.021e-05
-0.495	-1.158e-05	-0.495	-7.467e-06	-0.495	-1.021e-05
-0.496	-1.161e-05	-0.496	-7.527e-06	-0.496	-1.03e-05
-0.497	-1.164e-05	-0.497	-7.588e-06	-0.497	-1.033e-05
-0.498	-1.167e-05	-0.498	-7.649e-06	-0.498	-1.042e-05
-0.499	-1.167e-05	-0.499	-7.68e-06	-0.499	-1.045e-05
-0.5	-1.173e-05	-0.5	-7.741e-06	-0.5	-1.054e-05
-0.501	-1.182e-05	-0.501	-7.802e-06	-0.501	-1.054e-05
-0.502	-1.179e-05	-0.502	-7.893e-06	-0.502	-1.064e-05
-0.503	-1.185e-05	-0.503	-7.924e-06	-0.503	-1.064e-05
-0.504	-1.185e-05	-0.504	-7.985e-06	-0.504	-1.076e-05
-0.505	-1.188e-05	-0.505	-8.045e-06	-0.505	-1.079e-05
-0.506	-1.192e-05	-0.506	-8.106e-06	-0.506	-1.088e-05
-0.507	-1.195e-05	-0.507	-8.167e-06	-0.507	-1.085e-05
-0.508	-1.201e-05	-0.508	-8.228e-06	-0.508	-1.1e-05
-0.509	-1.201e-05	-0.509	-8.289e-06	-0.509	-1.097e-05
-0.51	-1.204e-05	-0.51	-8.35e-06	-0.51	-1.109e-05
-0.511	-1.207e-05	-0.511	-8.411e-06	-0.511	-1.112e-05
-0.512	-1.21e-05	-0.512	-8.472e-06	-0.512	-1.121e-05
-0.513	-1.216e-05	-0.513	-8.503e-06	-0.513	-1.118e-05
-0.514	-1.219e-05	-0.514	-8.594e-06	-0.514	-1.131e-05
-0.515	-1.222e-05	-0.515	-8.655e-06	-0.515	-1.134e-05
-0.516	-1.222e-05	-0.516	-8.716e-06	-0.516	-1.146e-05
-0.517	-1.228e-05	-0.517	-8.746e-06	-0.517	-1.146e-05
-0.518	-1.231e-05	-0.518	-8.838e-06	-0.518	-1.155e-05
-0.519	-1.234e-05	-0.519	-8.899e-06	-0.519	-1.152e-05
-0.52	-1.237e-05	-0.52	-8.929e-06	-0.52	-1.164e-05
-0.521	-1.24e-05	-0.521	-9.021e-06	-0.521	-1.164e-05
-0.522	-1.24e-05	-0.522	-9.081e-06	-0.522	-1.179e-05
-0.523	-1.243e-05	-0.523	-9.142e-06	-0.523	-1.179e-05
-0.524	-1.249e-05	-0.524	-9.203e-06	-0.524	-1.188e-05
-0.525	-1.252e-05	-0.525	-9.264e-06	-0.525	-1.185e-05
-0.526	-1.256e-05	-0.526	-9.325e-06	-0.526	-1.198e-05
-0.527	-1.259e-05	-0.527	-9.386e-06	-0.527	-1.198e-05
-0.528	-1.262e-05	-0.528	-9.447e-06	-0.528	-1.213e-05
-0.529	-1.268e-05	-0.529	-9.508e-06	-0.529	-1.21e-05
-0.53	-1.271e-05	-0.53	-9.569e-06	-0.53	-1.219e-05
-0.531	-1.277e-05	-0.531	-9.63e-06	-0.531	-1.219e-05
-0.532	-1.28e-05	-0.532	-9.691e-06	-0.532	-1.231e-05
-0.533	-1.277e-05	-0.533	-9.752e-06	-0.533	-1.231e-05
-0.534	-1.283e-05	-0.534	-9.843e-06	-0.534	-1.243e-05
-0.535	-1.286e-05	-0.535	-9.904e-06	-0.535	-1.243e-05
-0.536	-1.289e-05	-0.536	-9.965e-06	-0.536	-1.256e-05
-0.537	-1.295e-05	-0.537	-1.003e-05	-0.537	-1.252e-05
-0.538	-1.301e-05	-0.538	-1.009e-05	-0.538	-1.265e-05
-0.539	-1.301e-05	-0.539	-1.015e-05	-0.539	-1.265e-05
-0.54	-1.304e-05	-0.54	-1.021e-05	-0.54	-1.277e-05
-0.541	-1.307e-05	-0.541	-1.03e-05	-0.541	-1.277e-05
-0.542	-1.31e-05	-0.542	-1.036e-05	-0.542	-1.286e-05
-0.543	-1.313e-05	-0.543	-1.039e-05	-0.543	-1.283e-05
-0.544	-1.316e-05	-0.544	-1.048e-05	-0.544	-1.295e-05
-0.545	-1.323e-05	-0.545	-1.054e-05	-0.545	-1.295e-05
-0.546	-1.326e-05	-0.546	-1.06e-05	-0.546	-1.307e-05
-0.547	-1.329e-05	-0.547	-1.067e-05	-0.547	-1.307e-05
-0.548	-1.332e-05	-0.548	-1.076e-05	-0.548	-1.316e-05
-0.549	-1.335e-05	-0.549	-1.082e-05	-0.549	-1.313e-05
-0.55	-1.341e-05	-0.55	-1.088e-05	-0.55	-1.326e-05
-0.551	-1.341e-05	-0.551	-1.094e-05	-0.551	-1.326e-05
-0.552	-1.344e-05	-0.552	-1.1e-05	-0.552	-1.335e-05
-0.553	-1.347e-05	-0.553	-1.106e-05	-0.553	-1.338e-05
-0.554	-1.353e-05	-0.554	-1.115e-05	-0.554	-1.347e-05
-0.555	-1.356e-05	-0.555	-1.118e-05	-0.555	-1.344e-05
-0.556	-1.362e-05	-0.556	-1.128e-05	-0.556	-1.356e-05
-0.557	-1.362e-05	-0.557	-1.134e-05	-0.557	-1.353e-05
-0.558	-1.368e-05	-0.558	-1.14e-05	-0.558	-1.368e-05
-0.559	-1.368e-05	-0.559	-1.146e-05	-0.559	-1.368e-05
-0.56	-1.377e-05	-0.56	-1.155e-05	-0.56	-1.377e-05
-0.561	-1.38e-05	-0.561	-1.161e-05	-0.561	-1.374e-05
-0.562	-1.383e-05	-0.562	-1.167e-05	-0.562	-1.383e-05
-0.563	-1.383e-05	-0.563	-1.173e-05	-0.563	-1.383e-05
-0.564	-1.39e-05	-0.564	-1.182e-05	-0.564	-1.396e-05
-0.565	-1.39e-05	-0.565	-1.185e-05	-0.565	-1.396e-05
-0.566	-1.396e-05	-0.566	-1.195e-05	-0.566	-1.402e-05
-0.567	-1.402e-05	-0.567	-1.201e-05	-0.567	-1.402e-05
-0.568	-1.405e-05	-0.568	-1.207e-05	-0.568	-1.411e-05
-0.569	-1.408e-05	-0.569	-1.213e-05	-0.569	-1.411e-05
-0.57	-1.411e-05	-0.57	-1.219e-05	-0.57	-1.426e-05
-0.571	-1.414e-05	-0.571	-1.228e-05	-0.571	-1.423e-05
-0.572	-1.42e-05	-0.572	-1.234e-05	-0.572	-1.432e-05
-0.573	-1.423e-05	-0.573	-1.237e-05	-0.573	-1.429e-05
-0.574	-1.429e-05	-0.574	-1.246e-05	-0.574	-1.438e-05
-0.575	-1.426e-05	-0.575	-1.252e-05	-0.575	-1.438e-05
-0.576	-1.432e-05	-0.576	-1.259e-05	-0.576	-1.447e-05
-0.577	-1.438e-05	-0.577	-1.265e-05	-0.577	-1.451e-05
-0.578	-1.444e-05	-0.578	-1.271e-05	-0.578	-1.457e-05
-0.579	-1.444e-05	-0.579	-1.28e-05	-0.579	-1.454e-05
-0.58	-1.451e-05	-0.58	-1.286e-05	-0.58	-1.463e-05
-0.581	-1.454e-05	-0.581	-1.292e-05	-0.581	-1.463e-05
-0.582	-1.457e-05	-0.582	-1.298e-05	-0.582	-1.478e-05
-0.583	-1.46e-05	-0.583	-1.304e-05	-0.583	-1.475e-05
-0.584	-1.466e-05	-0.584	-1.31e-05	-0.584	-1.484e-05
-0.585	-1.472e-05	-0.585	-1.316e-05	-0.585	-1.478e-05
-0.586	-1.472e-05	-0.586	-1.326e-05	-0.586	-1.49e-05
-0.587	-1.475e-05	-0.587	-1.329e-05	-0.587	-1.487e-05
-0.588	-1.481e-05	-0.588	-1.335e-05	-0.588	-1.502e-05
-0.589	-1.487e-05	-0.589	-1.344e-05	-0.589	-1.499e-05
-0.59	-1.49e-05	-0.59	-1.353e-05	-0.59	-1.508e-05
-0.591	-1.493e-05	-0.591	-1.356e-05	-0.591	-1.505e-05
-0.592	-1.499e-05	-0.592	-1.365e-05	-0.592	-1.515e-05
-0.593	-1.502e-05	-0.593	-1.371e-05	-0.593	-1.515e-05
-0.594	-1.502e-05	-0.594	-1.377e-05	-0.594	-1.527e-05
-0.595	-1.505e-05	-0.595	-1.383e-05	-0.595	-1.524e-05
-0.596	-1.515e-05	-0.596	-1.39e-05	-0.596	-1.533e-05
-0.597	-1.518e-05	-0.597	-1.396e-05	-0.597	-1.527e-05
-0.598	-1.524e-05	-0.598	-1.402e-05	-0.598	-1.539e-05
-0.599	-1.524e-05	-0.599	-1.408e-05	-0.599	-1.539e-05
-0.6	-1.53e-05	-0.6	-1.414e-05	-0.6	-1.548e-05
-0.601	-1.533e-05	-0.601	-1.42e-05	-0.601	-1.548e-05
-0.602	-1.536e-05	-0.602	-1.426e-05	-0.602	-1.554e-05
-0.603	-1.542e-05	-0.603	-1.429e-05	-0.603	-1.551e-05
-0.604	-1.545e-05	-0.604	-1.438e-05	-0.604	-1.56e-05
-0.605	-1.551e-05	-0.605	-1.441e-05	-0.605	-1.56e-05
-0.606	-1.554e-05	-0.606	-1.451e-05	-0.606	-1.572e-05
-0.607	-1.557e-05	-0.607	-1.454e-05	-0.607	-1.572e-05
-0.608	-1.56e-05	-0.608	-1.46e-05	-0.608	-1.578e-05
-0.609	-1.569e-05	-0.609	-1.466e-05	-0.609	-1.575e-05
-0.61	-1.569e-05	-0.61	-1.475e-05	-0.61	-1.585e-05
-0.611	-1.575e-05	-0.611	-1.478e-05	-0.611	-1.585e-05
-0.612	-1.582e-05	-0.612	-1.484e-05	-0.612	-1.597e-05
-0.613	-1.582e-05	-0.613	-1.49e-05	-0.613	-1.594e-05
-0.614	-1.588e-05	-0.614	-1.496e-05	-0.614	-1.603e-05
-0.615	-1.591e-05	-0.615	-1.502e-05	-0.615	-1.597e-05
-0.616	-1.6e-05	-0.616	-1.508e-05	-0.616	-1.609e-05
-0.617	-1.6e-05	-0.617	-1.515e-05	-0.617	-1.609e-05
-0.618	-1.603e-05	-0.618	-1.521e-05	-0.618	-1.621e-05
-0.619	-1.606e-05	-0.619	-1.524e-05	-0.619	-1.618e-05
-0.62	-1.615e-05	-0.62	-1.53e-05	-0.62	-1.624e-05
-0.621	-1.618e-05	-0.621	-1.536e-05	-0.621	-1.621e-05
-0.622	-1.624e-05	-0.622	-1.542e-05	-0.622	-1.633e-05
-0.623	-1.627e-05	-0.623	-1.548e-05	-0.623	-1.633e-05
-0.624	-1.63e-05	-0.624	-1.554e-05	-0.624	-1.646e-05
-0.625	-1.633e-05	-0.625	-1.557e-05	-0.625	-1.642e-05
-0.626	-1.642e-05	-0.626	-1.563e-05	-0.626	-1.652e-05
-0.627	-1.646e-05	-0.627	-1.569e-05	-0.627	-1.646e-05
-0.628	-1.649e-05	-0.628	-1.575e-05	-0.628	-1.658e-05
-0.629	-1.652e-05	-0.629	-1.582e-05	-0.629	-1.655e-05
-0.63	-1.655e-05	-0.63	-1.585e-05	-0.63	-1.667e-05
-0.631	-1.658e-05	-0.631	-1.591e-05	-0.631	-1.667e-05
-0.632	-1.667e-05	-0.632	-1.597e-05	-0.632	-1.673e-05
-0.633	-1.673e-05	-0.633	-1.603e-05	-0.633	-1.67e-05
-0.634	-1.676e-05	-0.634	-1.609e-05	-0.634	-1.682e-05
-0.635	-1.679e-05	-0.635	-1.612e-05	-0.635	-1.679e-05
-0.636	-1.685e-05	-0.636	-1.621e-05	-0.636	-1.694e-05
-0.637	-1.685e-05	-0.637	-1.624e-05	-0.637	-1.688e-05
-0.638	-1.691e-05	-0.638	-1.63e-05	-0.638	-1.697e-05
-0.639	-1.7e-05	-0.639	-1.633e-05	-0.639	-1.694e-05
-0.64	-1.71e-05	-0.64	-1.639e-05	-0.64	-1.706e-05
-0.641	-1.706e-05	-0.641	-1.646e-05	-0.641	-1.706e-05
-0.642	-1.716e-05	-0.642	-1.652e-05	-0.642	-1.716e-05
-0.643	-1.716e-05	-0.643	-1.655e-05	-0.643	-1.716e-05
-0.644	-1.722e-05	-0.644	-1.661e-05	-0.644	-1.722e-05
-0.645	-1.725e-05	-0.645	-1.667e-05	-0.645	-1.719e-05
-0.646	-1.734e-05	-0.646	-1.673e-05	-0.646	-1.728e-05
-0.647	-1.731e-05	-0.647	-1.676e-05	-0.647	-1.731e-05
-0.648	-1.74e-05	-0.648	-1.682e-05	-0.648	-1.74e-05
-0.649	-1.743e-05	-0.649	-1.688e-05	-0.649	-1.74e-05
-0.65	-1.752e-05	-0.65	-1.691e-05	-0.65	-1.746e-05
-0.651	-1.755e-05	-0.651	-1.697e-05	-0.651	-1.743e-05
-0.652	-1.761e-05	-0.652	-1.703e-05	-0.652	-1.755e-05
-0.653	-1.755e-05	-0.653	-1.706e-05	-0.653	-1.752e-05
-0.654	-1.767e-05	-0.654	-1.713e-05	-0.654	-1.767e-05
-0.655	-1.77e-05	-0.655	-1.716e-05	-0.655	-1.764e-05
-0.656	-1.777e-05	-0.656	-1.722e-05	-0.656	-1.773e-05
-0.657	-1.786e-05	-0.657	-1.728e-05	-0.657	-1.77e-05
-0.658	-1.789e-05	-0.658	-1.734e-05	-0.658	-1.783e-05
-0.659	-1.795e-05	-0.659	-1.737e-05	-0.659	-1.78e-05
-0.66	-1.798e-05	-0.66	-1.743e-05	-0.66	-1.795e-05
-0.661	-1.801e-05	-0.661	-1.746e-05	-0.661	-1.792e-05
-0.662	-1.813e-05	-0.662	-1.752e-05	-0.662	-1.801e-05
-0.663	-1.813e-05	-0.663	-1.755e-05	-0.663	-1.798e-05
-0.664	-1.819e-05	-0.664	-1.764e-05	-0.664	-1.81e-05
-0.665	-1.822e-05	-0.665	-1.767e-05	-0.665	-1.81e-05
-0.666	-1.828e-05	-0.666	-1.77e-05	-0.666	-1.822e-05
-0.667	-1.828e-05	-0.667	-1.777e-05	-0.667	-1.819e-05
-0.668	-1.837e-05	-0.668	-1.783e-05	-0.668	-1.828e-05
-0.669	-1.841e-05	-0.669	-1.786e-05	-0.669	-1.825e-05
-0.67	-1.85e-05	-0.67	-1.792e-05	-0.67	-1.837e-05
-0.671	-1.85e-05	-0.671	-1.798e-05	-0.671	-1.841e-05
-0.672	-1.856e-05	-0.672	-1.801e-05	-0.672	-1.85e-05
-0.673	-1.862e-05	-0.673	-1.807e-05	-0.673	-1.85e-05
-0.674	-1.868e-05	-0.674	-1.813e-05	-0.674	-1.859e-05
-0.675	-1.871e-05	-0.675	-1.816e-05	-0.675	-1.856e-05
-0.676	-1.88e-05	-0.676	-1.822e-05	-0.676	-1.871e-05
-0.677	-1.883e-05	-0.677	-1.825e-05	-0.677	-1.874e-05
-0.678	-1.889e-05	-0.678	-1.831e-05	-0.678	-1.883e-05
-0.679	-1.889e-05	-0.679	-1.834e-05	-0.679	-1.883e-05
-0.68	-1.901e-05	-0.68	-1.841e-05	-0.68	-1.892e-05
-0.681	-1.905e-05	-0.681	-1.847e-05	-0.681	-1.889e-05
-0.682	-1.911e-05	-0.682	-1.85e-05	-0.682	-1.901e-05
-0.683	-1.911e-05	-0.683	-1.856e-05	-0.683	-1.901e-05
-0.684	-1.923e-05	-0.684	-1.862e-05	-0.684	-1.917e-05
-0.685	-1.92e-05	-0.685	-1.865e-05	-0.685	-1.914e-05
-0.686	-1.932e-05	-0.686	-1.871e-05	-0.686	-1.926e-05
-0.687	-1.935e-05	-0.687	-1.874e-05	-0.687	-1.923e-05
-0.688	-1.941e-05	-0.688	-1.88e-05	-0.688	-1.935e-05
-0.689	-1.944e-05	-0.689	-1.886e-05	-0.689	-1.938e-05
-0.69	-1.953e-05	-0.69	-1.889e-05	-0.69	-1.95e-05
-0.691	-1.956e-05	-0.691	-1.892e-05	-0.691	-1.95e-05
-0.692	-1.965e-05	-0.692	-1.898e-05	-0.692	-1.962e-05
-0.693	-1.969e-05	-0.693	-1.905e-05	-0.693	-1.959e-05
-0.694	-1.975e-05	-0.694	-1.911e-05	-0.694	-1.972e-05
-0.695	-1.978e-05	-0.695	-1.914e-05	-0.695	-1.975e-05
-0.696	-1.984e-05	-0.696	-1.92e-05	-0.696	-1.99e-05
-0.697	-1.987e-05	-0.697	-1.923e-05	-0.697	-1.99e-05
-0.698	-1.996e-05	-0.698	-1.929e-05	-0.698	-2.002e-05
-0.699	-2.002e-05	-0.699	-1.935e-05	-0.699	-1.999e-05
-0.7	-2.011e-05	-0.7	-1.941e-05	-0.7	-2.011e-05
-0.701	-2.005e-05	-0.701	-1.944e-05	-0.701	-2.01939e-05
-0.702	-2.017e-05	-0.702	-1.95e-05	-0.702	-2.02777e-05
-0.703	-2.02e-05	-0.703	-1.953e-05	-0.703	-2.03616e-05
-0.704	-2.026e-05	-0.704	-1.959e-05	-0.704	-2.04455e-05
-0.705	-2.032e-05	-0.705	-1.965e-05	-0.705	-2.05293e-05
-0.706	-2.042e-05	-0.706	-1.969e-05	-0.706	-2.06132e-05
-0.707	-2.042e-05	-0.707	-1.972e-05	-0.707	-2.06971e-05
-0.708	-2.054e-05	-0.708	-1.981e-05	-0.708	-2.07809e-05
-0.709	-2.054e-05	-0.709	-1.984e-05	-0.709	-2.08648e-05
-0.71	-2.063e-05	-0.71	-1.99e-05	-0.71	-2.09487e-05
-0.711	-2.066e-05	-0.711	-1.993e-05	-0.711	-2.10325e-05
-0.712	-2.078e-05	-0.712	-1.999e-05	-0.712	-2.11164e-05
-0.713	-2.075e-05	-0.713	-2.005e-05	-0.713	-2.12003e-05
-0.714	-2.084e-05	-0.714	-2.011e-05	-0.714	-2.12841e-05
-0.715	-2.087e-05	-0.715	-2.014e-05	-0.715	-2.1368e-05
-0.716	-2.1e-05	-0.716	-2.02e-05	-0.716	-2.14519e-05
-0.717	-2.096e-05	-0.717	-2.026e-05	-0.717	-2.15357e-05
-0.718	-2.109e-05	-0.718	-2.029e-05	-0.718	-2.16196e-05
-0.719	-2.109e-05	-0.719	-2.036e-05	-0.719	-2.17035e-05
-0.72	-2.118e-05	-0.72	-2.042e-05	-0.72	-2.17873e-05
-0.721	-2.124e-05	-0.721	-2.048e-05	-0.721	-2.18712e-05
-0.722	-2.133e-05	-0.722	-2.054e-05	-0.722	-2.19551e-05
-0.723	-2.136e-05	-0.723	-2.057e-05	-0.723	-2.2039e-05
-0.724	-2.145e-05	-0.724	-2.063e-05	-0.724	-2.21228e-05
-0.725	-2.145e-05	-0.725	-2.069e-05	-0.725	-2.22067e-05
-0.726	-2.157e-05	-0.726	-2.075e-05	-0.726	-2.22906e-05
-0.727	-2.16e-05	-0.727	-2.078e-05	-0.727	-2.23744e-05
-0.728	-2.17e-05	-0.728	-2.084e-05	-0.728	-2.24583e-05
-0.729	-2.173e-05	-0.729	-2.09e-05	-0.729	-2.25422e-05
-0.73	-2.179e-05	-0.73	-2.096e-05	-0.73	-2.2626e-05
-0.731	-2.179e-05	-0.731	-2.103e-05	-0.731	-2.27099e-05
-0.732	-2.191e-05	-0.732	-2.109e-05	-0.732	-2.27938e-05
-0.733	-2.194e-05	-0.733	-2.112e-05	-0.733	-2.28776e-05
-0.734	-2.209e-05	-0.734	-2.118e-05	-0.734	-2.29615e-05
-0.735	-2.209e-05	-0.735	-2.124e-05	-0.735	-2.30454e-05
-0.736	-2.215e-05	-0.736	-2.13e-05	-0.736	-2.31292e-05
-0.737	-2.218e-05	-0.737	-2.136e-05	-0.737	-2.32131e-05
-0.738	-2.231e-05	-0.738	-2.142e-05	-0.738	-2.3297e-05
-0.739	-2.231e-05	-0.739	-2.148e-05	-0.739	-2.33808e-05
-0.74	-2.246e-05	-0.74	-2.154e-05	-0.74	-2.34647e-05
-0.741	-2.243e-05	-0.741	-2.16e-05	-0.741	-2.35486e-05
-0.742	-2.258e-05	-0.742	-2.167e-05	-0.742	-2.36324e-05
-0.743	-2.258e-05	-0.743	-2.173e-05	-0.743	-2.37163e-05
-0.744	-2.267e-05	-0.744	-2.179e-05	-0.744	-2.38002e-05
-0.745	-2.267e-05	-0.745	-2.185e-05	-0.745	-2.3884e-05
-0.746	-2.282e-05	-0.746	-2.191e-05	-0.746	-2.39679e-05
-0.747	-2.282e-05	-0.747	-2.197e-05	-0.747	-2.40518e-05
-0.748	-2.291e-05	-0.748	-2.203e-05	-0.748	-2.41356e-05
-0.749	-2.295e-05	-0.749	-2.209e-05	-0.749	-2.42195e-05
-0.75	-2.307e-05	-0.75	-2.215e-05	-0.75	-2.43034e-05
-0.751	-2.307e-05	-0.751	-2.221e-05	-0.751	-2.43872e-05
-0.752	-2.319e-05	-0.752	-2.228e-05	-0.752	-2.44711e-05
-0.753	-2.322e-05	-0.753	-2.234e-05	-0.753	-2.4555e-05
-0.754	-2.331e-05	-0.754	-2.243e-05	-0.754	-2.46388e-05
-0.755	-2.331e-05	-0.755	-2.246e-05	-0.755	-2.47227e-05
-0.756	-2.343e-05	-0.756	-2.255e-05	-0.756	-2.48066e-05
-0.757	-2.346e-05	-0.757	-2.258e-05	-0.757	-2.48904e-05
-0.758	-2.359e-05	-0.758	-2.267e-05	-0.758	-2.49743e-05
-0.759	-2.365e-05	-0.759	-2.273e-05	-0.759	-2.50582e-05
-0.76	-2.371e-05	-0.76	-2.279e-05	-0.76	-2.5142e-05
-0.761	-2.374e-05	-0.761	-2.285e-05	-0.761	-2.52259e-05
-0.762	-2.38e-05	-0.762	-2.295e-05	-0.762	-2.53098e-05
-0.763	-2.386e-05	-0.763	-2.301e-05	-0.763	-2.53936e-05
-0.764	-2.401e-05	-0.764	-2.307e-05	-0.764	-2.54775e-05
-0.765	-2.401e-05	-0.765	-2.313e-05	-0.765	-2.55614e-05
-0.766	-2.41e-05	-0.766	-2.322e-05	-0.766	-2.56452e-05
-0.767	-2.413e-05	-0.767	-2.328e-05	-0.767	-2.57291e-05
-0.768	-2.419e-05	-0.768	-2.334e-05	-0.768	-2.5813e-05
-0.769	-2.429e-05	-0.769	-2.343e-05	-0.769	-2.58969e-05
-0.77	-2.435e-05	-0.77	-2.349e-05	-0.77	-2.59807e-05
-0.771	-2.438e-05	-0.771	-2.355e-05	-0.771	-2.60646e-05
-0.772	-2.456e-05	-0.772	-2.365e-05	-0.772	-2.61485e-05
-0.773	-2.447e-05	-0.773	-2.371e-05	-0.773	-2.62323e-05
-0.774	-2.465e-05	-0.774	-2.38e-05	-0.774	-2.63162e-05
-0.775	-2.468e-05	-0.775	-2.386e-05	-0.775	-2.64001e-05
-0.776	-2.48e-05	-0.776	-2.395e-05	-0.776	-2.64839e-05
-0.777	-2.48e-05	-0.777	-2.401e-05	-0.777	-2.65678e-05
-0.778	-2.493e-05	-0.778	-2.41e-05	-0.778	-2.66517e-05
-0.779	-2.493e-05	-0.779	-2.416e-05	-0.779	-2.67355e-05
-0.78	-2.508e-05	-0.78	-2.426e-05	-0.78	-2.68194e-05
-0.781	-2.502e-05	-0.781	-2.432e-05	-0.781	-2.69033e-05
-0.782	-2.523e-05	-0.782	-2.438e-05	-0.782	-2.69871e-05
-0.783	-2.523e-05	-0.783	-2.447e-05	-0.783	-2.7071e-05
-0.784	-2.532e-05	-0.784	-2.456e-05	-0.784	-2.71549e-05
-0.785	-2.535e-05	-0.785	-2.462e-05	-0.785	-2.72387e-05
-0.786	-2.547e-05	-0.786	-2.471e-05	-0.786	-2.73226e-05
-0.787	-2.55e-05	-0.787	-2.477e-05	-0.787	-2.74065e-05
-0.788	-2.563e-05	-0.788	-2.486e-05	-0.788	-2.74903e-05
-0.789	-2.566e-05	-0.789	-2.496e-05	-0.789	-2.75742e-05
-0.79	-2.575e-05	-0.79	-2.505e-05	-0.79	-2.76581e-05
-0.791	-2.578e-05	-0.791	-2.511e-05	-0.791	-2.77419e-05
-0.792	-2.59e-05	-0.792	-2.52e-05	-0.792	-2.78258e-05
-0.793	-2.593e-05	-0.793	-2.526e-05	-0.793	-2.79097e-05
-0.794	-2.605e-05	-0.794	-2.535e-05	-0.794	-2.79935e-05
-0.795	-2.605e-05	-0.795	-2.544e-05	-0.795	-2.80774e-05
-0.796	-2.618e-05	-0.796	-2.55e-05	-0.796	-2.81613e-05
-0.797	-2.618e-05	-0.797	-2.56e-05	-0.797	-2.82451e-05
-0.798	-2.633e-05	-0.798	-2.569e-05	-0.798	-2.8329e-05
-0.799	-2.633e-05	-0.799	-2.578e-05	-0.799	-2.84129e-05
-0.8	-2.648e-05	-0.8	-2.584e-05	-0.8	-2.84967e-05
-0.801	-2.651e-05	-0.801	-2.593e-05	-0.801	-2.85806e-05
-0.802	-2.657e-05	-0.802	-2.602e-05	-0.802	-2.86645e-05
-0.803	-2.66e-05	-0.803	-2.611e-05	-0.803	-2.87483e-05
-0.804	-2.678e-05	-0.804	-2.621e-05	-0.804	-2.88322e-05
-0.805	-2.675e-05	-0.805	-2.627e-05	-0.805	-2.89161e-05
-0.806	-2.691e-05	-0.806	-2.636e-05	-0.806	-2.89999e-05
-0.807	-2.691e-05	-0.807	-2.645e-05	-0.807	-2.90838e-05
-0.808	-2.7e-05	-0.808	-2.654e-05	-0.808	-2.91677e-05
-0.809	-2.703e-05	-0.809	-2.663e-05	-0.809	-2.92515e-05
-0.81	-2.718e-05	-0.81	-2.672e-05	-0.81	-2.93354e-05
-0.811	-2.718e-05	-0.811	-2.678e-05	-0.811	-2.94193e-05
-0.812	-2.736e-05	-0.812	-2.691e-05	-0.812	-2.95031e-05
-0.813	-2.733e-05	-0.813	-2.697e-05	-0.813	-2.9587e-05
-0.814	-2.749e-05	-0.814	-2.709e-05	-0.814	-2.96709e-05
-0.815	-2.745e-05	-0.815	-2.715e-05	-0.815	-2.97548e-05
-0.816	-2.761e-05	-0.816	-2.724e-05	-0.816	-2.98386e-05
-0.817	-2.764e-05	-0.817	-2.733e-05	-0.817	-2.99225e-05
-0.818	-2.776e-05	-0.818	-2.742e-05	-0.818	-3.00064e-05
-0.819	-2.767e-05	-0.819	-2.749e-05	-0.819	-3.00902e-05
-0.82	-2.782e-05	-0.82	-2.761e-05	-0.82	-3.01741e-05
-0.821	-2.782e-05	-0.821	-2.767e-05	-0.821	-3.0258e-05
-0.822	-2.803e-05	-0.822	-2.776e-05	-0.822	-3.03418e-05
-0.823	-2.803e-05	-0.823	-2.785e-05	-0.823	-3.04257e-05
-0.824	-2.816e-05	-0.824	-2.797e-05	-0.824	-3.05096e-05
-0.825	-2.819e-05	-0.825	-2.803e-05	-0.825	-3.05934e-05
-0.826	-2.831e-05	-0.826	-2.816e-05	-0.826	-3.06773e-05
-0.827	-2.831e-05	-0.827	-2.825e-05	-0.827	-3.07612e-05
-0.828	-2.846e-05	-0.828	-2.834e-05	-0.828	-3.0845e-05
-0.829	-2.846e-05	-0.829	-2.843e-05	-0.829	-3.09289e-05
-0.83	-2.864e-05	-0.83	-2.852e-05	-0.83	-3.10128e-05
-0.831	-2.861e-05	-0.831	-2.861e-05	-0.831	-3.10966e-05
-0.832	-2.87e-05	-0.832	-2.87e-05	-0.832	-3.11805e-05
-0.833	-2.873e-05	-0.833	-2.88e-05	-0.833	-3.12644e-05
-0.834	-2.889e-05	-0.834	-2.889e-05	-0.834	-3.13482e-05
-0.835	-2.892e-05	-0.835	-2.898e-05	-0.835	-3.14321e-05
-0.836	-2.907e-05	-0.836	-2.907e-05	-0.836	-3.1516e-05
-0.837	-2.904e-05	-0.837	-2.916e-05	-0.837	-3.15998e-05
-0.838	-2.913e-05	-0.838	-2.928e-05	-0.838	-3.16837e-05
-0.839	-2.919e-05	-0.839	-2.937e-05	-0.839	-3.17676e-05
-0.84	-2.931e-05	-0.84	-2.947e-05	-0.84	-3.18514e-05
-0.841	-2.931e-05	-0.841	-2.953e-05	-0.841	-3.19353e-05
-0.842	-2.95e-05	-0.842	-2.965e-05	-0.842	-3.20192e-05
-0.843	-2.95e-05	-0.843	-2.971e-05	-0.843	-3.2103e-05
-0.844	-2.962e-05	-0.844	-2.983e-05	-0.844	-3.21869e-05
-0.845	-2.962e-05	-0.845	-2.989e-05	-0.845	-3.22708e-05
-0.846	-2.98e-05	-0.846	-3.001e-05	-0.846	-3.23546e-05
-0.847	-2.977e-05	-0.847	-3.008e-05	-0.847	-3.24385e-05
-0.848	-2.992e-05	-0.848	-3.02e-05	-0.848	-3.25224e-05
-0.849	-2.995e-05	-0.849	-3.026e-05	-0.849	-3.26062e-05
-0.85	-3.001e-05	-0.85	-3.038e-05	-0.85	-3.26901e-05
-0.851	-3.001e-05	-0.851	-3.047e-05	-0.851	-3.2774e-05
-0.852	-3.02e-05	-0.852	-3.056e-05	-0.852	-3.28578e-05
-0.853	-3.017e-05	-0.853	-3.062e-05	-0.853	-3.29417e-05
-0.854	-3.035e-05	-0.854	-3.075e-05	-0.854	-3.30256e-05
-0.855	-3.035e-05	-0.855	-3.084e-05	-0.855	-3.31094e-05
-0.856	-3.05e-05	-0.856	-3.093e-05	-0.856	-3.31933e-05
-0.857	-3.044e-05	-0.857	-3.099e-05	-0.857	-3.32772e-05
-0.858	-3.056e-05	-0.858	-3.111e-05	-0.858	-3.3361e-05
-0.859	-3.062e-05	-0.859	-3.117e-05	-0.859	-3.34449e-05
-0.86	-3.078e-05	-0.86	-3.129e-05	-0.86	-3.35288e-05
-0.861	-3.078e-05	-0.861	-3.136e-05	-0.861	-3.36127e-05
-0.862	-3.087e-05	-0.862	-3.148e-05	-0.862	-3.36965e-05
-0.863	-3.087e-05	-0.863	-3.157e-05	-0.863	-3.37804e-05
-0.864	-3.102e-05	-0.864	-3.163e-05	-0.864	-3.38643e-05
-0.865	-3.108e-05	-0.865	-3.172e-05	-0.865	-3.39481e-05
-0.866	-3.117e-05	-0.866	-3.181e-05	-0.866	-3.4032e-05
-0.867	-3.12e-05	-0.867	-3.19e-05	-0.867	-3.41159e-05
-0.868	-3.132e-05	-0.868	-3.203e-05	-0.868	-3.41997e-05
-0.869	-3.129e-05	-0.869	-3.212e-05	-0.869	-3.42836e-05
-0.87	-3.145e-05	-0.87	-3.221e-05	-0.87	-3.43675e-05
-0.871	-3.145e-05	-0.871	-3.227e-05	-0.871	-3.44513e-05
-0.872	-3.16e-05	-0.872	-3.239e-05	-0.872	-3.45352e-05
-0.873	-3.16e-05	-0.873	-3.245e-05	-0.873	-3.46191e-05
-0.874	-3.172e-05	-0.874	-3.257e-05	-0.874	-3.47029e-05
-0.875	-3.169e-05	-0.875	-3.263e-05	-0.875	-3.47868e-05
-0.876	-3.19e-05	-0.876	-3.276e-05	-0.876	-3.48707e-05
-0.877	-3.187e-05	-0.877	-3.282e-05	-0.877	-3.49545e-05
-0.878	-3.206e-05	-0.878	-3.291e-05	-0.878	-3.50384e-05
-0.879	-3.203e-05	-0.879	-3.3e-05	-0.879	-3.51223e-05
-0.88	-3.212e-05	-0.88	-3.312e-05	-0.88	-3.52061e-05
-0.881	-3.215e-05	-0.881	-3.318e-05	-0.881	-3.529e-05
-0.882	-3.23e-05	-0.882	-3.331e-05	-0.882	-3.544e-05
-0.883	-3.23e-05	-0.883	-3.337e-05	-0.883	-3.541e-05
-0.884	-3.245e-05	-0.884	-3.346e-05	-0.884	-3.556e-05
-0.885	-3.239e-05	-0.885	-3.355e-05	-0.885	-3.556e-05
-0.886	-3.254e-05	-0.886	-3.364e-05	-0.886	-3.571e-05
-0.887	-3.248e-05	-0.887	-3.373e-05	-0.887	-3.577e-05
-0.888	-3.27e-05	-0.888	-3.382e-05	-0.888	-3.593e-05
-0.889	-3.273e-05	-0.889	-3.388e-05	-0.889	-3.596e-05
-0.89	-3.285e-05	-0.89	-3.401e-05	-0.89	-3.611e-05
-0.891	-3.282e-05	-0.891	-3.407e-05	-0.891	-3.611e-05
-0.892	-3.3e-05	-0.892	-3.419e-05	-0.892	-3.626e-05
-0.893	-3.294e-05	-0.893	-3.425e-05	-0.893	-3.629e-05
-0.894	-3.312e-05	-0.894	-3.434e-05	-0.894	-3.65e-05
-0.895	-3.309e-05	-0.895	-3.443e-05	-0.895	-3.65e-05
-0.896	-3.331e-05	-0.896	-3.452e-05	-0.896	-3.663e-05
-0.897	-3.324e-05	-0.897	-3.462e-05	-0.897	-3.666e-05
-0.898	-3.337e-05	-0.898	-3.471e-05	-0.898	-3.681e-05
-0.899	-3.337e-05	-0.899	-3.48e-05	-0.899	-3.684e-05
-0.9	-3.355e-05	-0.9	-3.489e-05	-0.9	-3.702e-05
-0.901	-3.349e-05	-0.901	-3.495e-05	-0.901	-3.702e-05
-0.902	-3.367e-05	-0.902	-3.504e-05	-0.902	-3.717e-05
-0.903	-3.361e-05	-0.903	-3.513e-05	-0.903	-3.717e-05
-0.904	-3.379e-05	-0.904	-3.522e-05	-0.904	-3.733e-05
-0.905	-3.379e-05	-0.905	-3.532e-05	-0.905	-3.742e-05
-0.906	-3.391e-05	-0.906	-3.544e-05	-0.906	-3.757e-05
-0.907	-3.391e-05	-0.907	-3.55e-05	-0.907	-3.76e-05
-0.908	-3.41e-05	-0.908	-3.562e-05	-0.908	-3.775e-05
-0.909	-3.401e-05	-0.909	-3.568e-05	-0.909	-3.775e-05
-0.91	-3.419e-05	-0.91	-3.577e-05	-0.91	-3.794e-05
-0.911	-3.416e-05	-0.911	-3.586e-05	-0.911	-3.803e-05
-0.912	-3.431e-05	-0.912	-3.596e-05	-0.912	-3.818e-05
-0.913	-3.437e-05	-0.913	-3.605e-05	-0.913	-3.821e-05
-0.914	-3.446e-05	-0.914	-3.611e-05	-0.914	-3.833e-05
-0.915	-3.446e-05	-0.915	-3.62e-05	-0.915	-3.836e-05
-0.916	-3.458e-05	-0.916	-3.629e-05	-0.916	-3.855e-05
-0.917	-3.458e-05	-0.917	-3.635e-05	-0.917	-3.864e-05
-0.918	-3.474e-05	-0.918	-3.647e-05	-0.918	-3.882e-05
-0.919	-3.474e-05	-0.919	-3.653e-05	-0.919	-3.885e-05
-0.92	-3.489e-05	-0.92	-3.666e-05	-0.92	-3.9e-05
-0.921	-3.486e-05	-0.921	-3.672e-05	-0.921	-3.903e-05
-0.922	-3.495e-05	-0.922	-3.681e-05	-0.922	-3.922e-05
-0.923	-3.495e-05	-0.923	-3.69e-05	-0.923	-3.931e-05
-0.924	-3.519e-05	-0.924	-3.699e-05	-0.924	-3.952e-05
-0.925	-3.513e-05	-0.925	-3.705e-05	-0.925	-3.955e-05
-0.926	-3.532e-05	-0.926	-3.714e-05	-0.926	-3.97e-05
-0.927	-3.529e-05	-0.927	-3.721e-05	-0.927	-3.973e-05
-0.928	-3.538e-05	-0.928	-3.733e-05	-0.928	-3.992e-05
-0.929	-3.538e-05	-0.929	-3.739e-05	-0.929	-4.001e-05
-0.93	-3.559e-05	-0.93	-3.748e-05	-0.93	-4.019e-05
-0.931	-3.556e-05	-0.931	-3.754e-05	-0.931	-4.025e-05
-0.932	-3.571e-05	-0.932	-3.766e-05	-0.932	-4.04e-05
-0.933	-3.568e-05	-0.933	-3.772e-05	-0.933	-4.047e-05
-0.934	-3.583e-05	-0.934	-3.781e-05	-0.934	-4.065e-05
-0.935	-3.577e-05	-0.935	-3.791e-05	-0.935	-4.071e-05
-0.936	-3.602e-05	-0.936	-3.797e-05	-0.936	-4.092e-05
-0.937	-3.599e-05	-0.937	-3.806e-05	-0.937	-4.095e-05
-0.938	-3.614e-05	-0.938	-3.815e-05	-0.938	-4.114e-05
-0.939	-3.611e-05	-0.939	-3.821e-05	-0.939	-4.117e-05
-0.94	-3.629e-05	-0.94	-3.83e-05	-0.94	-4.138e-05
-0.941	-3.62e-05	-0.941	-3.839e-05	-0.941	-4.147e-05
-0.942	-3.638e-05	-0.942	-3.849e-05	-0.942	-4.168e-05
-0.943	-3.638e-05	-0.943	-3.855e-05	-0.943	-4.175e-05
-0.944	-3.657e-05	-0.944	-3.864e-05	-0.944	-4.193e-05
-0.945	-3.653e-05	-0.945	-3.87e-05	-0.945	-4.205e-05
-0.946	-3.666e-05	-0.946	-3.882e-05	-0.946	-4.223e-05
-0.947	-3.669e-05	-0.947	-3.888e-05	-0.947	-4.232e-05
-0.948	-3.684e-05	-0.948	-3.897e-05	-0.948	-4.257e-05
-0.949	-3.684e-05	-0.949	-3.903e-05	-0.949	-4.26e-05
-0.95	-3.699e-05	-0.95	-3.912e-05	-0.95	-4.278e-05
-0.951	-3.699e-05	-0.951	-3.922e-05	-0.951	-4.284e-05
-0.952	-3.708e-05	-0.952	-3.931e-05	-0.952	-4.306e-05
-0.953	-3.708e-05	-0.953	-3.937e-05	-0.953	-4.315e-05
-0.954	-3.727e-05	-0.954	-3.946e-05	-0.954	-4.336e-05
-0.955	-3.727e-05	-0.955	-3.952e-05	-0.955	-4.345e-05
-0.956	-3.742e-05	-0.956	-3.964e-05	-0.956	-4.363e-05
-0.957	-3.739e-05	-0.957	-3.97e-05	-0.957	-4.37e-05
-0.958	-3.754e-05	-0.958	-3.98e-05	-0.958	-4.391e-05
-0.959	-3.748e-05	-0.959	-3.989e-05	-0.959	-4.403e-05
-0.96	-3.763e-05	-0.96	-3.995e-05	-0.96	-4.424e-05
-0.961	-3.769e-05	-0.961	-4.004e-05	-0.961	-4.434e-05
-0.962	-3.785e-05	-0.962	-4.013e-05	-0.962	-4.455e-05
-0.963	-3.781e-05	-0.963	-4.019e-05	-0.963	-4.461e-05
-0.964	-3.797e-05	-0.964	-4.028e-05	-0.964	-4.485e-05
-0.965	-3.794e-05	-0.965	-4.037e-05	-0.965	-4.498e-05
-0.966	-3.815e-05	-0.966	-4.047e-05	-0.966	-4.519e-05
-0.967	-3.809e-05	-0.967	-4.053e-05	-0.967	-4.528e-05
-0.968	-3.827e-05	-0.968	-4.062e-05	-0.968	-4.549e-05
-0.969	-3.824e-05	-0.969	-4.071e-05	-0.969	-4.558e-05
-0.97	-3.839e-05	-0.97	-4.08e-05	-0.97	-4.58e-05
-0.971	-3.836e-05	-0.971	-4.086e-05	-0.971	-4.595e-05
-0.972	-3.858e-05	-0.972	-4.095e-05	-0.972	-4.619e-05
-0.973	-3.855e-05	-0.973	-4.104e-05	-0.973	-4.629e-05
-0.974	-3.87e-05	-0.974	-4.114e-05	-0.974	-4.65e-05
-0.975	-3.87e-05	-0.975	-4.12e-05	-0.975	-4.659e-05
-0.976	-3.882e-05	-0.976	-4.132e-05	-0.976	-4.683e-05
-0.977	-3.885e-05	-0.977	-4.138e-05	-0.977	-4.699e-05
-0.978	-3.9e-05	-0.978	-4.147e-05	-0.978	-4.723e-05
-0.979	-3.9e-05	-0.979	-4.153e-05	-0.979	-4.735e-05
-0.98	-3.919e-05	-0.98	-4.162e-05	-0.98	-4.757e-05
-0.981	-3.912e-05	-0.981	-4.171e-05	-0.981	-4.769e-05
-0.982	-3.931e-05	-0.982	-4.181e-05	-0.982	-4.79e-05
-0.983	-3.928e-05	-0.983	-4.187e-05	-0.983	-4.805e-05
-0.984	-3.943e-05	-0.984	-4.196e-05	-0.984	-4.833e-05
-0.985	-3.946e-05	-0.985	-4.205e-05	-0.985	-4.845e-05
-0.986	-3.961e-05	-0.986	-4.214e-05	-0.986	-4.866e-05
-0.987	-3.955e-05	-0.987	-4.22e-05	-0.987	-4.878e-05
-0.988	-3.976e-05	-0.988	-4.232e-05	-0.988	-4.906e-05
-0.989	-3.97e-05	-0.989	-4.239e-05	-0.989	-4.918e-05
-0.99	-3.992e-05	-0.99	-4.248e-05	-0.99	-4.945e-05
-0.991	-3.989e-05	-0.991	-4.254e-05	-0.991	-4.958e-05
-0.992	-4.01e-05	-0.992	-4.266e-05	-0.992	-4.982e-05
-0.993	-4.004e-05	-0.993	-4.272e-05	-0.993	-4.994e-05
-0.994	-4.019e-05	-0.994	-4.284e-05	-0.994	-5.022e-05
-0.995	-4.016e-05	-0.995	-4.29e-05	-0.995	-5.04e-05
-0.996	-4.04e-05	-0.996	-4.303e-05	-0.996	-5.07e-05
-0.997	-4.037e-05	-0.997	-4.309e-05	-0.997	-5.083e-05
-0.998	-4.056e-05	-0.998	-4.318e-05	-0.998	-5.107e-05
-0.999	-4.053e-05	-0.999	-4.327e-05	-0.999	-5.122e-05
-1	-4.068e-05	-1	-4.336e-05	-1	-5.147e-05
-1.001	-4.068e-05	-1.001	-4.345e-05	-1.001	-5.165e-05
-1.002	-4.086e-05	-1.002	-4.354e-05	-1.002	-5.195e-05
-1.003	-4.086e-05	-1.003	-4.36e-05	-1.003	-5.217e-05
-1.004	-4.104e-05	-1.004	-4.37e-05	-1.004	-5.241e-05
-1.005	-4.095e-05	-1.005	-4.379e-05	-1.005	-5.25e-05
-1.006	-4.12e-05	-1.006	-4.391e-05	-1.006	-5.278e-05
-1.007	-4.114e-05	-1.007	-4.4e-05	-1.007	-5.299e-05
-1.008	-4.135e-05	-1.008	-4.406e-05	-1.008	-5.323e-05
-1.009	-4.132e-05	-1.009	-4.415e-05	-1.009	-5.342e-05
-1.01	-4.147e-05	-1.01	-4.424e-05	-1.01	-5.363e-05
-1.011	-4.147e-05	-1.011	-4.434e-05	-1.011	-5.378e-05
-1.012	-4.159e-05	-1.012	-4.443e-05	-1.012	-5.406e-05
-1.013	-4.159e-05	-1.013	-4.452e-05	-1.013	-5.424e-05
-1.014	-4.181e-05	-1.014	-4.461e-05	-1.014	-5.454e-05
-1.015	-4.181e-05	-1.015	-4.47e-05	-1.015	-5.47e-05
-1.016	-4.196e-05	-1.016	-4.479e-05	-1.016	-5.494e-05
-1.017	-4.193e-05	-1.017	-4.488e-05	-1.017	-5.512e-05
-1.018	-4.208e-05	-1.018	-4.498e-05	-1.018	-5.54e-05
-1.019	-4.208e-05	-1.019	-4.507e-05	-1.019	-5.558e-05
-1.02	-4.229e-05	-1.02	-4.519e-05	-1.02	-5.588e-05
-1.021	-4.229e-05	-1.021	-4.525e-05	-1.021	-5.607e-05
-1.022	-4.245e-05	-1.022	-4.537e-05	-1.022	-5.634e-05
-1.023	-4.242e-05	-1.023	-4.546e-05	-1.023	-5.649e-05
-1.024	-4.26e-05	-1.024	-4.555e-05	-1.024	-5.68e-05
-1.025	-4.26e-05	-1.025	-4.565e-05	-1.025	-5.704e-05
-1.026	-4.278e-05	-1.026	-4.574e-05	-1.026	-5.732e-05
-1.027	-4.278e-05	-1.027	-4.583e-05	-1.027	-5.75e-05
-1.028	-4.296e-05	-1.028	-4.592e-05	-1.028	-5.774e-05
-1.029	-4.287e-05	-1.029	-4.601e-05	-1.029	-5.792e-05
-1.03	-4.309e-05	-1.03	-4.613e-05	-1.03	-5.823e-05
-1.031	-4.306e-05	-1.031	-4.622e-05	-1.031	-5.844e-05
-1.032	-4.321e-05	-1.032	-4.632e-05	-1.032	-5.875e-05
-1.033	-4.327e-05	-1.033	-4.641e-05	-1.033	-5.893e-05
-1.034	-4.339e-05	-1.034	-4.653e-05	-1.034	-5.92e-05
-1.035	-4.339e-05	-1.035	-4.662e-05	-1.035	-5.939e-05
-1.036	-4.354e-05	-1.036	-4.671e-05	-1.036	-5.969e-05
-1.037	-4.351e-05	-1.037	-4.68e-05	-1.037	-5.988e-05
-1.038	-4.376e-05	-1.038	-4.693e-05	-1.038	-6.021e-05
-1.039	-4.376e-05	-1.039	-4.699e-05	-1.039	-6.036e-05
-1.04	-4.391e-05	-1.04	-4.711e-05	-1.04	-6.067e-05
-1.041	-4.391e-05	-1.041	-4.72e-05	-1.041	-6.085e-05
-1.042	-4.403e-05	-1.042	-4.732e-05	-1.042	-6.115e-05
-1.043	-4.403e-05	-1.043	-4.741e-05	-1.043	-6.137e-05
-1.044	-4.427e-05	-1.044	-4.753e-05	-1.044	-6.167e-05
-1.045	-4.421e-05	-1.045	-4.76e-05	-1.045	-6.192e-05
-1.046	-4.44e-05	-1.046	-4.772e-05	-1.046	-6.219e-05
-1.047	-4.44e-05	-1.047	-4.781e-05	-1.047	-6.237e-05
-1.048	-4.455e-05	-1.048	-4.793e-05	-1.048	-6.268e-05
-1.049	-4.455e-05	-1.049	-4.802e-05	-1.049	-6.289e-05
-1.05	-4.479e-05	-1.05	-4.814e-05	-1.05	-6.323e-05
-1.051	-4.476e-05	-1.051	-4.824e-05	-1.051	-6.344e-05
-1.052	-4.494e-05	-1.052	-4.836e-05	-1.052	-6.371e-05
-1.053	-4.485e-05	-1.053	-4.845e-05	-1.053	-6.39e-05
-1.054	-4.51e-05	-1.054	-4.857e-05	-1.054	-6.423e-05
-1.055	-4.504e-05	-1.055	-4.869e-05	-1.055	-6.448e-05
-1.056	-4.525e-05	-1.056	-4.878e-05	-1.056	-6.478e-05
-1.057	-4.525e-05	-1.057	-4.891e-05	-1.057	-6.499e-05
-1.058	-4.546e-05	-1.058	-4.9e-05	-1.058	-6.527e-05
-1.059	-4.537e-05	-1.059	-4.912e-05	-1.059	-6.551e-05
-1.06	-4.558e-05	-1.06	-4.924e-05	-1.06	-6.585e-05
-1.061	-4.555e-05	-1.061	-4.933e-05	-1.061	-6.606e-05
-1.062	-4.577e-05	-1.062	-4.945e-05	-1.062	-6.643e-05
-1.063	-4.571e-05	-1.063	-4.955e-05	-1.063	-6.664e-05
-1.064	-4.595e-05	-1.064	-4.967e-05	-1.064	-6.694e-05
-1.065	-4.592e-05	-1.065	-4.976e-05	-1.065	-6.719e-05
-1.066	-4.607e-05	-1.066	-4.988e-05	-1.066	-6.749e-05
-1.067	-4.604e-05	-1.067	-5e-05	-1.067	-6.777e-05
-1.068	-4.625e-05	-1.068	-5.012e-05	-1.068	-6.813e-05
-1.069	-4.622e-05	-1.069	-5.022e-05	-1.069	-6.838e-05
-1.07	-4.647e-05	-1.07	-5.034e-05	-1.07	-6.871e-05
-1.071	-4.641e-05	-1.071	-5.046e-05	-1.071	-6.896e-05
-1.072	-4.656e-05	-1.072	-5.058e-05	-1.072	-6.944e-05
-1.073	-4.656e-05	-1.073	-5.07e-05	-1.073	-6.969e-05
-1.074	-4.677e-05	-1.074	-5.083e-05	-1.074	-6.999e-05
-1.075	-4.674e-05	-1.075	-5.092e-05	-1.075	-7.03e-05
-1.076	-4.693e-05	-1.076	-5.104e-05	-1.076	-7.06e-05
-1.077	-4.689e-05	-1.077	-5.116e-05	-1.077	-7.084e-05
-1.078	-4.702e-05	-1.078	-5.131e-05	-1.078	-7.124e-05
-1.079	-4.705e-05	-1.079	-5.14e-05	-1.079	-7.151e-05
-1.08	-4.732e-05	-1.08	-5.156e-05	-1.08	-7.194e-05
-1.081	-4.726e-05	-1.081	-5.168e-05	-1.081	-7.225e-05
-1.082	-4.744e-05	-1.082	-5.18e-05	-1.082	-7.261e-05
-1.083	-4.741e-05	-1.083	-5.192e-05	-1.083	-7.289e-05
-1.084	-4.757e-05	-1.084	-5.207e-05	-1.084	-7.331e-05
-1.085	-4.753e-05	-1.085	-5.217e-05	-1.085	-7.362e-05
-1.086	-4.775e-05	-1.086	-5.232e-05	-1.086	-7.401e-05
-1.087	-4.781e-05	-1.087	-5.241e-05	-1.087	-7.432e-05
-1.088	-4.793e-05	-1.088	-5.256e-05	-1.088	-7.471e-05
-1.089	-4.793e-05	-1.089	-5.268e-05	-1.089	-7.499e-05
-1.09	-4.808e-05	-1.09	-5.281e-05	-1.09	-7.541e-05
-1.091	-4.808e-05	-1.091	-5.293e-05	-1.091	-7.578e-05
-1.092	-4.833e-05	-1.092	-5.305e-05	-1.092	-7.618e-05
-1.093	-4.824e-05	-1.093	-5.317e-05	-1.093	-7.651e-05
-1.094	-4.848e-05	-1.094	-5.329e-05	-1.094	-7.694e-05
-1.095	-4.842e-05	-1.095	-5.345e-05	-1.095	-7.721e-05
-1.096	-4.86e-05	-1.096	-5.357e-05	-1.096	-7.767e-05
-1.097	-4.86e-05	-1.097	-5.369e-05	-1.097	-7.8e-05
-1.098	-4.878e-05	-1.098	-5.381e-05	-1.098	-7.843e-05
-1.099	-4.878e-05	-1.099	-5.396e-05	-1.099	-7.88e-05
-1.1	-4.9e-05	-1.1	-5.409e-05	-1.1	-7.919e-05
-1.101	-4.897e-05	-1.101	-5.424e-05	-1.101	-7.956e-05
-1.102	-4.915e-05	-1.102	-5.436e-05	-1.102	-8.002e-05
-1.103	-4.909e-05	-1.103	-5.448e-05	-1.103	-8.035e-05
-1.104	-4.936e-05	-1.104	-5.463e-05	-1.104	-8.078e-05
-1.105	-4.93e-05	-1.105	-5.476e-05	-1.105	-8.111e-05
-1.106	-4.952e-05	-1.106	-5.491e-05	-1.106	-8.154e-05
-1.107	-4.945e-05	-1.107	-5.503e-05	-1.107	-8.187e-05
-1.108	-4.964e-05	-1.108	-5.518e-05	-1.108	-8.23e-05
-1.109	-4.964e-05	-1.109	-5.53e-05	-1.109	-8.267e-05
-1.11	-4.988e-05	-1.11	-5.546e-05	-1.11	-8.312e-05
-1.111	-4.982e-05	-1.111	-5.558e-05	-1.111	-8.343e-05
-1.112	-5e-05	-1.112	-5.573e-05	-1.112	-8.385e-05
-1.113	-4.997e-05	-1.113	-5.585e-05	-1.113	-8.416e-05
-1.114	-5.012e-05	-1.114	-5.601e-05	-1.114	-8.456e-05
-1.115	-5.012e-05	-1.115	-5.616e-05	-1.115	-8.492e-05
-1.116	-5.034e-05	-1.116	-5.631e-05	-1.116	-8.535e-05
-1.117	-5.034e-05	-1.117	-5.643e-05	-1.117	-8.565e-05
-1.118	-5.052e-05	-1.118	-5.658e-05	-1.118	-8.608e-05
-1.119	-5.046e-05	-1.119	-5.674e-05	-1.119	-8.638e-05
-1.12	-5.064e-05	-1.12	-5.689e-05	-1.12	-8.681e-05
-1.121	-5.064e-05	-1.121	-5.704e-05	-1.121	-8.712e-05
-1.122	-5.086e-05	-1.122	-5.719e-05	-1.122	-8.751e-05
-1.123	-5.086e-05	-1.123	-5.732e-05	-1.123	-8.785e-05
-1.124	-5.107e-05	-1.124	-5.747e-05	-1.124	-8.821e-05
-1.125	-5.098e-05	-1.125	-5.762e-05	-1.125	-8.852e-05
-1.126	-5.116e-05	-1.126	-5.78e-05	-1.126	-8.888e-05
-1.127	-5.113e-05	-1.127	-5.792e-05	-1.127	-8.916e-05
-1.128	-5.134e-05	-1.128	-5.808e-05	-1.128	-8.955e-05
-1.129	-5.137e-05	-1.129	-5.823e-05	-1.129	-8.986e-05
-1.13	-5.156e-05	-1.13	-5.838e-05	-1.13	-9.019e-05
-1.131	-5.153e-05	-1.131	-5.856e-05	-1.131	-9.044e-05
-1.132	-5.171e-05	-1.132	-5.872e-05	-1.132	-9.08e-05
-1.133	-5.162e-05	-1.133	-5.887e-05	-1.133	-9.108e-05
-1.134	-5.189e-05	-1.134	-5.902e-05	-1.134	-9.141e-05
-1.135	-5.189e-05	-1.135	-5.917e-05	-1.135	-9.169e-05
-1.136	-5.204e-05	-1.136	-5.933e-05	-1.136	-9.196e-05
-1.137	-5.201e-05	-1.137	-5.948e-05	-1.137	-9.22e-05
-1.138	-5.22e-05	-1.138	-5.966e-05	-1.138	-9.245e-05
-1.139	-5.217e-05	-1.139	-5.981e-05	-1.139	-9.275e-05
-1.14	-5.238e-05	-1.14	-5.997e-05	-1.14	-9.306e-05
-1.141	-5.235e-05	-1.141	-6.012e-05	-1.141	-9.324e-05
-1.142	-5.259e-05	-1.142	-6.03e-05	-1.142	-9.351e-05
-1.143	-5.253e-05	-1.143	-6.048e-05	-1.143	-9.37e-05
-1.144	-5.271e-05	-1.144	-6.064e-05	-1.144	-9.397e-05
-1.145	-5.271e-05	-1.145	-6.079e-05	-1.145	-9.421e-05
-1.146	-5.29e-05	-1.146	-6.097e-05	-1.146	-9.443e-05
-1.147	-5.293e-05	-1.147	-6.112e-05	-1.147	-9.461e-05
-1.148	-5.308e-05	-1.148	-6.131e-05	-1.148	-9.485e-05
-1.149	-5.305e-05	-1.149	-6.149e-05	-1.149	-9.504e-05
-1.15	-5.32e-05	-1.15	-6.164e-05	-1.15	-9.528e-05
-1.151	-5.32e-05	-1.151	-6.183e-05	-1.151	-9.543e-05
-1.152	-5.345e-05	-1.152	-6.201e-05	-1.152	-9.571e-05
-1.153	-5.342e-05	-1.153	-6.216e-05	-1.153	-9.583e-05
-1.154	-5.366e-05	-1.154	-6.234e-05	-1.154	-9.604e-05
-1.155	-5.36e-05	-1.155	-6.253e-05	-1.155	-9.62e-05
-1.156	-5.375e-05	-1.156	-6.268e-05	-1.156	-9.641e-05
-1.157	-5.372e-05	-1.157	-6.286e-05	-1.157	-9.653e-05
-1.158	-5.396e-05	-1.158	-6.304e-05	-1.158	-9.677e-05
-1.159	-5.393e-05	-1.159	-6.32e-05	-1.159	-9.69e-05
-1.16	-5.412e-05	-1.16	-6.338e-05	-1.16	-9.708e-05
-1.161	-5.406e-05	-1.161	-6.356e-05	-1.161	-9.717e-05
-1.162	-5.427e-05	-1.162	-6.374e-05	-1.162	-9.735e-05
-1.163	-5.424e-05	-1.163	-6.393e-05	-1.163	-9.748e-05
-1.164	-5.445e-05	-1.164	-6.411e-05	-1.164	-9.766e-05
-1.165	-5.439e-05	-1.165	-6.426e-05	-1.165	-9.772e-05
-1.166	-5.457e-05	-1.166	-6.445e-05	-1.166	-9.784e-05
-1.167	-5.457e-05	-1.167	-6.463e-05	-1.167	-9.793e-05
-1.168	-5.476e-05	-1.168	-6.481e-05	-1.168	-9.811e-05
-1.169	-5.476e-05	-1.169	-6.499e-05	-1.169	-9.821e-05
-1.17	-5.497e-05	-1.17	-6.518e-05	-1.17	-9.836e-05
-1.171	-5.494e-05	-1.171	-6.536e-05	-1.171	-9.842e-05
-1.172	-5.515e-05	-1.172	-6.554e-05	-1.172	-9.854e-05
-1.173	-5.506e-05	-1.173	-6.573e-05	-1.173	-9.86e-05
-1.174	-5.53e-05	-1.174	-6.594e-05	-1.174	-9.875e-05
-1.175	-5.527e-05	-1.175	-6.612e-05	-1.175	-9.885e-05
-1.176	-5.549e-05	-1.176	-6.633e-05	-1.176	-9.9e-05
-1.177	-5.549e-05	-1.177	-6.649e-05	-1.177	-9.909e-05
-1.178	-5.561e-05	-1.178	-6.667e-05	-1.178	-9.915e-05
-1.179	-5.558e-05	-1.179	-6.688e-05	-1.179	-9.924e-05
-1.18	-5.576e-05	-1.18	-6.704e-05	-1.18	-9.939e-05
-1.181	-5.576e-05	-1.181	-6.722e-05	-1.181	-9.949e-05
-1.182	-5.597e-05	-1.182	-6.743e-05	-1.182	-9.964e-05
-1.183	-5.601e-05	-1.183	-6.761e-05	-1.183	-9.97e-05
-1.184	-5.619e-05	-1.184	-6.78e-05	-1.184	-9.979e-05
-1.185	-5.613e-05	-1.185	-6.798e-05	-1.185	-9.988e-05
-1.186	-5.634e-05	-1.186	-6.816e-05	-1.186	-0.0001
-1.187	-5.631e-05	-1.187	-6.835e-05	-1.187	-0.0001001
-1.188	-5.652e-05	-1.188	-6.853e-05	-1.188	-0.0001002
-1.189	-5.649e-05	-1.189	-6.871e-05	-1.189	-0.0001003
-1.19	-5.671e-05	-1.19	-6.889e-05	-1.19	-0.0001004
-1.191	-5.661e-05	-1.191	-6.908e-05	-1.191	-0.0001005
-1.192	-5.683e-05	-1.192	-6.926e-05	-1.192	-0.0001007
-1.193	-5.68e-05	-1.193	-6.944e-05	-1.193	-0.0001008
-1.194	-5.704e-05	-1.194	-6.963e-05	-1.194	-0.0001009
-1.195	-5.71e-05	-1.195	-6.984e-05	-1.195	-0.000101
-1.196	-5.722e-05	-1.196	-7.002e-05	-1.196	-0.0001012
-1.197	-5.719e-05	-1.197	-7.023e-05	-1.197	-0.0001012
-1.198	-5.741e-05	-1.198	-7.042e-05	-1.198	-0.0001014
-1.199	-5.738e-05	-1.199	-7.06e-05	-1.199	-0.0001015
-1.2	-5.759e-05	-1.2	-7.078e-05	-1.2	-0.0001017
-1.201	-5.759e-05	-1.201	-7.094e-05	-1.201	-0.0001017
-1.202	-5.774e-05	-1.202	-7.112e-05	-1.202	-0.0001019
-1.203	-5.774e-05	-1.203	-7.13e-05	-1.203	-0.000102
-1.204	-5.789e-05	-1.204	-7.148e-05	-1.204	-0.0001022
-1.205	-5.786e-05	-1.205	-7.167e-05	-1.205	-0.0001023
-1.206	-5.814e-05	-1.206	-7.188e-05	-1.206	-0.0001025
-1.207	-5.811e-05	-1.207	-7.203e-05	-1.207	-0.0001026
-1.208	-5.832e-05	-1.208	-7.225e-05	-1.208	-0.0001027
-1.209	-5.826e-05	-1.209	-7.24e-05	-1.209	-0.0001028
-1.21	-5.841e-05	-1.21	-7.258e-05	-1.21	-0.000103
-1.211	-5.847e-05	-1.211	-7.276e-05	-1.211	-0.0001032
-1.212	-5.872e-05	-1.212	-7.292e-05	-1.212	-0.0001034
-1.213	-5.866e-05	-1.213	-7.31e-05	-1.213	-0.0001035
-1.214	-5.884e-05	-1.214	-7.328e-05	-1.214	-0.0001037
-1.215	-5.878e-05	-1.215	-7.346e-05	-1.215	-0.0001038
-1.216	-5.896e-05	-1.216	-7.365e-05	-1.216	-0.000104
-1.217	-5.896e-05	-1.217	-7.38e-05	-1.217	-0.0001042
-1.218	-5.92e-05	-1.218	-7.398e-05	-1.218	-0.0001044
-1.219	-5.914e-05	-1.219	-7.417e-05	-1.219	-0.0001045
-1.22	-5.936e-05	-1.22	-7.435e-05	-1.22	-0.0001047
-1.221	-5.933e-05	-1.221	-7.45e-05	-1.221	-0.0001048
-1.222	-5.954e-05	-1.222	-7.471e-05	-1.222	-0.0001051
-1.223	-5.948e-05	-1.223	-7.487e-05	-1.223	-0.0001053
-1.224	-5.975e-05	-1.224	-7.505e-05	-1.224	-0.0001055
-1.225	-5.975e-05	-1.225	-7.523e-05	-1.225	-0.0001057
-1.226	-5.991e-05	-1.226	-7.535e-05	-1.226	-0.0001059
-1.227	-5.988e-05	-1.227	-7.554e-05	-1.227	-0.0001061
-1.228	-6.009e-05	-1.228	-7.572e-05	-1.228	-0.0001063
-1.229	-5.984e-05	-1.229	-7.584e-05	-1.229	-0.0001064
-1.23	-6.021e-05	-1.23	-7.599e-05	-1.23	-0.0001066
-1.231	-6.018e-05	-1.231	-7.618e-05	-1.231	-0.0001068
-1.232	-6.039e-05	-1.232	-7.633e-05	-1.232	-0.000107
-1.233	-6.033e-05	-1.233	-7.651e-05	-1.233	-0.0001072
-1.234	-6.061e-05	-1.234	-7.666e-05	-1.234	-0.0001075
-1.235	-6.058e-05	-1.235	-7.682e-05	-1.235	-0.0001077
-1.236	-6.079e-05	-1.236	-7.7e-05	-1.236	-0.000108
-1.237	-6.079e-05	-1.237	-7.715e-05	-1.237	-0.0001082
-1.238	-6.094e-05	-1.238	-7.733e-05	-1.238	-0.0001084
-1.239	-6.088e-05	-1.239	-7.749e-05	-1.239	-0.0001086
-1.24	-6.112e-05	-1.24	-7.767e-05	-1.24	-0.0001088
-1.241	-6.112e-05	-1.241	-7.782e-05	-1.241	-0.0001091
-1.242	-6.131e-05	-1.242	-7.794e-05	-1.242	-0.0001093
-1.243	-6.131e-05	-1.243	-7.813e-05	-1.243	-0.0001096
-1.244	-6.152e-05	-1.244	-7.831e-05	-1.244	-0.0001098
-1.245	-6.149e-05	-1.245	-7.843e-05	-1.245	-0.0001101
-1.246	-6.173e-05	-1.246	-7.861e-05	-1.246	-0.0001103
-1.247	-6.164e-05	-1.247	-7.877e-05	-1.247	-0.0001106
-1.248	-6.192e-05	-1.248	-7.892e-05	-1.248	-0.0001109
-1.249	-6.189e-05	-1.249	-7.907e-05	-1.249	-0.0001111
-1.25	-6.21e-05	-1.25	-7.922e-05	-1.25	-0.0001113
-1.251	-6.201e-05	-1.251	-7.935e-05	-1.251	-0.0001116
-1.252	-6.225e-05	-1.252	-7.95e-05	-1.252	-0.0001119
-1.253	-6.222e-05	-1.253	-7.965e-05	-1.253	-0.0001122
-1.254	-6.25e-05	-1.254	-7.983e-05	-1.254	-0.0001125
-1.255	-6.246e-05	-1.255	-7.995e-05	-1.255	-0.0001127
-1.256	-6.268e-05	-1.256	-8.011e-05	-1.256	-0.000113
-1.257	-6.262e-05	-1.257	-8.026e-05	-1.257	-0.0001133
-1.258	-6.28e-05	-1.258	-8.041e-05	-1.258	-0.0001136
-1.259	-6.286e-05	-1.259	-8.056e-05	-1.259	-0.0001139
-1.26	-6.304e-05	-1.26	-8.069e-05	-1.26	-0.0001141
-1.261	-6.301e-05	-1.261	-8.084e-05	-1.261	-0.0001144
-1.262	-6.326e-05	-1.262	-8.099e-05	-1.262	-0.0001147
-1.263	-6.317e-05	-1.263	-8.114e-05	-1.263	-0.0001149
-1.264	-6.338e-05	-1.264	-8.13e-05	-1.264	-0.0001152
-1.265	-6.341e-05	-1.265	-8.145e-05	-1.265	-0.0001155
-1.266	-6.359e-05	-1.266	-8.16e-05	-1.266	-0.0001159
-1.267	-6.356e-05	-1.267	-8.172e-05	-1.267	-0.0001162
-1.268	-6.381e-05	-1.268	-8.184e-05	-1.268	-0.0001164
-1.269	-6.368e-05	-1.269	-8.2e-05	-1.269	-0.0001167
-1.27	-6.393e-05	-1.27	-8.212e-05	-1.27	-0.000117
-1.271	-6.393e-05	-1.271	-8.227e-05	-1.271	-0.0001173
-1.272	-6.42e-05	-1.272	-8.242e-05	-1.272	-0.0001176
-1.273	-6.414e-05	-1.273	-8.254e-05	-1.273	-0.0001179
-1.274	-6.432e-05	-1.274	-8.27e-05	-1.274	-0.0001182
-1.275	-6.426e-05	-1.275	-8.282e-05	-1.275	-0.0001185
-1.276	-6.451e-05	-1.276	-8.297e-05	-1.276	-0.0001188
-1.277	-6.451e-05	-1.277	-8.309e-05	-1.277	-0.0001191
-1.278	-6.472e-05	-1.278	-8.322e-05	-1.278	-0.0001194
-1.279	-6.469e-05	-1.279	-8.334e-05	-1.279	-0.0001197
-1.28	-6.484e-05	-1.28	-8.349e-05	-1.28	-0.00012
-1.281	-6.484e-05	-1.281	-8.361e-05	-1.281	-0.0001202
-1.282	-6.502e-05	-1.282	-8.376e-05	-1.282	-0.0001205
-1.283	-6.502e-05	-1.283	-8.389e-05	-1.283	-0.0001208
-1.284	-6.53e-05	-1.284	-8.401e-05	-1.284	-0.0001212
-1.285	-6.524e-05	-1.285	-8.413e-05	-1.285	-0.0001214
-1.286	-6.548e-05	-1.286	-8.428e-05	-1.286	-0.0001217
-1.287	-6.545e-05	-1.287	-8.443e-05	-1.287	-0.000122
-1.288	-6.56e-05	-1.288	-8.453e-05	-1.288	-0.0001223
-1.289	-6.563e-05	-1.289	-8.468e-05	-1.289	-0.0001226
-1.29	-6.591e-05	-1.29	-8.48e-05	-1.29	-0.0001229
-1.291	-6.585e-05	-1.291	-8.495e-05	-1.291	-0.0001231
-1.292	-6.612e-05	-1.292	-8.504e-05	-1.292	-0.0001233
-1.293	-6.597e-05	-1.293	-8.52e-05	-1.293	-0.0001236
-1.294	-6.624e-05	-1.294	-8.532e-05	-1.294	-0.0001239
-1.295	-6.621e-05	-1.295	-8.544e-05	-1.295	-0.0001242
-1.296	-6.646e-05	-1.296	-8.559e-05	-1.296	-0.0001245
-1.297	-6.649e-05	-1.297	-8.568e-05	-1.297	-0.0001247
-1.298	-6.667e-05	-1.298	-8.581e-05	-1.298	-0.000125
-1.299	-6.658e-05	-1.299	-8.596e-05	-1.299	-0.0001252
-1.3	-6.685e-05	-1.3	-8.608e-05	-1.3	-0.0001255
-1.301	-6.682e-05	-1.301	-8.623e-05	-1.301	-0.0001258
-1.302	-6.704e-05	-1.302	-8.638e-05	-1.302	-0.000126
-1.303	-6.701e-05	-1.303	-8.651e-05	-1.303	-0.0001263
-1.304	-6.725e-05	-1.304	-8.663e-05	-1.304	-0.0001265
-1.305	-6.722e-05	-1.305	-8.675e-05	-1.305	-0.0001268
-1.306	-6.743e-05	-1.306	-8.69e-05	-1.306	-0.0001271
-1.307	-6.746e-05	-1.307	-8.702e-05	-1.307	-0.0001273
-1.308	-6.771e-05	-1.308	-8.715e-05	-1.308	-0.0001276
-1.309	-6.764e-05	-1.309	-8.727e-05	-1.309	-0.0001278
-1.31	-6.789e-05	-1.31	-8.742e-05	-1.31	-0.0001281
-1.311	-6.783e-05	-1.311	-8.754e-05	-1.311	-0.0001283
-1.312	-6.807e-05	-1.312	-8.763e-05	-1.312	-0.0001285
-1.313	-6.804e-05	-1.313	-8.779e-05	-1.313	-0.0001288
-1.314	-6.828e-05	-1.314	-8.791e-05	-1.314	-0.000129
-1.315	-6.822e-05	-1.315	-8.803e-05	-1.315	-0.0001293
-1.316	-6.847e-05	-1.316	-8.818e-05	-1.316	-0.0001296
-1.317	-6.844e-05	-1.317	-8.83e-05	-1.317	-0.0001298
-1.318	-6.865e-05	-1.318	-8.843e-05	-1.318	-0.0001301
-1.319	-6.862e-05	-1.319	-8.858e-05	-1.319	-0.0001304
-1.32	-6.889e-05	-1.32	-8.87e-05	-1.32	-0.0001307
-1.321	-6.889e-05	-1.321	-8.882e-05	-1.321	-0.0001309
-1.322	-6.911e-05	-1.322	-8.894e-05	-1.322	-0.0001311
-1.323	-6.905e-05	-1.323	-8.91e-05	-1.323	-0.0001314
-1.324	-6.926e-05	-1.324	-8.922e-05	-1.324	-0.0001317
-1.325	-6.926e-05	-1.325	-8.937e-05	-1.325	-0.0001319
-1.326	-6.956e-05	-1.326	-8.949e-05	-1.326	-0.0001322
-1.327	-6.953e-05	-1.327	-8.961e-05	-1.327	-0.0001324
-1.328	-6.975e-05	-1.328	-8.977e-05	-1.328	-0.0001327
-1.329	-6.969e-05	-1.329	-8.989e-05	-1.329	-0.0001329
-1.33	-6.993e-05	-1.33	-9.001e-05	-1.33	-0.0001332
-1.331	-6.99e-05	-1.331	-9.013e-05	-1.331	-0.0001335
-1.332	-7.02e-05	-1.332	-9.025e-05	-1.332	-0.0001337
-1.333	-7.014e-05	-1.333	-9.041e-05	-1.333	-0.000134
-1.334	-7.039e-05	-1.334	-9.053e-05	-1.334	-0.0001343
-1.335	-7.033e-05	-1.335	-9.065e-05	-1.335	-0.0001345
-1.336	-7.054e-05	-1.336	-9.08e-05	-1.336	-0.0001348
-1.337	-7.054e-05	-1.337	-9.092e-05	-1.337	-0.0001351
-1.338	-7.078e-05	-1.338	-9.105e-05	-1.338	-0.0001353
-1.339	-7.081e-05	-1.339	-9.117e-05	-1.339	-0.0001356
-1.34	-7.103e-05	-1.34	-9.132e-05	-1.34	-0.0001359
-1.341	-7.097e-05	-1.341	-9.144e-05	-1.341	-0.0001361
-1.342	-7.121e-05	-1.342	-9.156e-05	-1.342	-0.0001364
-1.343	-7.121e-05	-1.343	-9.172e-05	-1.343	-0.0001367
-1.344	-7.145e-05	-1.344	-9.184e-05	-1.344	-0.000137
-1.345	-7.142e-05	-1.345	-9.199e-05	-1.345	-0.0001372
-1.346	-7.161e-05	-1.346	-9.211e-05	-1.346	-0.0001375
-1.347	-7.164e-05	-1.347	-9.226e-05	-1.347	-0.0001377
-1.348	-7.182e-05	-1.348	-9.239e-05	-1.348	-0.0001381
-1.349	-7.185e-05	-1.349	-9.251e-05	-1.349	-0.0001384
-1.35	-7.215e-05	-1.35	-9.263e-05	-1.35	-0.0001387
-1.351	-7.209e-05	-1.351	-9.275e-05	-1.351	-0.000139
-1.352	-7.231e-05	-1.352	-9.29e-05	-1.352	-0.0001393
-1.353	-7.231e-05	-1.353	-9.306e-05	-1.353	-0.0001396
-1.354	-7.249e-05	-1.354	-9.318e-05	-1.354	-0.0001399
-1.355	-7.255e-05	-1.355	-9.333e-05	-1.355	-0.0001401
-1.356	-7.282e-05	-1.356	-9.345e-05	-1.356	-0.0001404
-1.357	-7.279e-05	-1.357	-9.361e-05	-1.357	-0.0001407
-1.358	-7.304e-05	-1.358	-9.373e-05	-1.358	-0.000141
-1.359	-7.298e-05	-1.359	-9.385e-05	-1.359	-0.0001413
-1.36	-7.325e-05	-1.36	-9.4e-05	-1.36	-0.0001416
-1.361	-7.325e-05	-1.361	-9.412e-05	-1.361	-0.0001419
-1.362	-7.353e-05	-1.362	-9.428e-05	-1.362	-0.0001422
-1.363	-7.35e-05	-1.363	-9.44e-05	-1.363	-0.0001424
-1.364	-7.374e-05	-1.364	-9.452e-05	-1.364	-0.0001427
-1.365	-7.368e-05	-1.365	-9.467e-05	-1.365	-0.000143
-1.366	-7.389e-05	-1.366	-9.479e-05	-1.366	-0.0001433
-1.367	-7.389e-05	-1.367	-9.495e-05	-1.367	-0.0001436
-1.368	-7.423e-05	-1.368	-9.507e-05	-1.368	-0.0001439
-1.369	-7.423e-05	-1.369	-9.522e-05	-1.369	-0.0001442
-1.37	-7.438e-05	-1.37	-9.531e-05	-1.37	-0.0001445
-1.371	-7.435e-05	-1.371	-9.546e-05	-1.371	-0.0001448
-1.372	-7.462e-05	-1.372	-9.559e-05	-1.372	-0.0001451
-1.373	-7.462e-05	-1.373	-9.574e-05	-1.373	-0.0001454
-1.374	-7.493e-05	-1.374	-9.586e-05	-1.374	-0.0001457
-1.375	-7.493e-05	-1.375	-9.598e-05	-1.375	-0.000146
-1.376	-7.511e-05	-1.376	-9.61e-05	-1.376	-0.0001463
-1.377	-7.511e-05	-1.377	-9.626e-05	-1.377	-0.0001466
-1.378	-7.535e-05	-1.378	-9.641e-05	-1.378	-0.0001469
-1.379	-7.532e-05	-1.379	-9.653e-05	-1.379	-0.0001472
-1.38	-7.563e-05	-1.38	-9.668e-05	-1.38	-0.0001476
-1.381	-7.56e-05	-1.381	-9.68e-05	-1.381	-0.0001478
-1.382	-7.584e-05	-1.382	-9.693e-05	-1.382	-0.0001481
-1.383	-7.578e-05	-1.383	-9.708e-05	-1.383	-0.0001484
-1.384	-7.609e-05	-1.384	-9.72e-05	-1.384	-0.0001488
-1.385	-7.609e-05	-1.385	-9.735e-05	-1.385	-0.0001492
-1.386	-7.636e-05	-1.386	-9.754e-05	-1.386	-0.0001499
-1.387	-7.636e-05	-1.387	-9.769e-05	-1.387	-0.00015
-1.388	-7.66e-05	-1.388	-9.781e-05	-1.388	-0.0001502
-1.389	-7.651e-05	-1.389	-9.793e-05	-1.389	-0.0001504
-1.39	-7.685e-05	-1.39	-9.811e-05	-1.39	-0.000151
-1.391	-7.685e-05	-1.391	-9.827e-05	-1.391	-0.0001515
-1.392	-7.715e-05	-1.392	-9.839e-05	-1.392	-0.0001516
-1.393	-7.718e-05	-1.393	-9.854e-05	-1.393	-0.0001519
-1.394	-7.736e-05	-1.394	-9.866e-05	-1.394	-0.0001521
-1.395	-7.733e-05	-1.395	-9.879e-05	-1.395	-0.0001524
-1.396	-7.758e-05	-1.396	-9.894e-05	-1.396	-0.0001527
-1.397	-7.764e-05	-1.397	-9.909e-05	-1.397	-0.000153
-1.398	-7.797e-05	-1.398	-9.924e-05	-1.398	-0.0001533
-1.399	-7.794e-05	-1.399	-9.936e-05	-1.399	-0.0001536
-1.4	-7.819e-05	-1.4	-9.946e-05	-1.4	-0.0001538
-1.401	-7.813e-05	-1.401	-9.964e-05	-1.401	-0.0001541
-1.402	-7.837e-05	-1.402	-9.979e-05	-1.402	-0.0001544
-1.403	-7.843e-05	-1.403	-9.991e-05	-1.403	-0.0001547
-1.404	-7.874e-05	-1.404	-0.0001	-1.404	-0.0001551
-1.405	-7.874e-05	-1.405	-0.0001002	-1.405	-0.0001553
-1.406	-7.898e-05	-1.406	-0.0001003	-1.406	-0.0001556
-1.407	-7.892e-05	-1.407	-0.0001005	-1.407	-0.0001559
-1.408	-7.925e-05	-1.408	-0.0001006	-1.408	-0.0001562
-1.409	-7.928e-05	-1.409	-0.0001008	-1.409	-0.0001565
-1.41	-7.956e-05	-1.41	-0.0001009	-1.41	-0.0001568
-1.411	-7.956e-05	-1.411	-0.0001011	-1.411	-0.0001571
-1.412	-7.983e-05	-1.412	-0.0001013	-1.412	-0.0001573
-1.413	-7.974e-05	-1.413	-0.0001014	-1.413	-0.0001576
-1.414	-8.005e-05	-1.414	-0.0001015	-1.414	-0.0001579
-1.415	-8.008e-05	-1.415	-0.0001017	-1.415	-0.0001582
-1.416	-8.038e-05	-1.416	-0.0001019	-1.416	-0.0001585
-1.417	-8.035e-05	-1.417	-0.000102	-1.417	-0.0001588
-1.418	-8.059e-05	-1.418	-0.0001022	-1.418	-0.000159
-1.419	-8.056e-05	-1.419	-0.0001024	-1.419	-0.0001593
-1.42	-8.093e-05	-1.42	-0.0001025	-1.42	-0.0001596
-1.421	-8.084e-05	-1.421	-0.0001027	-1.421	-0.0001599
-1.422	-8.12e-05	-1.422	-0.0001028	-1.422	-0.0001602
-1.423	-8.12e-05	-1.423	-0.000103	-1.423	-0.0001605
-1.424	-8.151e-05	-1.424	-0.0001031	-1.424	-0.0001608
-1.425	-8.145e-05	-1.425	-0.0001033	-1.425	-0.000161
-1.426	-8.172e-05	-1.426	-0.0001034	-1.426	-0.0001613
-1.427	-8.181e-05	-1.427	-0.0001036	-1.427	-0.0001616
-1.428	-8.206e-05	-1.428	-0.0001037	-1.428	-0.0001619
-1.429	-8.209e-05	-1.429	-0.0001039	-1.429	-0.0001623
-1.43	-8.233e-05	-1.43	-0.000104	-1.43	-0.0001625
-1.431	-8.233e-05	-1.431	-0.0001042	-1.431	-0.0001628
-1.432	-8.264e-05	-1.432	-0.0001044	-1.432	-0.0001631
-1.433	-8.276e-05	-1.433	-0.0001045	-1.433	-0.0001634
-1.434	-8.297e-05	-1.434	-0.0001047	-1.434	-0.0001637
-1.435	-8.297e-05	-1.435	-0.0001049	-1.435	-0.0001639
-1.436	-8.322e-05	-1.436	-0.000105	-1.436	-0.0001642
-1.437	-8.325e-05	-1.437	-0.0001052	-1.437	-0.0001645
-1.438	-8.352e-05	-1.438	-0.0001053	-1.438	-0.0001648
-1.439	-8.355e-05	-1.439	-0.0001055	-1.439	-0.0001651
-1.44	-8.389e-05	-1.44	-0.0001057	-1.44	-0.0001653
-1.441	-8.392e-05	-1.441	-0.0001059	-1.441	-0.0001656
-1.442	-8.413e-05	-1.442	-0.000106	-1.442	-0.0001659
-1.443	-8.419e-05	-1.443	-0.0001062	-1.443	-0.0001662
-1.444	-8.446e-05	-1.444	-0.0001063	-1.444	-0.0001665
-1.445	-8.453e-05	-1.445	-0.0001065	-1.445	-0.0001667
-1.446	-8.486e-05	-1.446	-0.0001067	-1.446	-0.0001671
-1.447	-8.486e-05	-1.447	-0.0001069	-1.447	-0.0001673
-1.448	-8.507e-05	-1.448	-0.000107	-1.448	-0.0001676
-1.449	-8.513e-05	-1.449	-0.0001072	-1.449	-0.0001679
-1.45	-8.541e-05	-1.45	-0.0001073	-1.45	-0.0001682
-1.451	-8.547e-05	-1.451	-0.0001075	-1.451	-0.0001685
-1.452	-8.574e-05	-1.452	-0.0001077	-1.452	-0.0001688
-1.453	-8.584e-05	-1.453	-0.0001079	-1.453	-0.0001691
-1.454	-8.608e-05	-1.454	-0.000108	-1.454	-0.0001694
-1.455	-8.611e-05	-1.455	-0.0001082	-1.455	-0.0001696
-1.456	-8.632e-05	-1.456	-0.0001084	-1.456	-0.0001699
-1.457	-8.638e-05	-1.457	-0.0001086	-1.457	-0.0001702
-1.458	-8.672e-05	-1.458	-0.0001087	-1.458	-0.0001705
-1.459	-8.687e-05	-1.459	-0.0001089	-1.459	-0.0001708
-1.46	-8.712e-05	-1.46	-0.0001091	-1.46	-0.000171
-1.461	-8.708e-05	-1.461	-0.0001092	-1.461	-0.0001714
-1.462	-8.736e-05	-1.462	-0.0001094	-1.462	-0.0001716
-1.463	-8.742e-05	-1.463	-0.0001096	-1.463	-0.000172
-1.464	-8.776e-05	-1.464	-0.0001098	-1.464	-0.0001723
-1.465	-8.785e-05	-1.465	-0.00011	-1.465	-0.0001726
-1.466	-8.809e-05	-1.466	-0.0001102	-1.466	-0.0001729
-1.467	-8.809e-05	-1.467	-0.0001103	-1.467	-0.0001732
-1.468	-8.846e-05	-1.468	-0.0001105	-1.468	-0.0001736
-1.469	-8.846e-05	-1.469	-0.0001107	-1.469	-0.0001739
-1.47	-8.882e-05	-1.47	-0.0001109	-1.47	-0.0001742
-1.471	-8.888e-05	-1.471	-0.0001111	-1.471	-0.0001745
-1.472	-8.913e-05	-1.472	-0.0001112	-1.472	-0.0001747
-1.473	-8.916e-05	-1.473	-0.0001114	-1.473	-0.000175
-1.474	-8.94e-05	-1.474	-0.0001116	-1.474	-0.0001753
-1.475	-8.955e-05	-1.475	-0.0001118	-1.475	-0.0001757
-1.476	-8.986e-05	-1.476	-0.0001119	-1.476	-0.000176
-1.477	-8.989e-05	-1.477	-0.0001121	-1.477	-0.0001762
-1.478	-9.019e-05	-1.478	-0.0001123	-1.478	-0.0001765
-1.479	-9.013e-05	-1.479	-0.0001125	-1.479	-0.000177
-1.48	-9.05e-05	-1.48	-0.0001126	-1.48	-0.0001772
-1.481	-9.059e-05	-1.481	-0.0001128	-1.481	-0.0001776
-1.482	-9.098e-05	-1.482	-0.000113	-1.482	-0.0001778
-1.483	-9.098e-05	-1.483	-0.0001132	-1.483	-0.0001781
-1.484	-9.129e-05	-1.484	-0.0001133	-1.484	-0.0001784
-1.485	-9.126e-05	-1.485	-0.0001136	-1.485	-0.0001787
-1.486	-9.153e-05	-1.486	-0.0001137	-1.486	-0.000179
-1.487	-9.175e-05	-1.487	-0.0001139	-1.487	-0.0001794
-1.488	-9.199e-05	-1.488	-0.0001141	-1.488	-0.0001797
-1.489	-9.214e-05	-1.489	-0.0001143	-1.489	-0.00018
-1.49	-9.242e-05	-1.49	-0.0001145	-1.49	-0.0001803
-1.491	-9.245e-05	-1.491	-0.0001147	-1.491	-0.0001805
-1.492	-9.275e-05	-1.492	-0.0001148	-1.492	-0.0001808
-1.493	-9.29e-05	-1.493	-0.000115	-1.493	-0.0001811
-1.494	-9.321e-05	-1.494	-0.0001152	-1.494	-0.0001815
-1.495	-9.33e-05	-1.495	-0.0001154	-1.495	-0.0001818
-1.496	-9.357e-05	-1.496	-0.0001156	-1.496	-0.0001821
-1.497	-9.367e-05	-1.497	-0.0001158	-1.497	-0.0001824
-1.498	-9.391e-05	-1.498	-0.0001159	-1.498	-0.0001826
-1.499	-9.406e-05	-1.499	-0.0001162	-1.499	-0.000183
-1.5	-9.434e-05	-1.5	-0.0001163	-1.5	-0.0001833
-1.501	-9.449e-05	-1.501	-0.0001165	-1.501	-0.0001836
-1.502	-9.476e-05	-1.502	-0.0001166	-1.502	-0.0001839
-1.503	-9.479e-05	-1.503	-0.0001169	-1.503	-0.0001843
-1.504	-9.507e-05	-1.504	-0.000117	-1.504	-0.0001846
-1.505	-9.525e-05	-1.505	-0.0001172	-1.505	-0.000185
-1.506	-9.565e-05	-1.506	-0.0001173	-1.506	-0.0001853
-1.507	-9.574e-05	-1.507	-0.0001176	-1.507	-0.0001856
-1.508	-9.601e-05	-1.508	-0.0001177	-1.508	-0.0001859
-1.509	-9.604e-05	-1.509	-0.0001179	-1.509	-0.0001863
-1.51	-9.638e-05	-1.51	-0.0001181	-1.51	-0.0001866
-1.511	-9.659e-05	-1.511	-0.0001183	-1.511	-0.000187
-1.512	-9.684e-05	-1.512	-0.0001184	-1.512	-0.0001873
-1.513	-9.705e-05	-1.513	-0.0001186	-1.513	-0.0001877
-1.514	-9.726e-05	-1.514	-0.0001187	-1.514	-0.000188
-1.515	-9.738e-05	-1.515	-0.000119	-1.515	-0.0001883
-1.516	-9.772e-05	-1.516	-0.0001191	-1.516	-0.0001887
-1.517	-9.781e-05	-1.517	-0.0001193	-1.517	-0.000189
-1.518	-9.811e-05	-1.518	-0.0001194	-1.518	-0.0001894
-1.519	-9.83e-05	-1.519	-0.0001197	-1.519	-0.0001898
-1.52	-9.851e-05	-1.52	-0.0001198	-1.52	-0.0001901
-1.521	-9.869e-05	-1.521	-0.00012	-1.521	-0.0001905
-1.522	-9.897e-05	-1.522	-0.0001201	-1.522	-0.0001908
-1.523	-9.915e-05	-1.523	-0.0001203	-1.523	-0.0001912
-1.524	-9.946e-05	-1.524	-0.0001204	-1.524	-0.0001916
-1.525	-9.961e-05	-1.525	-0.0001206	-1.525	-0.000192
-1.526	-9.994e-05	-1.526	-0.0001208	-1.526	-0.0001923
-1.527	-9.994e-05	-1.527	-0.000121	-1.527	-0.0001927
-1.528	-0.0001004	-1.528	-0.0001211	-1.528	-0.000193
-1.529	-0.0001006	-1.529	-0.0001213	-1.529	-0.0001934
-1.53	-0.0001009	-1.53	-0.0001215	-1.53	-0.0001937
-1.531	-0.000101	-1.531	-0.0001217	-1.531	-0.0001941
-1.532	-0.0001013	-1.532	-0.0001218	-1.532	-0.0001944
-1.533	-0.0001014	-1.533	-0.000122	-1.533	-0.0001948
-1.534	-0.0001018	-1.534	-0.0001222	-1.534	-0.0001952
-1.535	-0.0001019	-1.535	-0.0001224	-1.535	-0.0001955
-1.536	-0.0001023	-1.536	-0.0001226	-1.536	-0.0001959
-1.537	-0.0001025	-1.537	-0.0001229	-1.537	-0.0001963
-1.538	-0.0001027	-1.538	-0.000123	-1.538	-0.0001966
-1.539	-0.0001029	-1.539	-0.0001232	-1.539	-0.000197
-1.54	-0.0001032	-1.54	-0.0001234	-1.54	-0.0001974
-1.541	-0.0001034	-1.541	-0.0001236	-1.541	-0.0001978
-1.542	-0.0001038	-1.542	-0.0001238	-1.542	-0.0001981
-1.543	-0.0001038	-1.543	-0.000124	-1.543	-0.0001985
-1.544	-0.0001042	-1.544	-0.0001241	-1.544	-0.0001988
-1.545	-0.0001043	-1.545	-0.0001243	-1.545	-0.0001993
-1.546	-0.0001047	-1.546	-0.0001244	-1.546	-0.0001996
-1.547	-0.0001049	-1.547	-0.0001247	-1.547	-0.0002
-1.548	-0.0001053	-1.548	-0.0001248	-1.548	-0.0002004
-1.549	-0.0001054	-1.549	-0.000125	-1.549	-0.0002008
-1.55	-0.0001058	-1.55	-0.0001252	-1.55	-0.0002011
-1.551	-0.0001058	-1.551	-0.0001254	-1.551	-0.0002015
-1.552	-0.0001062	-1.552	-0.0001256	-1.552	-0.0002019
-1.553	-0.0001064	-1.553	-0.0001258	-1.553	-0.0002024
-1.554	-0.0001069	-1.554	-0.0001259	-1.554	-0.0002027
-1.555	-0.0001071	-1.555	-0.0001262	-1.555	-0.0002031
-1.556	-0.0001074	-1.556	-0.0001264	-1.556	-0.0002035
-1.557	-0.0001075	-1.557	-0.0001266	-1.557	-0.0002039
-1.558	-0.0001078	-1.558	-0.0001268	-1.558	-0.0002043
-1.559	-0.000108	-1.559	-0.0001269	-1.559	-0.0002047
-1.56	-0.0001085	-1.56	-0.0001271	-1.56	-0.0002051
-1.561	-0.0001086	-1.561	-0.0001273	-1.561	-0.0002055
-1.562	-0.0001091	-1.562	-0.0001275	-1.562	-0.0002059
-1.563	-0.0001092	-1.563	-0.0001276	-1.563	-0.0002063
-1.564	-0.0001096	-1.564	-0.0001278	-1.564	-0.0002066
-1.565	-0.0001098	-1.565	-0.000128	-1.565	-0.0002071
-1.566	-0.0001102	-1.566	-0.0001282	-1.566	-0.0002075
-1.567	-0.0001104	-1.567	-0.0001284	-1.567	-0.0002079
-1.568	-0.0001106	-1.568	-0.0001286	-1.568	-0.0002083
-1.569	-0.0001109	-1.569	-0.0001288	-1.569	-0.0002087
-1.57	-0.0001113	-1.57	-0.0001289	-1.57	-0.0002091
-1.571	-0.0001115	-1.571	-0.0001291	-1.571	-0.0002095
-1.572	-0.0001119	-1.572	-0.0001293	-1.572	-0.0002099
-1.573	-0.0001121	-1.573	-0.0001296	-1.573	-0.0002104
-1.574	-0.0001124	-1.574	-0.0001297	-1.574	-0.0002108
-1.575	-0.0001126	-1.575	-0.0001299	-1.575	-0.0002112
-1.576	-0.000113	-1.576	-0.0001301	-1.576	-0.0002116
-1.577	-0.0001133	-1.577	-0.0001304	-1.577	-0.000212
-1.578	-0.0001137	-1.578	-0.0001306	-1.578	-0.0002124
-1.579	-0.0001139	-1.579	-0.0001308	-1.579	-0.0002129
-1.58	-0.0001142	-1.58	-0.000131	-1.58	-0.0002133
-1.581	-0.0001144	-1.581	-0.0001312	-1.581	-0.0002137
-1.582	-0.0001148	-1.582	-0.0001314	-1.582	-0.0002141
-1.583	-0.0001151	-1.583	-0.0001317	-1.583	-0.0002146
-1.584	-0.0001156	-1.584	-0.0001319	-1.584	-0.000215
-1.585	-0.0001158	-1.585	-0.0001321	-1.585	-0.0002154
-1.586	-0.0001162	-1.586	-0.0001323	-1.586	-0.0002159
-1.587	-0.0001163	-1.587	-0.0001325	-1.587	-0.0002163
-1.588	-0.0001168	-1.588	-0.0001327	-1.588	-0.0002166
-1.589	-0.000117	-1.589	-0.000133	-1.589	-0.0002171
-1.59	-0.0001175	-1.59	-0.0001332	-1.59	-0.0002175
-1.591	-0.0001177	-1.591	-0.0001335	-1.591	-0.000218
-1.592	-0.0001181	-1.592	-0.0001336	-1.592	-0.0002184
-1.593	-0.0001184	-1.593	-0.0001339	-1.593	-0.0002189
-1.594	-0.0001188	-1.594	-0.0001341	-1.594	-0.0002193
-1.595	-0.0001191	-1.595	-0.0001343	-1.595	-0.0002198
-1.596	-0.0001194	-1.596	-0.0001346	-1.596	-0.0002202
-1.597	-0.0001196	-1.597	-0.0001348	-1.597	-0.0002207
-1.598	-0.0001201	-1.598	-0.000135	-1.598	-0.0002211
-1.599	-0.0001204	-1.599	-0.0001352	-1.599	-0.0002215
-1.6	-0.0001188	-1.6	-0.000135	-1.6	-0.000221
-1.599	-0.0001075	-1.599	-0.0001328	-1.599	-0.0002169
-1.598	-9.958e-05	-1.598	-0.0001309	-1.598	-0.0002134
-1.597	-9.351e-05	-1.597	-0.0001293	-1.597	-0.0002104
-1.596	-8.894e-05	-1.596	-0.0001278	-1.596	-0.0002076
-1.595	-8.48e-05	-1.595	-0.0001265	-1.595	-0.0002049
-1.594	-8.13e-05	-1.594	-0.0001251	-1.594	-0.0002024
-1.593	-7.819e-05	-1.593	-0.0001238	-1.593	-0.0002
-1.592	-7.541e-05	-1.592	-0.0001225	-1.592	-0.0001976
-1.591	-7.264e-05	-1.591	-0.0001213	-1.591	-0.0001953
-1.59	-7.017e-05	-1.59	-0.0001201	-1.59	-0.0001931
-1.589	-6.768e-05	-1.589	-0.000119	-1.589	-0.000191
-1.588	-6.56e-05	-1.588	-0.0001178	-1.588	-0.0001889
-1.587	-6.347e-05	-1.587	-0.0001168	-1.587	-0.0001869
-1.586	-6.167e-05	-1.586	-0.0001157	-1.586	-0.0001849
-1.585	-5.963e-05	-1.585	-0.0001147	-1.585	-0.000183
-1.584	-5.786e-05	-1.584	-0.0001136	-1.584	-0.0001811
-1.583	-5.613e-05	-1.583	-0.0001126	-1.583	-0.0001793
-1.582	-5.454e-05	-1.582	-0.0001116	-1.582	-0.0001775
-1.581	-5.284e-05	-1.581	-0.0001107	-1.581	-0.0001758
-1.58	-5.137e-05	-1.58	-0.0001098	-1.58	-0.000174
-1.579	-4.985e-05	-1.579	-0.0001089	-1.579	-0.0001723
-1.578	-4.842e-05	-1.578	-0.0001079	-1.578	-0.0001707
-1.577	-4.702e-05	-1.577	-0.0001071	-1.577	-0.0001691
-1.576	-4.574e-05	-1.576	-0.0001062	-1.576	-0.0001676
-1.575	-4.449e-05	-1.575	-0.0001054	-1.575	-0.0001661
-1.574	-4.345e-05	-1.574	-0.0001045	-1.574	-0.0001645
-1.573	-4.214e-05	-1.573	-0.0001037	-1.573	-0.000163
-1.572	-4.108e-05	-1.572	-0.0001029	-1.572	-0.0001616
-1.571	-3.983e-05	-1.571	-0.0001021	-1.571	-0.0001601
-1.57	-3.882e-05	-1.57	-0.0001013	-1.57	-0.0001586
-1.569	-3.775e-05	-1.569	-0.0001006	-1.569	-0.0001573
-1.568	-3.69e-05	-1.568	-9.976e-05	-1.568	-0.0001559
-1.567	-3.577e-05	-1.567	-9.903e-05	-1.567	-0.0001546
-1.566	-3.489e-05	-1.566	-9.827e-05	-1.566	-0.0001532
-1.565	-3.379e-05	-1.565	-9.754e-05	-1.565	-0.0001519
-1.564	-3.303e-05	-1.564	-9.68e-05	-1.564	-0.0001506
-1.563	-3.215e-05	-1.563	-9.613e-05	-1.563	-0.0001494
-1.562	-3.129e-05	-1.562	-9.556e-05	-1.562	-0.0001481
-1.561	-3.035e-05	-1.561	-9.489e-05	-1.561	-0.0001469
-1.56	-2.968e-05	-1.56	-9.412e-05	-1.56	-0.0001456
-1.559	-2.883e-05	-1.559	-9.348e-05	-1.559	-0.0001445
-1.558	-2.822e-05	-1.558	-9.275e-05	-1.558	-0.0001433
-1.557	-2.736e-05	-1.557	-9.211e-05	-1.557	-0.0001422
-1.556	-2.669e-05	-1.556	-9.141e-05	-1.556	-0.000141
-1.555	-2.593e-05	-1.555	-9.08e-05	-1.555	-0.0001399
-1.554	-2.529e-05	-1.554	-9.013e-05	-1.554	-0.0001388
-1.553	-2.453e-05	-1.553	-8.952e-05	-1.553	-0.0001377
-1.552	-2.401e-05	-1.552	-8.894e-05	-1.552	-0.0001366
-1.551	-2.328e-05	-1.551	-8.836e-05	-1.551	-0.0001356
-1.55	-2.273e-05	-1.55	-8.772e-05	-1.55	-0.0001345
-1.549	-2.209e-05	-1.549	-8.718e-05	-1.549	-0.0001336
-1.548	-2.157e-05	-1.548	-8.657e-05	-1.548	-0.0001325
-1.547	-2.087e-05	-1.547	-8.602e-05	-1.547	-0.0001315
-1.546	-2.045e-05	-1.546	-8.547e-05	-1.546	-0.0001305
-1.545	-1.984e-05	-1.545	-8.498e-05	-1.545	-0.0001296
-1.544	-1.932e-05	-1.544	-8.44e-05	-1.544	-0.0001286
-1.543	-1.877e-05	-1.543	-8.395e-05	-1.543	-0.0001277
-1.542	-1.828e-05	-1.542	-8.337e-05	-1.542	-0.0001267
-1.541	-1.764e-05	-1.541	-8.291e-05	-1.541	-0.0001258
-1.54	-1.725e-05	-1.54	-8.236e-05	-1.54	-0.0001248
-1.539	-1.679e-05	-1.539	-8.19e-05	-1.539	-0.0001239
-1.538	-1.646e-05	-1.538	-8.133e-05	-1.538	-0.000123
-1.537	-1.585e-05	-1.537	-8.081e-05	-1.537	-0.0001222
-1.536	-1.548e-05	-1.536	-8.029e-05	-1.536	-0.0001213
-1.535	-1.49e-05	-1.535	-7.977e-05	-1.535	-0.0001204
-1.534	-1.463e-05	-1.534	-7.928e-05	-1.534	-0.0001196
-1.533	-1.414e-05	-1.533	-7.883e-05	-1.533	-0.0001188
-1.532	-1.371e-05	-1.532	-7.834e-05	-1.532	-0.000118
-1.531	-1.329e-05	-1.531	-7.788e-05	-1.531	-0.0001171
-1.53	-1.292e-05	-1.53	-7.74e-05	-1.53	-0.0001163
-1.529	-1.243e-05	-1.529	-7.697e-05	-1.529	-0.0001156
-1.528	-1.216e-05	-1.528	-7.648e-05	-1.528	-0.0001148
-1.527	-1.17e-05	-1.527	-7.605e-05	-1.527	-0.000114
-1.526	-1.149e-05	-1.526	-7.56e-05	-1.526	-0.0001132
-1.525	-1.103e-05	-1.525	-7.517e-05	-1.525	-0.0001125
-1.524	-1.076e-05	-1.524	-7.468e-05	-1.524	-0.0001117
-1.523	-1.033e-05	-1.523	-7.429e-05	-1.523	-0.000111
-1.522	-1.009e-05	-1.522	-7.383e-05	-1.522	-0.0001102
-1.521	-9.691e-06	-1.521	-7.34e-05	-1.521	-0.0001095
-1.52	-9.478e-06	-1.52	-7.295e-05	-1.52	-0.0001088
-1.519	-9.081e-06	-1.519	-7.255e-05	-1.519	-0.0001081
-1.518	-8.777e-06	-1.518	-7.212e-05	-1.518	-0.0001074
-1.517	-8.411e-06	-1.517	-7.176e-05	-1.517	-0.0001067
-1.516	-8.137e-06	-1.516	-7.13e-05	-1.516	-0.000106
-1.515	-7.863e-06	-1.515	-7.094e-05	-1.515	-0.0001054
-1.514	-7.558e-06	-1.514	-7.051e-05	-1.514	-0.0001047
-1.513	-7.314e-06	-1.513	-7.014e-05	-1.513	-0.0001041
-1.512	-7.01e-06	-1.512	-6.969e-05	-1.512	-0.0001034
-1.511	-6.644e-06	-1.511	-6.932e-05	-1.511	-0.0001027
-1.51	-6.4e-06	-1.51	-6.892e-05	-1.51	-0.0001021
-1.509	-6.095e-06	-1.509	-6.856e-05	-1.509	-0.0001015
-1.508	-5.974e-06	-1.508	-6.816e-05	-1.508	-0.0001009
-1.507	-5.638e-06	-1.507	-6.783e-05	-1.507	-0.0001002
-1.506	-5.364e-06	-1.506	-6.746e-05	-1.506	-9.961e-05
-1.505	-5.12e-06	-1.505	-6.71e-05	-1.505	-9.9e-05
-1.504	-4.938e-06	-1.504	-6.673e-05	-1.504	-9.839e-05
-1.503	-4.694e-06	-1.503	-6.637e-05	-1.503	-9.781e-05
-1.502	-4.511e-06	-1.502	-6.594e-05	-1.502	-9.72e-05
-1.501	-4.298e-06	-1.501	-6.557e-05	-1.501	-9.662e-05
-1.5	-4.023e-06	-1.5	-6.518e-05	-1.5	-9.601e-05
-1.499	-3.749e-06	-1.499	-6.484e-05	-1.499	-9.546e-05
-1.498	-3.597e-06	-1.498	-6.448e-05	-1.498	-9.489e-05
-1.497	-3.414e-06	-1.497	-6.417e-05	-1.497	-9.437e-05
-1.496	-3.262e-06	-1.496	-6.381e-05	-1.496	-9.376e-05
-1.495	-2.957e-06	-1.495	-6.35e-05	-1.495	-9.324e-05
-1.494	-2.774e-06	-1.494	-6.32e-05	-1.494	-9.272e-05
-1.493	-2.5e-06	-1.493	-6.292e-05	-1.493	-9.214e-05
-1.492	-2.469e-06	-1.492	-6.253e-05	-1.492	-9.162e-05
-1.491	-2.195e-06	-1.491	-6.219e-05	-1.491	-9.108e-05
-1.49	-2.043e-06	-1.49	-6.186e-05	-1.49	-9.056e-05
-1.489	-1.769e-06	-1.489	-6.152e-05	-1.489	-9.004e-05
-1.488	-1.647e-06	-1.488	-6.115e-05	-1.488	-8.952e-05
-1.487	-1.403e-06	-1.487	-6.085e-05	-1.487	-8.9e-05
-1.486	-1.342e-06	-1.486	-6.051e-05	-1.486	-8.849e-05
-1.485	-1.068e-06	-1.485	-6.021e-05	-1.485	-8.803e-05
-1.484	-1.007e-06	-1.484	-5.988e-05	-1.484	-8.748e-05
-1.483	-7.631e-07	-1.483	-5.96e-05	-1.483	-8.702e-05
-1.482	-6.413e-07	-1.482	-5.924e-05	-1.482	-8.651e-05
-1.481	-4.28e-07	-1.481	-5.893e-05	-1.481	-8.605e-05
-1.48	-2.756e-07	-1.48	-5.86e-05	-1.48	-8.556e-05
-1.479	-6.233e-08	-1.479	-5.832e-05	-1.479	-8.51e-05
-1.478	-1.394e-09	-1.478	-5.802e-05	-1.478	-8.462e-05
-1.477	2.728e-07	-1.477	-5.774e-05	-1.477	-8.416e-05
-1.476	3.033e-07	-1.476	-5.741e-05	-1.476	-8.37e-05
-1.475	5.471e-07	-1.475	-5.713e-05	-1.475	-8.325e-05
-1.474	5.775e-07	-1.474	-5.683e-05	-1.474	-8.279e-05
-1.473	7.604e-07	-1.473	-5.658e-05	-1.473	-8.233e-05
-1.472	8.518e-07	-1.472	-5.628e-05	-1.472	-8.187e-05
-1.471	1.035e-06	-1.471	-5.601e-05	-1.471	-8.142e-05
-1.47	1.156e-06	-1.47	-5.57e-05	-1.47	-8.096e-05
-1.469	1.4e-06	-1.469	-5.543e-05	-1.469	-8.053e-05
-1.468	1.431e-06	-1.468	-5.512e-05	-1.468	-8.011e-05
-1.467	1.614e-06	-1.467	-5.488e-05	-1.467	-7.971e-05
-1.466	1.674e-06	-1.466	-5.457e-05	-1.466	-7.925e-05
-1.465	1.888e-06	-1.465	-5.433e-05	-1.465	-7.886e-05
-1.464	1.949e-06	-1.464	-5.402e-05	-1.464	-7.84e-05
-1.463	2.162e-06	-1.463	-5.378e-05	-1.463	-7.8e-05
-1.462	2.253e-06	-1.462	-5.351e-05	-1.462	-7.761e-05
-1.461	2.406e-06	-1.461	-5.329e-05	-1.461	-7.715e-05
-1.46	2.436e-06	-1.46	-5.305e-05	-1.46	-7.676e-05
-1.459	2.71e-06	-1.459	-5.284e-05	-1.459	-7.636e-05
-1.458	2.741e-06	-1.458	-5.256e-05	-1.458	-7.593e-05
-1.457	2.863e-06	-1.457	-5.235e-05	-1.457	-7.557e-05
-1.456	2.985e-06	-1.456	-5.207e-05	-1.456	-7.517e-05
-1.455	3.046e-06	-1.455	-5.183e-05	-1.455	-7.477e-05
-1.454	3.076e-06	-1.454	-5.159e-05	-1.454	-7.438e-05
-1.453	3.259e-06	-1.453	-5.131e-05	-1.453	-7.401e-05
-1.452	3.381e-06	-1.452	-5.104e-05	-1.452	-7.362e-05
-1.451	3.533e-06	-1.451	-5.079e-05	-1.451	-7.325e-05
-1.45	3.533e-06	-1.45	-5.052e-05	-1.45	-7.289e-05
-1.449	3.655e-06	-1.449	-5.031e-05	-1.449	-7.252e-05
-1.448	3.746e-06	-1.448	-5.003e-05	-1.448	-7.212e-05
-1.447	3.838e-06	-1.447	-4.982e-05	-1.447	-7.179e-05
-1.446	3.868e-06	-1.446	-4.955e-05	-1.446	-7.142e-05
-1.445	4.143e-06	-1.445	-4.933e-05	-1.445	-7.106e-05
-1.444	4.173e-06	-1.444	-4.906e-05	-1.444	-7.066e-05
-1.443	4.295e-06	-1.443	-4.888e-05	-1.443	-7.036e-05
-1.442	4.356e-06	-1.442	-4.863e-05	-1.442	-6.996e-05
-1.441	4.447e-06	-1.441	-4.842e-05	-1.441	-6.963e-05
-1.44	4.508e-06	-1.44	-4.821e-05	-1.44	-6.929e-05
-1.439	4.63e-06	-1.439	-4.799e-05	-1.439	-6.896e-05
-1.438	4.691e-06	-1.438	-4.775e-05	-1.438	-6.856e-05
-1.437	4.782e-06	-1.437	-4.757e-05	-1.437	-6.822e-05
-1.436	4.874e-06	-1.436	-4.735e-05	-1.436	-6.789e-05
-1.435	4.935e-06	-1.435	-4.717e-05	-1.435	-6.755e-05
-1.434	4.965e-06	-1.434	-4.693e-05	-1.434	-6.719e-05
-1.433	5.148e-06	-1.433	-4.671e-05	-1.433	-6.688e-05
-1.432	5.118e-06	-1.432	-4.65e-05	-1.432	-6.652e-05
-1.431	5.239e-06	-1.431	-4.632e-05	-1.431	-6.618e-05
-1.43	5.239e-06	-1.43	-4.61e-05	-1.43	-6.585e-05
-1.429	5.392e-06	-1.429	-4.589e-05	-1.429	-6.554e-05
-1.428	5.453e-06	-1.428	-4.568e-05	-1.428	-6.521e-05
-1.427	5.544e-06	-1.427	-4.549e-05	-1.427	-6.487e-05
-1.426	5.605e-06	-1.426	-4.528e-05	-1.426	-6.457e-05
-1.425	5.697e-06	-1.425	-4.51e-05	-1.425	-6.426e-05
-1.424	5.697e-06	-1.424	-4.488e-05	-1.424	-6.393e-05
-1.423	5.849e-06	-1.423	-4.47e-05	-1.423	-6.362e-05
-1.422	5.879e-06	-1.422	-4.446e-05	-1.422	-6.332e-05
-1.421	6.032e-06	-1.421	-4.427e-05	-1.421	-6.304e-05
-1.42	6.001e-06	-1.42	-4.409e-05	-1.42	-6.274e-05
-1.419	6.154e-06	-1.419	-4.391e-05	-1.419	-6.246e-05
-1.418	6.154e-06	-1.418	-4.37e-05	-1.418	-6.216e-05
-1.417	6.245e-06	-1.417	-4.351e-05	-1.417	-6.189e-05
-1.416	6.306e-06	-1.416	-4.33e-05	-1.416	-6.158e-05
-1.415	6.397e-06	-1.415	-4.312e-05	-1.415	-6.128e-05
-1.414	6.428e-06	-1.414	-4.293e-05	-1.414	-6.1e-05
-1.413	6.458e-06	-1.413	-4.275e-05	-1.413	-6.07e-05
-1.412	6.489e-06	-1.412	-4.254e-05	-1.412	-6.039e-05
-1.411	6.641e-06	-1.411	-4.239e-05	-1.411	-6.012e-05
-1.41	6.672e-06	-1.41	-4.217e-05	-1.41	-5.981e-05
-1.409	6.824e-06	-1.409	-4.199e-05	-1.409	-5.957e-05
-1.408	6.824e-06	-1.408	-4.178e-05	-1.408	-5.924e-05
-1.407	6.885e-06	-1.407	-4.162e-05	-1.407	-5.896e-05
-1.406	6.885e-06	-1.406	-4.141e-05	-1.406	-5.869e-05
-1.405	6.976e-06	-1.405	-4.123e-05	-1.405	-5.841e-05
-1.404	7.007e-06	-1.404	-4.104e-05	-1.404	-5.814e-05
-1.403	7.098e-06	-1.403	-4.089e-05	-1.403	-5.786e-05
-1.402	7.129e-06	-1.402	-4.071e-05	-1.402	-5.759e-05
-1.401	7.159e-06	-1.401	-4.053e-05	-1.401	-5.732e-05
-1.4	7.19e-06	-1.4	-4.034e-05	-1.4	-5.704e-05
-1.399	7.281e-06	-1.399	-4.016e-05	-1.399	-5.68e-05
-1.398	7.281e-06	-1.398	-3.998e-05	-1.398	-5.652e-05
-1.397	7.433e-06	-1.397	-3.983e-05	-1.397	-5.625e-05
-1.396	7.372e-06	-1.396	-3.964e-05	-1.396	-5.597e-05
-1.395	7.464e-06	-1.395	-3.949e-05	-1.395	-5.573e-05
-1.394	7.494e-06	-1.394	-3.931e-05	-1.394	-5.549e-05
-1.393	7.555e-06	-1.393	-3.916e-05	-1.393	-5.524e-05
-1.392	7.555e-06	-1.392	-3.897e-05	-1.392	-5.497e-05
-1.391	7.647e-06	-1.391	-3.882e-05	-1.391	-5.476e-05
-1.39	7.647e-06	-1.39	-3.867e-05	-1.39	-5.448e-05
-1.389	7.799e-06	-1.389	-3.852e-05	-1.389	-5.424e-05
-1.388	7.738e-06	-1.388	-3.833e-05	-1.388	-5.396e-05
-1.387	7.829e-06	-1.387	-3.821e-05	-1.387	-5.372e-05
-1.386	7.829e-06	-1.386	-3.809e-05	-1.386	-5.348e-05
-1.385	7.982e-06	-1.385	-3.794e-05	-1.385	-5.323e-05
-1.384	7.921e-06	-1.384	-3.775e-05	-1.384	-5.299e-05
-1.383	8.043e-06	-1.383	-3.76e-05	-1.383	-5.271e-05
-1.382	7.982e-06	-1.382	-3.745e-05	-1.382	-5.25e-05
-1.381	8.104e-06	-1.381	-3.73e-05	-1.381	-5.226e-05
-1.38	8.134e-06	-1.38	-3.711e-05	-1.38	-5.198e-05
-1.379	8.134e-06	-1.379	-3.699e-05	-1.379	-5.177e-05
-1.378	8.165e-06	-1.378	-3.681e-05	-1.378	-5.15e-05
-1.377	8.226e-06	-1.377	-3.669e-05	-1.377	-5.128e-05
-1.376	8.256e-06	-1.376	-3.653e-05	-1.376	-5.104e-05
-1.375	8.347e-06	-1.375	-3.638e-05	-1.375	-5.083e-05
-1.374	8.347e-06	-1.374	-3.62e-05	-1.374	-5.058e-05
-1.373	8.408e-06	-1.373	-3.605e-05	-1.373	-5.034e-05
-1.372	8.347e-06	-1.372	-3.586e-05	-1.372	-5.009e-05
-1.371	8.439e-06	-1.371	-3.571e-05	-1.371	-4.988e-05
-1.37	8.5e-06	-1.37	-3.559e-05	-1.37	-4.964e-05
-1.369	8.469e-06	-1.369	-3.544e-05	-1.369	-4.942e-05
-1.368	8.53e-06	-1.368	-3.529e-05	-1.368	-4.918e-05
-1.367	8.652e-06	-1.367	-3.516e-05	-1.367	-4.897e-05
-1.366	8.591e-06	-1.366	-3.498e-05	-1.366	-4.875e-05
-1.365	8.622e-06	-1.365	-3.483e-05	-1.365	-4.854e-05
-1.364	8.652e-06	-1.364	-3.468e-05	-1.364	-4.833e-05
-1.363	8.774e-06	-1.363	-3.455e-05	-1.363	-4.811e-05
-1.362	8.683e-06	-1.362	-3.44e-05	-1.362	-4.787e-05
-1.361	8.835e-06	-1.361	-3.425e-05	-1.361	-4.769e-05
-1.36	8.804e-06	-1.36	-3.41e-05	-1.36	-4.744e-05
-1.359	8.865e-06	-1.359	-3.398e-05	-1.359	-4.726e-05
-1.358	8.865e-06	-1.358	-3.382e-05	-1.358	-4.705e-05
-1.357	8.896e-06	-1.357	-3.37e-05	-1.357	-4.68e-05
-1.356	8.957e-06	-1.356	-3.355e-05	-1.356	-4.659e-05
-1.355	8.987e-06	-1.355	-3.34e-05	-1.355	-4.641e-05
-1.354	8.957e-06	-1.354	-3.327e-05	-1.354	-4.616e-05
-1.353	9.048e-06	-1.353	-3.315e-05	-1.353	-4.598e-05
-1.352	9.018e-06	-1.352	-3.303e-05	-1.352	-4.577e-05
-1.351	9.109e-06	-1.351	-3.291e-05	-1.351	-4.555e-05
-1.35	9.079e-06	-1.35	-3.279e-05	-1.35	-4.537e-05
-1.349	9.17e-06	-1.349	-3.263e-05	-1.349	-4.519e-05
-1.348	9.201e-06	-1.348	-3.251e-05	-1.348	-4.494e-05
-1.347	9.17e-06	-1.347	-3.239e-05	-1.347	-4.476e-05
-1.346	9.231e-06	-1.346	-3.227e-05	-1.346	-4.455e-05
-1.345	9.262e-06	-1.345	-3.212e-05	-1.345	-4.437e-05
-1.344	9.262e-06	-1.344	-3.199e-05	-1.344	-4.415e-05
-1.343	9.292e-06	-1.343	-3.19e-05	-1.343	-4.397e-05
-1.342	9.322e-06	-1.342	-3.178e-05	-1.342	-4.376e-05
-1.341	9.322e-06	-1.341	-3.166e-05	-1.341	-4.357e-05
-1.34	9.322e-06	-1.34	-3.151e-05	-1.34	-4.336e-05
-1.339	9.383e-06	-1.339	-3.139e-05	-1.339	-4.318e-05
-1.338	9.414e-06	-1.338	-3.123e-05	-1.338	-4.299e-05
-1.337	9.444e-06	-1.337	-3.114e-05	-1.337	-4.281e-05
-1.336	9.414e-06	-1.336	-3.099e-05	-1.336	-4.26e-05
-1.335	9.505e-06	-1.335	-3.09e-05	-1.335	-4.242e-05
-1.334	9.444e-06	-1.334	-3.075e-05	-1.334	-4.22e-05
-1.333	9.505e-06	-1.333	-3.062e-05	-1.333	-4.205e-05
-1.332	9.566e-06	-1.332	-3.05e-05	-1.332	-4.184e-05
-1.331	9.566e-06	-1.331	-3.038e-05	-1.331	-4.168e-05
-1.33	9.597e-06	-1.33	-3.026e-05	-1.33	-4.147e-05
-1.329	9.597e-06	-1.329	-3.014e-05	-1.329	-4.132e-05
-1.328	9.597e-06	-1.328	-3.001e-05	-1.328	-4.111e-05
-1.327	9.658e-06	-1.327	-2.992e-05	-1.327	-4.092e-05
-1.326	9.658e-06	-1.326	-2.98e-05	-1.326	-4.074e-05
-1.325	9.719e-06	-1.325	-2.965e-05	-1.325	-4.059e-05
-1.324	9.658e-06	-1.324	-2.956e-05	-1.324	-4.037e-05
-1.323	9.688e-06	-1.323	-2.944e-05	-1.323	-4.022e-05
-1.322	9.719e-06	-1.322	-2.931e-05	-1.322	-4.004e-05
-1.321	9.81e-06	-1.321	-2.919e-05	-1.321	-3.986e-05
-1.32	9.779e-06	-1.32	-2.907e-05	-1.32	-3.967e-05
-1.319	9.84e-06	-1.319	-2.898e-05	-1.319	-3.952e-05
-1.318	9.779e-06	-1.318	-2.886e-05	-1.318	-3.94e-05
-1.317	9.81e-06	-1.317	-2.873e-05	-1.317	-3.925e-05
-1.316	9.779e-06	-1.316	-2.864e-05	-1.316	-3.903e-05
-1.315	9.871e-06	-1.315	-2.855e-05	-1.315	-3.888e-05
-1.314	9.901e-06	-1.314	-2.843e-05	-1.314	-3.87e-05
-1.313	9.901e-06	-1.313	-2.831e-05	-1.313	-3.855e-05
-1.312	9.901e-06	-1.312	-2.819e-05	-1.312	-3.839e-05
-1.311	9.962e-06	-1.311	-2.809e-05	-1.311	-3.821e-05
-1.31	9.962e-06	-1.31	-2.797e-05	-1.31	-3.803e-05
-1.309	9.932e-06	-1.309	-2.788e-05	-1.309	-3.788e-05
-1.308	9.993e-06	-1.308	-2.773e-05	-1.308	-3.769e-05
-1.307	1.002e-05	-1.307	-2.764e-05	-1.307	-3.754e-05
-1.306	1.002e-05	-1.306	-2.752e-05	-1.306	-3.733e-05
-1.305	1.008e-05	-1.305	-2.742e-05	-1.305	-3.721e-05
-1.304	1.002e-05	-1.304	-2.73e-05	-1.304	-3.702e-05
-1.303	1.008e-05	-1.303	-2.721e-05	-1.303	-3.687e-05
-1.302	1.008e-05	-1.302	-2.712e-05	-1.302	-3.669e-05
-1.301	1.011e-05	-1.301	-2.703e-05	-1.301	-3.653e-05
-1.3	1.005e-05	-1.3	-2.691e-05	-1.3	-3.638e-05
-1.299	1.008e-05	-1.299	-2.682e-05	-1.299	-3.623e-05
-1.298	1.015e-05	-1.298	-2.669e-05	-1.298	-3.605e-05
-1.297	1.018e-05	-1.297	-2.663e-05	-1.297	-3.593e-05
-1.296	1.018e-05	-1.296	-2.651e-05	-1.296	-3.574e-05
-1.295	1.024e-05	-1.295	-2.642e-05	-1.295	-3.556e-05
-1.294	1.021e-05	-1.294	-2.63e-05	-1.294	-3.544e-05
-1.293	1.021e-05	-1.293	-2.621e-05	-1.293	-3.529e-05
-1.292	1.018e-05	-1.292	-2.608e-05	-1.292	-3.51e-05
-1.291	1.024e-05	-1.291	-2.599e-05	-1.291	-3.498e-05
-1.29	1.021e-05	-1.29	-2.587e-05	-1.29	-3.48e-05
-1.289	1.027e-05	-1.289	-2.581e-05	-1.289	-3.468e-05
-1.288	1.027e-05	-1.288	-2.572e-05	-1.288	-3.452e-05
-1.287	1.027e-05	-1.287	-2.563e-05	-1.287	-3.437e-05
-1.286	1.027e-05	-1.286	-2.55e-05	-1.286	-3.422e-05
-1.285	1.03e-05	-1.285	-2.541e-05	-1.285	-3.407e-05
-1.284	1.033e-05	-1.284	-2.529e-05	-1.284	-3.391e-05
-1.283	1.036e-05	-1.283	-2.52e-05	-1.283	-3.379e-05
-1.282	1.027e-05	-1.282	-2.514e-05	-1.282	-3.361e-05
-1.281	1.033e-05	-1.281	-2.505e-05	-1.281	-3.349e-05
-1.28	1.03e-05	-1.28	-2.496e-05	-1.28	-3.334e-05
-1.279	1.039e-05	-1.279	-2.486e-05	-1.279	-3.318e-05
-1.278	1.039e-05	-1.278	-2.477e-05	-1.278	-3.303e-05
-1.277	1.039e-05	-1.277	-2.468e-05	-1.277	-3.291e-05
-1.276	1.039e-05	-1.276	-2.456e-05	-1.276	-3.276e-05
-1.275	1.039e-05	-1.275	-2.45e-05	-1.275	-3.26e-05
-1.274	1.042e-05	-1.274	-2.441e-05	-1.274	-3.245e-05
-1.273	1.048e-05	-1.273	-2.429e-05	-1.273	-3.233e-05
-1.272	1.045e-05	-1.272	-2.419e-05	-1.272	-3.218e-05
-1.271	1.051e-05	-1.271	-2.413e-05	-1.271	-3.203e-05
-1.27	1.045e-05	-1.27	-2.401e-05	-1.27	-3.19e-05
-1.269	1.045e-05	-1.269	-2.395e-05	-1.269	-3.178e-05
-1.268	1.045e-05	-1.268	-2.386e-05	-1.268	-3.163e-05
-1.267	1.048e-05	-1.267	-2.377e-05	-1.267	-3.151e-05
-1.266	1.051e-05	-1.266	-2.365e-05	-1.266	-3.136e-05
-1.265	1.054e-05	-1.265	-2.359e-05	-1.265	-3.123e-05
-1.264	1.051e-05	-1.264	-2.352e-05	-1.264	-3.108e-05
-1.263	1.054e-05	-1.263	-2.346e-05	-1.263	-3.096e-05
-1.262	1.054e-05	-1.262	-2.334e-05	-1.262	-3.084e-05
-1.261	1.057e-05	-1.261	-2.328e-05	-1.261	-3.068e-05
-1.26	1.054e-05	-1.26	-2.316e-05	-1.26	-3.056e-05
-1.259	1.06e-05	-1.259	-2.31e-05	-1.259	-3.044e-05
-1.258	1.057e-05	-1.258	-2.298e-05	-1.258	-3.026e-05
-1.257	1.057e-05	-1.257	-2.291e-05	-1.257	-3.014e-05
-1.256	1.057e-05	-1.256	-2.282e-05	-1.256	-3.001e-05
-1.255	1.06e-05	-1.255	-2.276e-05	-1.255	-2.989e-05
-1.254	1.06e-05	-1.254	-2.264e-05	-1.254	-2.974e-05
-1.253	1.066e-05	-1.253	-2.255e-05	-1.253	-2.962e-05
-1.252	1.063e-05	-1.252	-2.249e-05	-1.252	-2.95e-05
-1.251	1.066e-05	-1.251	-2.243e-05	-1.251	-2.937e-05
-1.25	1.063e-05	-1.25	-2.234e-05	-1.25	-2.922e-05
-1.249	1.066e-05	-1.249	-2.224e-05	-1.249	-2.913e-05
-1.248	1.063e-05	-1.248	-2.212e-05	-1.248	-2.901e-05
-1.247	1.069e-05	-1.247	-2.206e-05	-1.247	-2.889e-05
-1.246	1.063e-05	-1.246	-2.197e-05	-1.246	-2.873e-05
-1.245	1.066e-05	-1.245	-2.188e-05	-1.245	-2.861e-05
-1.244	1.066e-05	-1.244	-2.182e-05	-1.244	-2.849e-05
-1.243	1.072e-05	-1.243	-2.173e-05	-1.243	-2.837e-05
-1.242	1.069e-05	-1.242	-2.164e-05	-1.242	-2.825e-05
-1.241	1.072e-05	-1.241	-2.157e-05	-1.241	-2.813e-05
-1.24	1.066e-05	-1.24	-2.145e-05	-1.24	-2.8e-05
-1.239	1.066e-05	-1.239	-2.139e-05	-1.239	-2.788e-05
-1.238	1.066e-05	-1.238	-2.13e-05	-1.238	-2.773e-05
-1.237	1.075e-05	-1.237	-2.121e-05	-1.237	-2.764e-05
-1.236	1.072e-05	-1.236	-2.112e-05	-1.236	-2.752e-05
-1.235	1.075e-05	-1.235	-2.106e-05	-1.235	-2.742e-05
-1.234	1.075e-05	-1.234	-2.093e-05	-1.234	-2.727e-05
-1.233	1.075e-05	-1.233	-2.087e-05	-1.233	-2.718e-05
-1.232	1.072e-05	-1.232	-2.081e-05	-1.232	-2.703e-05
-1.231	1.079e-05	-1.231	-2.072e-05	-1.231	-2.694e-05
-1.23	1.079e-05	-1.23	-2.063e-05	-1.23	-2.678e-05
-1.229	1.072e-05	-1.229	-2.057e-05	-1.229	-2.672e-05
-1.228	1.063e-05	-1.228	-2.048e-05	-1.228	-2.66e-05
-1.227	1.072e-05	-1.227	-2.042e-05	-1.227	-2.651e-05
-1.226	1.069e-05	-1.226	-2.032e-05	-1.226	-2.636e-05
-1.225	1.079e-05	-1.225	-2.023e-05	-1.225	-2.627e-05
-1.224	1.079e-05	-1.224	-2.014e-05	-1.224	-2.614e-05
-1.223	1.079e-05	-1.223	-2.008e-05	-1.223	-2.602e-05
-1.222	1.075e-05	-1.222	-1.999e-05	-1.222	-2.59e-05
-1.221	1.079e-05	-1.221	-1.993e-05	-1.221	-2.581e-05
-1.22	1.079e-05	-1.22	-1.984e-05	-1.22	-2.569e-05
-1.219	1.082e-05	-1.219	-1.975e-05	-1.219	-2.56e-05
-1.218	1.082e-05	-1.218	-1.969e-05	-1.218	-2.544e-05
-1.217	1.085e-05	-1.217	-1.962e-05	-1.217	-2.538e-05
-1.216	1.079e-05	-1.216	-1.953e-05	-1.216	-2.526e-05
-1.215	1.079e-05	-1.215	-1.947e-05	-1.215	-2.514e-05
-1.214	1.079e-05	-1.214	-1.941e-05	-1.214	-2.502e-05
-1.213	1.085e-05	-1.213	-1.935e-05	-1.213	-2.493e-05
-1.212	1.085e-05	-1.212	-1.926e-05	-1.212	-2.48e-05
-1.211	1.085e-05	-1.211	-1.92e-05	-1.211	-2.474e-05
-1.21	1.085e-05	-1.21	-1.911e-05	-1.21	-2.459e-05
-1.209	1.085e-05	-1.209	-1.905e-05	-1.209	-2.45e-05
-1.208	1.085e-05	-1.208	-1.898e-05	-1.208	-2.438e-05
-1.207	1.088e-05	-1.207	-1.889e-05	-1.207	-2.432e-05
-1.206	1.085e-05	-1.206	-1.883e-05	-1.206	-2.419e-05
-1.205	1.091e-05	-1.205	-1.874e-05	-1.205	-2.41e-05
-1.204	1.088e-05	-1.204	-1.868e-05	-1.204	-2.398e-05
[truncated: 1,203 more rows]

## Sheet: Figure 2b
ECL curves of GCEs in 0.1 M pH 7.4 PBS containing 0.1 M K2S2O8
Bare GCE		BPQDs		R-BPQDs
Potential (V vs. Ag/AgCl)	ECL Intensity (a.u.)	Potential (V vs. Ag/AgCl)	ECL Intensity (a.u.)	Potential (V vs. Ag/AgCl)	ECL Intensity (a.u.)
-0.0092	0	-0.0092	0	-0.0092	0
-0.0192	0	-0.0192	0	-0.0192	0
-0.0293	0	-0.0293	0	-0.0293	0
-0.0391	0	-0.0391	0	-0.0391	0
-0.0491	0	-0.0491	0	-0.0491	0
-0.0592	0	-0.0592	0	-0.0592	0
-0.0693	0	-0.0693	0	-0.0693	0
-0.079	0	-0.079	0	-0.079	0
-0.0891	0	-0.0891	0	-0.0891	0
-0.0992	0	-0.1001	0	-0.0992	0
-0.1093	0	-0.1102	0	-0.1093	0
-0.119	0	-0.1202	0	-0.119	0
-0.13	0	-0.13	0	-0.13	0
-0.1401	0	-0.1401	0	-0.1401	0
-0.1501	0	-0.1501	0	-0.1501	0
-0.1602	0	-0.1602	0	-0.1602	0
-0.1703	0	-0.1703	0	-0.1703	0
-0.1801	0	-0.1801	0	-0.1801	0
-0.1901	0	-0.1901	0	-0.1901	0
-0.2002	0	-0.2011	0	-0.2002	0
-0.2103	0	-0.2112	0	-0.2103	0
-0.22	0	-0.2213	0	-0.22	0
-0.231	0	-0.231	0	-0.231	0
-0.2411	0	-0.2411	0	-0.2411	0
-0.2512	0	-0.2512	0	-0.2512	0
-0.2612	0	-0.2612	0	-0.2612	0
-0.2713	0	-0.2713	0	-0.2713	0
-0.2811	0	-0.2811	0	-0.2811	0
-0.2911	0	-0.2921	0	-0.2911	0
-0.3012	0	-0.3021	0	-0.3012	0
-0.3113	0	-0.3122	0	-0.3113	0
-0.3223	0	-0.3223	0	-0.3223	0
-0.332	0	-0.332	0	-0.332	0
-0.3421	0	-0.3421	0	-0.3421	0
-0.3522	0	-0.3522	0	-0.3522	0
-0.3622	0	-0.3622	0	-0.3622	0
-0.372	0	-0.372	0	-0.372	0
-0.3821	0	-0.3833	0	-0.3821	0
-0.3922	0	-0.3931	0	-0.3922	0
-0.4022	0	-0.4031	0	-0.4022	0
-0.4132	0	-0.4132	0	-0.4132	0
-0.4233	0	-0.4233	0	-0.4233	0
-0.433	0	-0.433	0	-0.433	0
-0.4431	0	-0.4431	0	-0.4431	0
-0.4532	0	-0.4532	0	-0.4532	0
-0.4633	0	-0.4633	0	-0.4633	0
-0.473	0	-0.4742	0	-0.473	0
-0.4831	0	-0.484	0	-0.4831	0
-0.4932	0	-0.4941	0	-0.4932	0
-0.5042	0	-0.5042	0	-0.5042	0
-0.5142	0	-0.5142	0	-0.5142	0
-0.5243	0	-0.5243	0	-0.5243	0
-0.5341	0	-0.5341	0	-0.5341	0
-0.5441	0	-0.5441	0	-0.5441	0
-0.5542	0	-0.5542	0	-0.5542	0
-0.5643	0	-0.5652	0	-0.5643	0
-0.574	0	-0.5753	0	-0.574	0
-0.5841	0	-0.585	0	-0.5841	0
-0.5951	0	-0.5951	0	-0.5951	0
-0.6052	0	-0.6052	0	-0.6052	0
-0.6152	0	-0.6152	0	-0.6152	0
-0.6253	0	-0.6253	0	-0.6253	0
-0.6351	0	-0.6351	0	-0.6351	0
-0.6451	0	-0.6451	0	-0.6451	0
-0.6552	0	-0.6561	0	-0.6552	0
-0.6653	0	-0.6662	0	-0.6653	0
-0.675	0	-0.6763	0	-0.675	0
-0.686	0	-0.686	0	-0.686	0
-0.6961	0	-0.6961	0	-0.6961	0
-0.7062	0	-0.7062	0	-0.7062	0
-0.7162	0	-0.7162	0	-0.7162	0
-0.726	0	-0.726	0	-0.726	0
-0.7361	0	-0.7361	0	-0.7361	0
-0.7462	0	-0.7471	0	-0.7462	0
-0.7562	0	-0.7571	0	-0.7562	0
-0.7663	0	-0.7672	0	-0.7663	0
-0.7761	0	-0.7773	0	-0.7761	0
-0.787	0	-0.787	0	-0.787	0
-0.7971	0	-0.7971	0	-0.7971	0
-0.8072	0	-0.8072	0	-0.8072	0
-0.8173	0	-0.8173	0	-0.8173	0
-0.827	0	-0.827	0	-0.827	0
-0.8371	0	-0.8371	0	-0.8371	2
-0.8472	0	-0.8481	0	-0.8472	3
-0.8572	0	-0.8582	0	-0.8572	8
-0.8673	0	-0.8682	0	-0.8673	10
-0.8783	0	-0.8783	0	-0.8783	17
-0.8881	0	-0.8881	0	-0.8881	21
-0.8981	0	-0.8981	0	-0.8981	27
-0.9082	0	-0.9082	0	-0.9082	34
-0.9183	0	-0.9183	0	-0.9183	43
-0.928	0	-0.928	0	-0.928	52
-0.9381	0	-0.939	0	-0.9381	62
-0.9482	0	-0.9491	0	-0.9482	73
-0.9583	0	-0.9592	0	-0.9583	85
-0.9692	0	-0.9692	0	-0.9692	103
-0.9793	0	-0.9793	0	-0.9793	123
-0.9891	0	-0.9891	0	-0.9891	150
-0.9991	0	-0.9991	0	-0.9991	177
-1.0092	0	-1.0092	2	-1.0092	214
-1.0193	0	-1.0193	4	-1.0193	259
-1.0291	0	-1.0303	8	-1.0291	316
-1.0391	0	-1.04	10	-1.0391	380
-1.0492	0	-1.0501	13	-1.0492	465
-1.0602	0	-1.0602	17	-1.0602	556
-1.0703	0	-1.0703	19	-1.0703	653
-1.08	0	-1.08	23	-1.08	770
-1.0901	0	-1.0901	26	-1.0901	889
-1.1002	0	-1.1002	28	-1.1002	1022
-1.1102	0	-1.1102	34	-1.1102	1157
-1.1203	0	-1.1212	39	-1.1203	1291
-1.1301	0	-1.1313	41	-1.1301	1434
-1.1401	0	-1.1411	47	-1.1401	1565
-1.1511	0	-1.1511	51	-1.1511	1688
-1.1612	0	-1.1612	57	-1.1612	1797
-1.1713	0	-1.1713	62	-1.1713	1886
-1.181	0	-1.181	66	-1.181	1946
-1.1911	0	-1.1911	72	-1.1911	1971
-1.2012	0	-1.2012	79	-1.2012	1979
-1.2112	0	-1.2122	85	-1.2112	1960
-1.2213	0	-1.2222	90	-1.2213	1921
-1.2311	0	-1.2323	97	-1.2311	1873
-1.2421	0	-1.2421	102	-1.2421	1808
-1.2521	0	-1.2521	107	-1.2521	1738
-1.2622	0	-1.2622	115	-1.2622	1674
-1.2723	0	-1.2723	118	-1.2723	1593
-1.282	0	-1.282	124	-1.282	1518
-1.2921	0	-1.2921	130	-1.2921	1448
-1.3022	0	-1.3031	136	-1.3022	1369
-1.3123	0	-1.3132	143	-1.3123	1307
-1.322	0	-1.3232	149	-1.322	1238
-1.3321	2	-1.3333	157	-1.3321	1178
-1.3431	3	-1.3431	164	-1.3431	1123
-1.3531	5	-1.3531	168	-1.3531	1070
-1.3632	7	-1.3632	175	-1.3632	1018
-1.3733	8	-1.3733	179	-1.3733	974
-1.3831	11	-1.3831	186	-1.3831	931
-1.3931	12	-1.394	194	-1.3931	889
-1.4032	17	-1.4041	200	-1.4032	855
-1.4133	19	-1.4142	205	-1.4133	825
-1.423	20	-1.4243	213	-1.423	799
-1.434	24	-1.434	218	-1.434	765
-1.4441	27	-1.4441	224	-1.4441	744
-1.4542	30	-1.4542	231	-1.4542	732
-1.4642	33	-1.4642	240	-1.4642	712
-1.4743	37	-1.4743	246	-1.4743	701
-1.4841	42	-1.4841	250	-1.4841	690
-1.4941	44	-1.4951	256	-1.4941	675
-1.5042	48	-1.5051	265	-1.5042	671
-1.5143	52	-1.5152	276	-1.5143	666
-1.5253	58	-1.5253	280	-1.5253	667
-1.535	63	-1.535	290	-1.535	661
-1.5451	66	-1.5451	296	-1.5451	662
-1.5552	72	-1.5552	304	-1.5552	661
-1.5652	77	-1.5652	317	-1.5652	666
-1.575	82	-1.575	324	-1.575	664
-1.5851	88	-1.5863	333	-1.5851	682
-1.5952	94	-1.5961	341	-1.5952	693
-1.593	98	-1.5921	349	-1.593	693
-1.582	93	-1.582	330	-1.582	654
-1.5723	84	-1.5723	309	-1.5723	607
-1.5622	75	-1.5622	292	-1.5622	578
-1.5521	68	-1.5521	276	-1.5521	546
-1.5421	62	-1.5421	257	-1.5421	517
-1.5323	56	-1.5323	245	-1.5323	493
-1.5222	51	-1.5213	229	-1.5222	470
-1.5121	46	-1.5112	216	-1.5121	453
-1.5021	42	-1.5012	199	-1.5021	431
-1.4911	38	-1.4911	189	-1.4911	418
-1.481	33	-1.481	177	-1.481	399
-1.4713	29	-1.4713	166	-1.4713	384
-1.4612	26	-1.4612	158	-1.4612	373
-1.4511	24	-1.4511	145	-1.4511	363
-1.441	20	-1.441	136	-1.441	352
-1.4313	17	-1.4301	127	-1.4313	341
-1.4212	15	-1.4203	119	-1.4212	330
-1.4111	11	-1.4102	112	-1.4111	320
-1.4001	10	-1.4001	105	-1.4001	311
-1.3901	7	-1.3901	97	-1.3901	304
-1.3803	5	-1.3803	91	-1.3803	292
-1.3702	4	-1.3702	87	-1.3702	289
-1.3602	1	-1.3602	80	-1.3602	281
-1.3501	0	-1.3501	74	-1.3501	272
-1.34	0	-1.3391	71	-1.34	266
-1.3303	0	-1.329	64	-1.3303	263
-1.3202	0	-1.3193	59	-1.3202	259
-1.3092	0	-1.3092	55	-1.3092	252
-1.2991	0	-1.2991	52	-1.2991	244
-1.2891	0	-1.2891	48	-1.2891	245
-1.2793	0	-1.2793	43	-1.2793	236
-1.2692	0	-1.2692	41	-1.2692	230
-1.2592	0	-1.2592	36	-1.2592	228
-1.2491	0	-1.2482	33	-1.2491	223
-1.239	0	-1.2381	29	-1.239	219
-1.2292	0	-1.228	28	-1.2292	212
-1.2183	0	-1.2183	24	-1.2183	211
-1.2082	0	-1.2082	20	-1.2082	204
-1.1981	0	-1.1981	18	-1.1981	199
-1.188	0	-1.188	16	-1.188	191
-1.1783	0	-1.1783	14	-1.1783	187
-1.1682	0	-1.1682	11	-1.1682	180
-1.1581	0	-1.1572	10	-1.1581	175
-1.1481	0	-1.1472	7	-1.1481	168
-1.1383	0	-1.1371	5	-1.1383	163
-1.1282	0	-1.127	4	-1.1282	154
-1.1172	0	-1.1172	2	-1.1172	149
-1.1072	0	-1.1072	0	-1.1072	139
-1.0971	0	-1.0971	0	-1.0971	129
-1.087	0	-1.087	0	-1.087	119
-1.0773	0	-1.0773	0	-1.0773	110
-1.0672	0	-1.0672	0	-1.0672	101
-1.0571	0	-1.0562	0	-1.0571	91
-1.0471	0	-1.0461	0	-1.0471	84
-1.0373	0	-1.0361	0	-1.0373	72
-1.0263	0	-1.0263	0	-1.0263	63
-1.0162	0	-1.0162	0	-1.0162	54
-1.0062	0	-1.0062	0	-1.0062	45
-0.9961	0	-0.9961	0	-0.9961	38
-0.986	0	-0.986	0	-0.986	29
-0.9763	0	-0.9763	0	-0.9763	23
-0.9662	0	-0.9653	0	-0.9662	18
-0.9561	0	-0.9552	0	-0.9561	11
-0.946	0	-0.9451	0	-0.946	10
-0.9351	0	-0.9351	0	-0.9351	5
-0.9253	0	-0.9253	0	-0.9253	1
-0.9152	0	-0.9152	0	-0.9152	0
-0.9052	0	-0.9052	0	-0.9052	0
-0.8951	0	-0.8951	0	-0.8951	0
-0.885	0	-0.885	0	-0.885	0
-0.8752	0	-0.874	0	-0.8752	0
-0.8652	0	-0.8643	0	-0.8652	0
-0.8551	0	-0.8542	0	-0.8551	0
-0.8441	0	-0.8441	0	-0.8441	0
-0.834	0	-0.834	0	-0.834	0
-0.8243	0	-0.8243	0	-0.8243	0
-0.8142	0	-0.8142	0	-0.8142	0
-0.8041	0	-0.8041	0	-0.8041	0
-0.7941	0	-0.7941	0	-0.7941	0
-0.7843	0	-0.7831	0	-0.7843	0
-0.7742	0	-0.773	0	-0.7742	0
-0.7642	0	-0.7632	0	-0.7642	0
-0.7532	0	-0.7532	0	-0.7532	0
-0.7431	0	-0.7431	0	-0.7431	0
-0.733	0	-0.733	0	-0.733	0
-0.7233	0	-0.7233	0	-0.7233	0
-0.7132	0	-0.7132	0	-0.7132	0
-0.7031	0	-0.7031	0	-0.7031	0
-0.6931	0	-0.6921	0	-0.6931	0
-0.6833	0	-0.6821	0	-0.6833	0
-0.6732	0	-0.6723	0	-0.6732	0
-0.6622	0	-0.6622	0	-0.6622	0
-0.6522	0	-0.6522	0	-0.6522	0
-0.6421	0	-0.6421	0	-0.6421	0
-0.632	0	-0.632	0	-0.632	0
-0.6223	0	-0.6223	0	-0.6223	0
-0.6122	0	-0.6122	0	-0.6122	0
-0.6021	0	-0.6012	0	-0.6021	0
-0.592	0	-0.5911	0	-0.592	0
-0.5823	0	-0.5811	0	-0.5823	0
-0.5713	0	-0.5713	0	-0.5713	0
-0.5612	0	-0.5612	0	-0.5612	0
-0.5511	0	-0.5511	0	-0.5511	0
-0.5411	0	-0.5411	0	-0.5411	0
-0.531	0	-0.531	0	-0.531	0
-0.5212	0	-0.5212	0	-0.5212	0
-0.5112	0	-0.5103	0	-0.5112	0
-0.5011	0	-0.5002	0	-0.5011	0
-0.491	0	-0.4901	0	-0.491	0
-0.48	0	-0.48	0	-0.48	0
-0.4703	0	-0.4703	0	-0.4703	0
-0.4602	0	-0.4602	0	-0.4602	0
-0.4501	0	-0.4501	0	-0.4501	0
-0.4401	0	-0.4401	0	-0.4401	0
-0.4303	0	-0.4303	0	-0.4303	0
-0.4202	0	-0.419	0	-0.4202	0
-0.4102	0	-0.4092	0	-0.4102	0
-0.4001	0	-0.3992	0	-0.4001	0
-0.39	0	-0.3891	0	-0.39	0
-0.379	0	-0.379	0	-0.379	0
-0.3693	0	-0.3693	0	-0.3693	0
-0.3592	0	-0.3592	0	-0.3592	0
-0.3491	0	-0.3491	0	-0.3491	0
-0.3391	0	-0.3391	0	-0.3391	0
-0.3293	0	-0.3293	0	-0.3293	0
-0.3192	0	-0.3183	0	-0.3192	0
-0.3091	0	-0.3082	0	-0.3091	0
-0.2991	0	-0.2982	0	-0.2991	0
-0.2881	0	-0.2881	0	-0.2881	0
-0.278	0	-0.278	0	-0.278	0
-0.2682	0	-0.2682	0	-0.2682	0
-0.2582	0	-0.2582	0	-0.2582	0
-0.2481	0	-0.2481	0	-0.2481	0
-0.238	0	-0.238	0	-0.238	0
-0.2283	0	-0.2271	0	-0.2283	0
-0.2182	0	-0.2173	0	-0.2182	0
-0.2081	0	-0.2072	0	-0.2081	0
-0.1971	0	-0.1971	0	-0.1971	0
-0.1871	0	-0.1871	0	-0.1871	0
-0.177	0	-0.177	0	-0.177	0
-0.1672	0	-0.1672	0	-0.1672	0
-0.1572	0	-0.1572	0	-0.1572	0
-0.1471	0	-0.1471	0	-0.1471	0
-0.137	0	-0.1361	0	-0.137	0
-0.1273	0	-0.126	0	-0.1273	0
-0.1172	0	-0.1163	0	-0.1172	0
-0.1062	0	-0.1062	0	-0.1062	0
-0.0961	0	-0.0961	0	-0.0961	0
-0.0861	0	-0.0861	0	-0.0861	0
-0.0763	0	-0.0763	0	-0.0763	0
-0.0662	0	-0.0662	0	-0.0662	0
-0.0562	0	-0.0562	0	-0.0562	0
-0.0461	0	-0.0452	0	-0.0461	0
-0.036	0	-0.0351	0	-0.036	0
-0.0262	0	-0.025	0	-0.0262	0
-0.0153	0	-0.0153	0	-0.0153	0
-0.0052	0	-0.0052	0	-0.0052	0

## Sheet: Inset in Figure 2b 
CVs of GCEs in 0.1 M pH 7.4 PBS containing 0.1 M K2S2O8
Bare GCE		BPQDs		R-BPQDs
Potential (V vs. Ag/AgCl)	Current (mA)	Potential (V vs. Ag/AgCl)	Current (mA)	Potential (V vs. Ag/AgCl)	Current (mA)
0	-0.0269	0	-0.0024	0	-0.0024
-0.0012	-0.0269	-0.0012	-0.0024	-0.0012	-0.0024
-0.0021	-0.0293	-0.0021	-0.0024	-0.0021	-0.0024
-0.0031	-0.0317	-0.0031	-0.0024	-0.0031	-0.0024
-0.0043	-0.0269	-0.0043	-0.0024	-0.0043	-0.0024
-0.0052	-0.0317	-0.0052	-0.0024	-0.0052	-0.0024
-0.0061	-0.0317	-0.0061	-0.0024	-0.0061	-0.0024
-0.007	-0.0293	-0.007	-0.0024	-0.007	-0.0024
-0.0082	-0.0317	-0.0082	-0.0024	-0.0082	-0.0024
-0.0092	-0.0317	-0.0092	-0.0024	-0.0092	-0.0024
-0.0101	-0.0317	-0.0101	-0.0024	-0.0101	-0.0024
-0.0113	-0.0317	-0.0113	-0.0024	-0.0113	-0.0024
-0.0122	-0.0317	-0.0122	-0.0024	-0.0122	-0.0024
-0.0131	-0.0317	-0.0131	-0.0024	-0.0131	-0.0024
-0.014	-0.0317	-0.014	-0.0024	-0.014	-0.0024
-0.0153	-0.0342	-0.0153	-0.0024	-0.0153	-0.0024
-0.0162	-0.0342	-0.0162	-0.0024	-0.0162	-0.0024
-0.0171	-0.0342	-0.0171	-0.0024	-0.0171	-0.0024
-0.018	-0.0342	-0.018	-0.0024	-0.018	-0.0024
-0.0192	-0.0342	-0.0192	-0.0024	-0.0192	-0.0024
-0.0201	-0.0342	-0.0201	-0.0024	-0.0201	-0.0024
-0.0211	-0.0342	-0.0211	-0.0024	-0.0211	-0.0024
-0.0223	-0.0342	-0.0223	-0.0024	-0.0223	-0.0024
-0.0232	-0.0366	-0.0232	-0.0024	-0.0232	-0.0024
-0.0241	-0.0366	-0.0241	-0.0024	-0.0241	-0.0024
-0.025	-0.0342	-0.025	-0.0024	-0.025	-0.0024
-0.0262	-0.0366	-0.0262	-0.0024	-0.0262	-0.0024
-0.0272	-0.0366	-0.0272	-0.0024	-0.0272	-0.0024
-0.0281	-0.0366	-0.0281	-0.0024	-0.0281	-0.0024
-0.0293	-0.0366	-0.0293	-0.0024	-0.0293	-0.0024
-0.0302	-0.0391	-0.0302	-0.0024	-0.0302	-0.0024
-0.0311	-0.0391	-0.0311	-0.0024	-0.0311	-0.0024
-0.032	-0.0366	-0.032	-0.0024	-0.032	-0.0024
-0.0333	-0.0391	-0.0333	-0.0024	-0.0333	-0.0024
-0.0342	-0.0391	-0.0342	-0.0024	-0.0342	-0.0024
-0.0351	-0.0391	-0.0351	-0.0024	-0.0351	-0.0024
-0.036	-0.0391	-0.036	-0.0024	-0.036	-0.0024
-0.0372	-0.0415	-0.0372	-0.0024	-0.0372	-0.0024
-0.0381	-0.0415	-0.0381	-0.0024	-0.0381	-0.0049
-0.0391	-0.0415	-0.0391	-0.0024	-0.0391	-0.0024
-0.0403	-0.0415	-0.0403	-0.0024	-0.0403	-0.0024
-0.0412	-0.0415	-0.0412	-0.0024	-0.0412	-0.0049
-0.0421	-0.0415	-0.0421	-0.0024	-0.0421	-0.0024
-0.043	-0.0415	-0.043	-0.0024	-0.043	-0.0024
-0.0443	-0.0415	-0.0443	-0.0024	-0.0443	-0.0049
-0.0452	-0.0415	-0.0452	-0.0024	-0.0452	-0.0024
-0.0461	-0.0415	-0.0461	-0.0024	-0.0461	-0.0049
-0.0473	-0.0415	-0.0473	-0.0024	-0.0473	-0.0049
-0.0482	-0.0439	-0.0482	-0.0024	-0.0482	-0.0049
-0.0491	-0.0439	-0.0491	-0.0024	-0.0491	-0.0049
-0.05	-0.0439	-0.05	-0.0024	-0.05	-0.0024
-0.0513	-0.0464	-0.0513	-0.0024	-0.0513	-0.0049
-0.0522	-0.0439	-0.0522	-0.0024	-0.0522	-0.0049
-0.0531	-0.0464	-0.0531	-0.0024	-0.0531	-0.0049
-0.054	-0.0464	-0.054	-0.0024	-0.054	-0.0049
-0.0552	-0.0464	-0.0552	-0.0024	-0.0552	-0.0049
-0.0562	-0.0464	-0.0562	-0.0024	-0.0562	-0.0049
-0.0571	-0.0464	-0.0571	-0.0024	-0.0571	-0.0049
-0.0583	-0.0464	-0.0583	-0.0024	-0.0583	-0.0049
-0.0592	-0.0488	-0.0592	-0.0024	-0.0592	-0.0049
-0.0601	-0.0488	-0.0601	-0.0024	-0.0601	-0.0049
-0.061	-0.0464	-0.061	-0.0024	-0.061	-0.0049
-0.0623	-0.0488	-0.0623	-0.0024	-0.0623	-0.0049
-0.0632	-0.0488	-0.0632	-0.0024	-0.0632	-0.0049
-0.0641	-0.0488	-0.0641	-0.0024	-0.0641	-0.0049
-0.065	-0.0488	-0.065	-0.0024	-0.065	-0.0049
-0.0662	-0.0513	-0.0662	-0.0024	-0.0662	-0.0049
-0.0671	-0.0513	-0.0671	-0.0024	-0.0671	-0.0049
-0.0681	-0.0513	-0.0681	-0.0024	-0.0681	-0.0049
-0.0693	-0.0513	-0.0693	-0.0024	-0.0693	-0.0049
-0.0702	-0.0537	-0.0702	-0.0024	-0.0702	-0.0049
-0.0711	-0.0537	-0.0711	-0.0024	-0.0711	-0.0049
-0.072	-0.0513	-0.072	-0.0024	-0.072	-0.0049
-0.0732	-0.0537	-0.0732	-0.0024	-0.0732	-0.0049
-0.0742	-0.0537	-0.0742	-0.0024	-0.0742	-0.0049
-0.0751	-0.0537	-0.0751	-0.0024	-0.0751	-0.0049
-0.0763	-0.0537	-0.0763	-0.0024	-0.0763	-0.0049
-0.0772	-0.0562	-0.0772	-0.0024	-0.0772	-0.0049
-0.0781	-0.0562	-0.0781	-0.0024	-0.0781	-0.0049
-0.079	-0.0562	-0.079	-0.0024	-0.079	-0.0049
-0.0803	-0.0562	-0.0803	-0.0024	-0.0803	-0.0049
-0.0812	-0.0586	-0.0812	-0.0024	-0.0812	-0.0049
-0.0821	-0.0586	-0.0821	-0.0024	-0.0821	-0.0049
-0.083	-0.0562	-0.083	-0.0024	-0.083	-0.0049
-0.0842	-0.0586	-0.0842	-0.0024	-0.0842	-0.0049
-0.0851	-0.0586	-0.0851	-0.0024	-0.0851	-0.0049
-0.0861	-0.0586	-0.0861	-0.0024	-0.0861	-0.0049
-0.0873	-0.0586	-0.0873	-0.0024	-0.0873	-0.0049
-0.0882	-0.061	-0.0882	-0.0024	-0.0882	-0.0049
-0.0891	-0.061	-0.0891	-0.0024	-0.0891	-0.0049
-0.09	-0.061	-0.09	-0.0024	-0.09	-0.0049
-0.0912	-0.061	-0.0912	-0.0024	-0.0912	-0.0049
-0.0922	-0.0635	-0.0922	-0.0024	-0.0922	-0.0049
-0.0931	-0.0635	-0.0931	-0.0024	-0.0931	-0.0049
-0.0943	-0.0635	-0.0943	-0.0024	-0.0943	-0.0049
-0.0952	-0.0635	-0.0952	-0.0024	-0.0952	-0.0049
-0.0961	-0.0635	-0.0961	-0.0024	-0.0961	-0.0049
-0.097	-0.0635	-0.097	-0.0024	-0.097	-0.0049
-0.0983	-0.0659	-0.0983	-0.0024	-0.0983	-0.0049
-0.0992	-0.0659	-0.0992	-0.0024	-0.0992	-0.0049
-0.1001	-0.0659	-0.1001	-0.0024	-0.1001	-0.0049
-0.101	-0.0659	-0.101	-0.0024	-0.101	-0.0049
-0.1022	-0.0684	-0.1022	-0.0024	-0.1022	-0.0049
-0.1031	-0.0684	-0.1031	-0.0024	-0.1031	-0.0049
-0.1041	-0.0684	-0.1041	-0.0024	-0.1041	-0.0049
-0.1053	-0.0684	-0.1053	-0.0024	-0.1053	-0.0049
-0.1062	-0.0708	-0.1062	-0.0024	-0.1062	-0.0073
-0.1071	-0.0708	-0.1071	-0.0024	-0.1071	-0.0073
-0.108	-0.0684	-0.108	-0.0024	-0.108	-0.0049
-0.1093	-0.0708	-0.1093	-0.0024	-0.1093	-0.0073
-0.1102	-0.0732	-0.1102	-0.0024	-0.1102	-0.0073
-0.1111	-0.0732	-0.1111	-0.0024	-0.1111	-0.0073
-0.1123	-0.0732	-0.1123	-0.0024	-0.1123	-0.0073
-0.1132	-0.0732	-0.1132	-0.0024	-0.1132	-0.0073
-0.1141	-0.0757	-0.1141	-0.0024	-0.1141	-0.0073
-0.1151	-0.0732	-0.1151	-0.0024	-0.1151	-0.0073
-0.1163	-0.0757	-0.1163	-0.0024	-0.1163	-0.0073
-0.1172	-0.0757	-0.1172	-0.0024	-0.1172	-0.0073
-0.1181	-0.0757	-0.1181	-0.0024	-0.1181	-0.0073
-0.119	-0.0757	-0.119	-0.0024	-0.119	-0.0073
-0.1202	-0.0781	-0.1202	-0.0024	-0.1202	-0.0073
-0.1212	-0.0781	-0.1212	-0.0024	-0.1212	-0.0073
-0.1221	-0.0781	-0.1221	-0.0024	-0.1221	-0.0073
-0.1233	-0.0781	-0.1233	-0.0024	-0.1233	-0.0073
-0.1242	-0.0806	-0.1242	-0.0024	-0.1242	-0.0073
-0.1251	-0.0806	-0.1251	-0.0024	-0.1251	-0.0073
-0.126	-0.0806	-0.126	-0.0024	-0.126	-0.0073
-0.1273	-0.0806	-0.1273	-0.0024	-0.1273	-0.0073
-0.1282	-0.083	-0.1282	-0.0024	-0.1282	-0.0073
-0.1291	-0.083	-0.1291	-0.0024	-0.1291	-0.0073
-0.13	-0.083	-0.13	-0.0024	-0.13	-0.0073
-0.1312	-0.083	-0.1312	-0.0024	-0.1312	-0.0073
-0.1321	-0.0854	-0.1321	-0.0024	-0.1321	-0.0073
-0.1331	-0.0854	-0.1331	-0.0024	-0.1331	-0.0073
-0.1343	-0.0854	-0.1343	-0.0024	-0.1343	-0.0073
-0.1352	-0.0854	-0.1352	-0.0024	-0.1352	-0.0073
-0.1361	-0.0879	-0.1361	-0.0024	-0.1361	-0.0073
-0.137	-0.0854	-0.137	-0.0024	-0.137	-0.0073
-0.1382	-0.0879	-0.1382	-0.0024	-0.1382	-0.0073
-0.1392	-0.0879	-0.1392	-0.0024	-0.1392	-0.0073
-0.1401	-0.0903	-0.1401	-0.0024	-0.1401	-0.0073
-0.1413	-0.0903	-0.1413	-0.0024	-0.1413	-0.0073
-0.1422	-0.0903	-0.1422	-0.0024	-0.1422	-0.0073
-0.1431	-0.0928	-0.1431	-0.0024	-0.1431	-0.0073
-0.144	-0.0903	-0.144	-0.0024	-0.144	-0.0073
-0.1453	-0.0928	-0.1453	-0.0024	-0.1453	-0.0073
-0.1462	-0.0928	-0.1462	-0.0024	-0.1462	-0.0073
-0.1471	-0.0952	-0.1471	-0.0024	-0.1471	-0.0073
-0.148	-0.0952	-0.148	-0.0024	-0.148	-0.0073
-0.1492	-0.0952	-0.1492	-0.0024	-0.1492	-0.0098
-0.1501	-0.0977	-0.1501	-0.0024	-0.1501	-0.0098
-0.1511	-0.0977	-0.1511	-0.0024	-0.1511	-0.0098
-0.1523	-0.0977	-0.1523	-0.0024	-0.1523	-0.0098
-0.1532	-0.1001	-0.1532	-0.0024	-0.1532	-0.0098
-0.1541	-0.1001	-0.1541	-0.0024	-0.1541	-0.0098
-0.155	-0.0977	-0.155	-0.0024	-0.155	-0.0098
-0.1562	-0.1001	-0.1562	-0.0024	-0.1562	-0.0098
-0.1572	-0.1025	-0.1572	-0.0024	-0.1572	-0.0098
-0.1581	-0.1025	-0.1581	-0.0024	-0.1581	-0.0098
-0.1593	-0.1025	-0.1593	-0.0024	-0.1593	-0.0098
-0.1602	-0.105	-0.1602	-0.0024	-0.1602	-0.0098
-0.1611	-0.105	-0.1611	-0.0024	-0.1611	-0.0098
-0.162	-0.105	-0.162	-0.0024	-0.162	-0.0098
-0.1633	-0.1074	-0.1633	-0.0024	-0.1633	-0.0098
-0.1642	-0.1074	-0.1642	-0.0024	-0.1642	-0.0098
-0.1651	-0.1074	-0.1651	-0.0024	-0.1651	-0.0098
-0.166	-0.1074	-0.166	-0.0024	-0.166	-0.0098
-0.1672	-0.1099	-0.1672	-0.0024	-0.1672	-0.0098
-0.1682	-0.1099	-0.1682	-0.0024	-0.1682	-0.0098
-0.1691	-0.1123	-0.1691	-0.0024	-0.1691	-0.0098
-0.1703	-0.1099	-0.1703	-0.0024	-0.1703	-0.0098
-0.1712	-0.1147	-0.1712	-0.0024	-0.1712	-0.0098
-0.1721	-0.1147	-0.1721	-0.0024	-0.1721	-0.0098
-0.173	-0.1123	-0.173	-0.0024	-0.173	-0.0098
-0.1743	-0.1147	-0.1743	-0.0024	-0.1743	-0.0122
-0.1752	-0.1172	-0.1752	-0.0024	-0.1752	-0.0122
-0.1761	-0.1172	-0.1761	-0.0024	-0.1761	-0.0122
-0.177	-0.1172	-0.177	-0.0024	-0.177	-0.0122
-0.1782	-0.1196	-0.1782	-0.0024	-0.1782	-0.0122
-0.1791	-0.1196	-0.1791	-0.0024	-0.1791	-0.0122
-0.1801	-0.1196	-0.1801	-0.0024	-0.1801	-0.0122
-0.1813	-0.1196	-0.1813	-0.0024	-0.1813	-0.0122
-0.1822	-0.1221	-0.1822	-0.0024	-0.1822	-0.0122
-0.1831	-0.1245	-0.1831	-0.0024	-0.1831	-0.0122
-0.184	-0.1221	-0.184	-0.0024	-0.184	-0.0122
-0.1852	-0.1245	-0.1852	-0.0024	-0.1852	-0.0122
-0.1862	-0.127	-0.1862	-0.0024	-0.1862	-0.0122
-0.1871	-0.127	-0.1871	-0.0024	-0.1871	-0.0122
-0.1883	-0.127	-0.1883	-0.0024	-0.1883	-0.0122
-0.1892	-0.1294	-0.1892	-0.0024	-0.1892	-0.0122
-0.1901	-0.1294	-0.1901	-0.0024	-0.1901	-0.0122
-0.191	-0.1294	-0.191	-0.0024	-0.191	-0.0122
-0.1923	-0.1318	-0.1923	-0.0024	-0.1923	-0.0122
-0.1932	-0.1318	-0.1932	-0.0024	-0.1932	-0.0122
-0.1941	-0.1343	-0.1941	-0.0024	-0.1941	-0.0122
-0.195	-0.1343	-0.195	-0.0024	-0.195	-0.0122
-0.1962	-0.1343	-0.1962	-0.0024	-0.1962	-0.0122
-0.1971	-0.1367	-0.1971	-0.0024	-0.1971	-0.0122
-0.1981	-0.1392	-0.1981	-0.0024	-0.1981	-0.0122
-0.1993	-0.1367	-0.1993	-0.0024	-0.1993	-0.0122
-0.2002	-0.1392	-0.2002	-0.0024	-0.2002	-0.0146
-0.2011	-0.1416	-0.2011	-0.0024	-0.2011	-0.0146
-0.202	-0.1392	-0.202	-0.0024	-0.202	-0.0146
-0.2032	-0.144	-0.2032	-0.0024	-0.2032	-0.0146
-0.2042	-0.144	-0.2042	-0.0024	-0.2042	-0.0146
-0.2051	-0.144	-0.2051	-0.0024	-0.2051	-0.0146
-0.2063	-0.144	-0.2063	-0.0024	-0.2063	-0.0146
-0.2072	-0.1465	-0.2072	-0.0024	-0.2072	-0.0146
-0.2081	-0.1489	-0.2081	-0.0024	-0.2081	-0.0146
-0.209	-0.1465	-0.209	-0.0024	-0.209	-0.0146
-0.2103	-0.1514	-0.2103	-0.0024	-0.2103	-0.0146
-0.2112	-0.1514	-0.2112	-0.0024	-0.2112	-0.0146
-0.2121	-0.1514	-0.2121	-0.0024	-0.2121	-0.0146
-0.213	-0.1538	-0.213	-0.0024	-0.213	-0.0146
-0.2142	-0.1538	-0.2142	-0.0024	-0.2142	-0.0146
-0.2151	-0.1562	-0.2151	-0.0024	-0.2151	-0.0146
-0.2161	-0.1562	-0.2161	-0.0024	-0.2161	-0.0146
-0.2173	-0.1562	-0.2173	-0.0024	-0.2173	-0.0146
-0.2182	-0.1587	-0.2182	-0.0024	-0.2182	-0.0171
-0.2191	-0.1587	-0.2191	-0.0024	-0.2191	-0.0171
-0.22	-0.1587	-0.22	-0.0024	-0.22	-0.0171
-0.2213	-0.1611	-0.2213	-0.0024	-0.2213	-0.0171
-0.2222	-0.1636	-0.2222	-0.0024	-0.2222	-0.0171
-0.2231	-0.1636	-0.2231	-0.0024	-0.2231	-0.0171
-0.2243	-0.1636	-0.2243	-0.0024	-0.2243	-0.0171
-0.2252	-0.166	-0.2252	-0.0024	-0.2252	-0.0171
-0.2261	-0.1685	-0.2261	-0.0024	-0.2261	-0.0171
-0.2271	-0.166	-0.2271	-0.0024	-0.2271	-0.0171
-0.2283	-0.1685	-0.2283	-0.0024	-0.2283	-0.0171
-0.2292	-0.1709	-0.2292	-0.0024	-0.2292	-0.0171
-0.2301	-0.1733	-0.2301	-0.0024	-0.2301	-0.0171
-0.231	-0.1733	-0.231	-0.0024	-0.231	-0.0171
-0.2322	-0.1758	-0.2322	-0.0024	-0.2322	-0.0195
-0.2332	-0.1758	-0.2332	-0.0024	-0.2332	-0.0171
-0.2341	-0.1782	-0.2341	-0.0024	-0.2341	-0.0195
-0.2353	-0.1782	-0.2353	-0.0024	-0.2353	-0.0195
-0.2362	-0.1807	-0.2362	-0.0024	-0.2362	-0.0195
-0.2371	-0.1807	-0.2371	-0.0024	-0.2371	-0.0195
-0.238	-0.1807	-0.238	-0.0024	-0.238	-0.0195
-0.2393	-0.1831	-0.2393	-0.0024	-0.2393	-0.0195
-0.2402	-0.1855	-0.2402	-0.0024	-0.2402	-0.0195
-0.2411	-0.1855	-0.2411	-0.0024	-0.2411	-0.0195
-0.242	-0.188	-0.242	-0.0024	-0.242	-0.0195
-0.2432	-0.188	-0.2432	-0.0024	-0.2432	-0.0195
-0.2441	-0.1904	-0.2441	-0.0024	-0.2441	-0.0195
-0.2451	-0.1929	-0.2451	-0.0024	-0.2451	-0.0195
-0.2463	-0.1929	-0.2463	-0.0024	-0.2463	-0.0195
-0.2472	-0.1953	-0.2472	-0.0024	-0.2472	-0.022
-0.2481	-0.1953	-0.2481	-0.0024	-0.2481	-0.022
-0.249	-0.1953	-0.249	-0.0024	-0.249	-0.022
-0.2502	-0.1978	-0.2502	-0.0024	-0.2502	-0.022
-0.2512	-0.2002	-0.2512	-0.0024	-0.2512	-0.022
-0.2521	-0.2002	-0.2521	-0.0024	-0.2521	-0.022
-0.2533	-0.2002	-0.2533	-0.0024	-0.2533	-0.022
-0.2542	-0.2051	-0.2542	-0.0024	-0.2542	-0.022
-0.2551	-0.2075	-0.2551	-0.0024	-0.2551	-0.022
-0.256	-0.2051	-0.256	-0.0024	-0.256	-0.022
-0.2573	-0.2075	-0.2573	-0.0024	-0.2573	-0.022
-0.2582	-0.21	-0.2582	-0.0024	-0.2582	-0.022
-0.2591	-0.2124	-0.2591	-0.0024	-0.2591	-0.0244
-0.26	-0.2124	-0.26	-0.0024	-0.26	-0.0244
-0.2612	-0.2148	-0.2612	-0.0024	-0.2612	-0.0244
-0.2621	-0.2173	-0.2621	-0.0024	-0.2621	-0.0244
-0.2631	-0.2173	-0.2631	-0.0024	-0.2631	-0.0244
-0.2643	-0.2173	-0.2643	-0.0024	-0.2643	-0.0244
-0.2652	-0.2197	-0.2652	-0.0024	-0.2652	-0.0244
-0.2661	-0.2222	-0.2661	-0.0024	-0.2661	-0.0244
-0.267	-0.2222	-0.267	-0.0024	-0.267	-0.0244
-0.2682	-0.2246	-0.2682	-0.0024	-0.2682	-0.0244
-0.2692	-0.2271	-0.2692	-0.0024	-0.2692	-0.0244
-0.2701	-0.2271	-0.2701	-0.0024	-0.2701	-0.0269
-0.2713	-0.2295	-0.2713	-0.0024	-0.2713	-0.0269
-0.2722	-0.2319	-0.2722	-0.0024	-0.2722	-0.0269
-0.2731	-0.2344	-0.2731	-0.0024	-0.2731	-0.0269
-0.274	-0.2344	-0.274	-0.0024	-0.274	-0.0269
-0.2753	-0.2368	-0.2753	-0.0049	-0.2753	-0.0269
-0.2762	-0.2368	-0.2762	-0.0024	-0.2762	-0.0269
-0.2771	-0.2393	-0.2771	-0.0024	-0.2771	-0.0269
-0.278	-0.2393	-0.278	-0.0049	-0.278	-0.0269
-0.2792	-0.2417	-0.2792	-0.0024	-0.2792	-0.0269
-0.2802	-0.2441	-0.2802	-0.0049	-0.2802	-0.0293
-0.2811	-0.2466	-0.2811	-0.0049	-0.2811	-0.0293
-0.2823	-0.2466	-0.2823	-0.0049	-0.2823	-0.0293
-0.2832	-0.249	-0.2832	-0.0049	-0.2832	-0.0293
-0.2841	-0.2515	-0.2841	-0.0049	-0.2841	-0.0293
-0.285	-0.249	-0.285	-0.0049	-0.285	-0.0293
-0.2863	-0.2539	-0.2863	-0.0049	-0.2863	-0.0293
-0.2872	-0.2563	-0.2872	-0.0049	-0.2872	-0.0293
-0.2881	-0.2563	-0.2881	-0.0049	-0.2881	-0.0293
-0.2893	-0.2588	-0.2893	-0.0049	-0.2893	-0.0293
-0.2902	-0.2612	-0.2902	-0.0049	-0.2902	-0.0317
-0.2911	-0.2637	-0.2911	-0.0049	-0.2911	-0.0317
-0.2921	-0.2612	-0.2921	-0.0049	-0.2921	-0.0317
-0.2933	-0.2661	-0.2933	-0.0049	-0.2933	-0.0317
-0.2942	-0.2686	-0.2942	-0.0049	-0.2942	-0.0317
-0.2951	-0.271	-0.2951	-0.0049	-0.2951	-0.0317
-0.296	-0.271	-0.296	-0.0049	-0.296	-0.0317
-0.2972	-0.2734	-0.2972	-0.0049	-0.2972	-0.0317
-0.2982	-0.2759	-0.2982	-0.0049	-0.2982	-0.0342
-0.2991	-0.2783	-0.2991	-0.0049	-0.2991	-0.0342
-0.3003	-0.2783	-0.3003	-0.0049	-0.3003	-0.0342
-0.3012	-0.2808	-0.3012	-0.0049	-0.3012	-0.0342
-0.3021	-0.2832	-0.3021	-0.0049	-0.3021	-0.0342
-0.303	-0.2832	-0.303	-0.0049	-0.303	-0.0342
-0.3043	-0.2856	-0.3043	-0.0049	-0.3043	-0.0366
-0.3052	-0.2881	-0.3052	-0.0049	-0.3052	-0.0366
-0.3061	-0.2905	-0.3061	-0.0049	-0.3061	-0.0366
-0.307	-0.2905	-0.307	-0.0049	-0.307	-0.0366
-0.3082	-0.2954	-0.3082	-0.0049	-0.3082	-0.0366
-0.3091	-0.2979	-0.3091	-0.0049	-0.3091	-0.0366
-0.3101	-0.2979	-0.3101	-0.0049	-0.3101	-0.0366
-0.3113	-0.2979	-0.3113	-0.0049	-0.3113	-0.0366
-0.3122	-0.3027	-0.3122	-0.0049	-0.3122	-0.0391
-0.3131	-0.3052	-0.3131	-0.0049	-0.3131	-0.0391
-0.314	-0.3052	-0.314	-0.0049	-0.314	-0.0391
-0.3152	-0.3101	-0.3152	-0.0049	-0.3152	-0.0391
-0.3162	-0.3101	-0.3162	-0.0049	-0.3162	-0.0391
-0.3171	-0.3125	-0.3171	-0.0049	-0.3171	-0.0391
-0.3183	-0.3149	-0.3183	-0.0049	-0.3183	-0.0391
-0.3192	-0.3174	-0.3192	-0.0049	-0.3192	-0.0415
-0.3201	-0.3198	-0.3201	-0.0049	-0.3201	-0.0415
-0.321	-0.3174	-0.321	-0.0049	-0.321	-0.0415
-0.3223	-0.3223	-0.3223	-0.0049	-0.3223	-0.0415
-0.3232	-0.3247	-0.3232	-0.0049	-0.3232	-0.0415
-0.3241	-0.3271	-0.3241	-0.0049	-0.3241	-0.0415
-0.325	-0.3271	-0.325	-0.0049	-0.325	-0.0415
-0.3262	-0.3296	-0.3262	-0.0049	-0.3262	-0.0415
-0.3271	-0.3345	-0.3271	-0.0049	-0.3271	-0.0439
-0.3281	-0.3345	-0.3281	-0.0049	-0.3281	-0.0439
-0.3293	-0.3369	-0.3293	-0.0049	-0.3293	-0.0439
-0.3302	-0.3394	-0.3302	-0.0049	-0.3302	-0.0439
-0.3311	-0.3418	-0.3311	-0.0049	-0.3311	-0.0439
-0.332	-0.3418	-0.332	-0.0049	-0.332	-0.0439
-0.3333	-0.3467	-0.3333	-0.0049	-0.3333	-0.0464
-0.3342	-0.3491	-0.3342	-0.0049	-0.3342	-0.0464
-0.3351	-0.3516	-0.3351	-0.0049	-0.3351	-0.0464
-0.3363	-0.3516	-0.3363	-0.0049	-0.3363	-0.0464
-0.3372	-0.3564	-0.3372	-0.0049	-0.3372	-0.0464
-0.3381	-0.3589	-0.3381	-0.0049	-0.3381	-0.0488
-0.3391	-0.3589	-0.3391	-0.0049	-0.3391	-0.0464
-0.3403	-0.3613	-0.3403	-0.0073	-0.3403	-0.0488
-0.3412	-0.3638	-0.3412	-0.0073	-0.3412	-0.0488
-0.3421	-0.3662	-0.3421	-0.0073	-0.3421	-0.0488
-0.343	-0.3687	-0.343	-0.0073	-0.343	-0.0488
-0.3442	-0.3711	-0.3442	-0.0073	-0.3442	-0.0513
-0.3452	-0.3735	-0.3452	-0.0073	-0.3452	-0.0513
-0.3461	-0.376	-0.3461	-0.0073	-0.3461	-0.0513
-0.3473	-0.3784	-0.3473	-0.0073	-0.3473	-0.0513
-0.3482	-0.3809	-0.3482	-0.0073	-0.3482	-0.0513
-0.3491	-0.3857	-0.3491	-0.0073	-0.3491	-0.0537
-0.35	-0.3833	-0.35	-0.0073	-0.35	-0.0513
-0.3513	-0.3882	-0.3513	-0.0073	-0.3513	-0.0537
-0.3522	-0.3906	-0.3522	-0.0073	-0.3522	-0.0537
-0.3531	-0.3931	-0.3531	-0.0073	-0.3531	-0.0537
-0.354	-0.3955	-0.354	-0.0073	-0.354	-0.0537
-0.3552	-0.3979	-0.3552	-0.0073	-0.3552	-0.0562
-0.3561	-0.4004	-0.3561	-0.0073	-0.3561	-0.0562
-0.3571	-0.4028	-0.3571	-0.0073	-0.3571	-0.0562
-0.3583	-0.4028	-0.3583	-0.0073	-0.3583	-0.0562
-0.3592	-0.4077	-0.3592	-0.0073	-0.3592	-0.0586
-0.3601	-0.4126	-0.3601	-0.0073	-0.3601	-0.0586
-0.361	-0.4102	-0.361	-0.0073	-0.361	-0.0586
-0.3622	-0.415	-0.3622	-0.0073	-0.3622	-0.0586
-0.3632	-0.4175	-0.3632	-0.0073	-0.3632	-0.0586
-0.3641	-0.4224	-0.3641	-0.0073	-0.3641	-0.061
-0.3653	-0.4224	-0.3653	-0.0073	-0.3653	-0.061
-0.3662	-0.4272	-0.3662	-0.0073	-0.3662	-0.061
-0.3671	-0.4297	-0.3671	-0.0073	-0.3671	-0.061
-0.368	-0.4297	-0.368	-0.0073	-0.368	-0.061
-0.3693	-0.4346	-0.3693	-0.0073	-0.3693	-0.0635
-0.3702	-0.437	-0.3702	-0.0073	-0.3702	-0.0635
-0.3711	-0.4395	-0.3711	-0.0073	-0.3711	-0.0635
-0.372	-0.4419	-0.372	-0.0073	-0.372	-0.0635
-0.3732	-0.4443	-0.3732	-0.0073	-0.3732	-0.0659
-0.3741	-0.4492	-0.3741	-0.0098	-0.3741	-0.0659
-0.3751	-0.4517	-0.3751	-0.0098	-0.3751	-0.0659
-0.3763	-0.4517	-0.3763	-0.0073	-0.3763	-0.0659
-0.3772	-0.4565	-0.3772	-0.0098	-0.3772	-0.0684
-0.3781	-0.4614	-0.3781	-0.0098	-0.3781	-0.0684
-0.379	-0.459	-0.379	-0.0098	-0.379	-0.0684
-0.3802	-0.4663	-0.3802	-0.0098	-0.3802	-0.0708
-0.3812	-0.4688	-0.3812	-0.0098	-0.3812	-0.0708
-0.3821	-0.4712	-0.3821	-0.0098	-0.3821	-0.0708
-0.3833	-0.4712	-0.3833	-0.0098	-0.3833	-0.0708
-0.3842	-0.4761	-0.3842	-0.0098	-0.3842	-0.0708
-0.3851	-0.481	-0.3851	-0.0098	-0.3851	-0.0732
-0.386	-0.4785	-0.386	-0.0098	-0.386	-0.0732
-0.3873	-0.4834	-0.3873	-0.0098	-0.3873	-0.0732
-0.3882	-0.4883	-0.3882	-0.0098	-0.3882	-0.0757
-0.3891	-0.4907	-0.3891	-0.0098	-0.3891	-0.0757
-0.39	-0.4907	-0.39	-0.0098	-0.39	-0.0757
-0.3912	-0.4956	-0.3912	-0.0098	-0.3912	-0.0757
-0.3922	-0.5005	-0.3922	-0.0098	-0.3922	-0.0781
-0.3931	-0.5029	-0.3931	-0.0098	-0.3931	-0.0781
-0.3943	-0.5029	-0.3943	-0.0098	-0.3943	-0.0781
-0.3952	-0.5078	-0.3952	-0.0098	-0.3952	-0.0781
-0.3961	-0.5127	-0.3961	-0.0098	-0.3961	-0.0806
-0.397	-0.5127	-0.397	-0.0098	-0.397	-0.0806
-0.3983	-0.5176	-0.3983	-0.0098	-0.3983	-0.0806
-0.3992	-0.52	-0.3992	-0.0122	-0.3992	-0.0806
-0.4001	-0.5249	-0.4001	-0.0122	-0.4001	-0.083
-0.4013	-0.5249	-0.4013	-0.0122	-0.4013	-0.083
-0.4022	-0.5298	-0.4022	-0.0122	-0.4022	-0.083
-0.4031	-0.5347	-0.4031	-0.0122	-0.4031	-0.083
-0.4041	-0.5347	-0.4041	-0.0122	-0.4041	-0.083
-0.4053	-0.5396	-0.4053	-0.0122	-0.4053	-0.0854
-0.4062	-0.5444	-0.4062	-0.0122	-0.4062	-0.0854
-0.4071	-0.5469	-0.4071	-0.0122	-0.4071	-0.0879
-0.408	-0.5493	-0.408	-0.0122	-0.408	-0.0879
-0.4092	-0.5518	-0.4092	-0.0122	-0.4092	-0.0879
-0.4102	-0.5542	-0.4102	-0.0122	-0.4102	-0.0903
-0.4111	-0.5591	-0.4111	-0.0122	-0.4111	-0.0903
-0.4123	-0.5591	-0.4123	-0.0122	-0.4123	-0.0903
-0.4132	-0.5664	-0.4132	-0.0122	-0.4132	-0.0903
-0.4141	-0.5713	-0.4141	-0.0122	-0.4141	-0.0928
-0.415	-0.5688	-0.415	-0.0122	-0.415	-0.0928
-0.4163	-0.5762	-0.4163	-0.0122	-0.4163	-0.0952
-0.4172	-0.5786	-0.4172	-0.0122	-0.4172	-0.0952
-0.4181	-0.5835	-0.4181	-0.0146	-0.4181	-0.0952
-0.419	-0.5835	-0.419	-0.0146	-0.419	-0.0952
-0.4202	-0.5884	-0.4202	-0.0146	-0.4202	-0.0977
-0.4211	-0.5933	-0.4211	-0.0146	-0.4211	-0.0977
-0.4221	-0.5981	-0.4221	-0.0146	-0.4221	-0.1001
-0.4233	-0.5981	-0.4233	-0.0146	-0.4233	-0.1001
-0.4242	-0.603	-0.4242	-0.0146	-0.4242	-0.1001
-0.4251	-0.6079	-0.4251	-0.0146	-0.4251	-0.1025
-0.426	-0.6079	-0.426	-0.0146	-0.426	-0.1025
-0.4272	-0.6152	-0.4272	-0.0146	-0.4272	-0.1025
-0.4282	-0.6177	-0.4282	-0.0146	-0.4282	-0.105
-0.4291	-0.6226	-0.4291	-0.0146	-0.4291	-0.105
-0.4303	-0.625	-0.4303	-0.0146	-0.4303	-0.105
-0.4312	-0.6274	-0.4312	-0.0146	-0.4312	-0.1074
-0.4321	-0.6348	-0.4321	-0.0146	-0.4321	-0.1099
-0.433	-0.6323	-0.433	-0.0146	-0.433	-0.1074
-0.4343	-0.6396	-0.4343	-0.0171	-0.4343	-0.1099
-0.4352	-0.6421	-0.4352	-0.0171	-0.4352	-0.1099
-0.4361	-0.647	-0.4361	-0.0171	-0.4361	-0.1123
-0.437	-0.6494	-0.437	-0.0171	-0.437	-0.1123
-0.4382	-0.6519	-0.4382	-0.0171	-0.4382	-0.1123
-0.4391	-0.6567	-0.4391	-0.0171	-0.4391	-0.1147
-0.4401	-0.6616	-0.4401	-0.0171	-0.4401	-0.1172
-0.4413	-0.6641	-0.4413	-0.0171	-0.4413	-0.1172
-0.4422	-0.6689	-0.4422	-0.0171	-0.4422	-0.1172
-0.4431	-0.6763	-0.4431	-0.0171	-0.4431	-0.1196
-0.444	-0.6738	-0.444	-0.0171	-0.444	-0.1196
-0.4453	-0.6812	-0.4453	-0.0171	-0.4453	-0.1196
-0.4462	-0.686	-0.4462	-0.0171	-0.4462	-0.1221
-0.4471	-0.6909	-0.4471	-0.0195	-0.4471	-0.1221
-0.4483	-0.6909	-0.4483	-0.0195	-0.4483	-0.1221
-0.4492	-0.6958	-0.4492	-0.0195	-0.4492	-0.1245
-0.4501	-0.7031	-0.4501	-0.0195	-0.4501	-0.127
-0.451	-0.7031	-0.451	-0.0195	-0.451	-0.127
-0.4523	-0.708	-0.4523	-0.0195	-0.4523	-0.1294
-0.4532	-0.7129	-0.4532	-0.0195	-0.4532	-0.1294
-0.4541	-0.7153	-0.4541	-0.0195	-0.4541	-0.1294
-0.455	-0.7178	-0.455	-0.0195	-0.455	-0.1318
-0.4562	-0.7227	-0.4562	-0.0195	-0.4562	-0.1318
-0.4572	-0.73	-0.4572	-0.0195	-0.4572	-0.1343
-0.4581	-0.7324	-0.4581	-0.022	-0.4581	-0.1343
-0.4593	-0.7349	-0.4593	-0.022	-0.4593	-0.1343
-0.4602	-0.7422	-0.4602	-0.022	-0.4602	-0.1367
-0.4611	-0.7471	-0.4611	-0.022	-0.4611	-0.1392
-0.462	-0.7471	-0.462	-0.022	-0.462	-0.1392
-0.4633	-0.752	-0.4633	-0.022	-0.4633	-0.1416
-0.4642	-0.7593	-0.4642	-0.022	-0.4642	-0.1416
-0.4651	-0.7617	-0.4651	-0.022	-0.4651	-0.144
-0.4663	-0.7642	-0.4663	-0.022	-0.4663	-0.144
-0.4672	-0.7715	-0.4672	-0.022	-0.4672	-0.1465
-0.4681	-0.7788	-0.4681	-0.022	-0.4681	-0.1465
-0.4691	-0.7764	-0.4691	-0.022	-0.4691	-0.1465
-0.4703	-0.7837	-0.4703	-0.022	-0.4703	-0.1489
-0.4712	-0.7886	-0.4712	-0.0244	-0.4712	-0.1514
-0.4721	-0.7935	-0.4721	-0.0244	-0.4721	-0.1514
-0.473	-0.7959	-0.473	-0.0244	-0.473	-0.1514
-0.4742	-0.8008	-0.4742	-0.0244	-0.4742	-0.1538
-0.4752	-0.8057	-0.4752	-0.0244	-0.4752	-0.1562
-0.4761	-0.8105	-0.4761	-0.0244	-0.4761	-0.1562
-0.4773	-0.813	-0.4773	-0.0244	-0.4773	-0.1562
-0.4782	-0.8203	-0.4782	-0.0244	-0.4782	-0.1587
-0.4791	-0.8276	-0.4791	-0.0244	-0.4791	-0.1611
-0.48	-0.8252	-0.48	-0.0244	-0.48	-0.1587
-0.4813	-0.8325	-0.4813	-0.0269	-0.4813	-0.1611
-0.4822	-0.8374	-0.4822	-0.0269	-0.4822	-0.1636
-0.4831	-0.8423	-0.4831	-0.0269	-0.4831	-0.1636
-0.484	-0.8447	-0.484	-0.0269	-0.484	-0.166
-0.4852	-0.8496	-0.4852	-0.0269	-0.4852	-0.166
-0.4861	-0.8569	-0.4861	-0.0269	-0.4861	-0.1685
-0.4871	-0.8618	-0.4871	-0.0269	-0.4871	-0.1709
-0.4883	-0.8618	-0.4883	-0.0269	-0.4883	-0.1709
-0.4892	-0.8691	-0.4892	-0.0269	-0.4892	-0.1733
-0.4901	-0.8765	-0.4901	-0.0293	-0.4901	-0.1758
-0.491	-0.8765	-0.491	-0.0293	-0.491	-0.1758
-0.4922	-0.8838	-0.4922	-0.0293	-0.4922	-0.1758
-0.4932	-0.8887	-0.4932	-0.0293	-0.4932	-0.1782
-0.4941	-0.8936	-0.4941	-0.0293	-0.4941	-0.1807
-0.4953	-0.896	-0.4953	-0.0293	-0.4953	-0.1807
-0.4962	-0.9033	-0.4962	-0.0293	-0.4962	-0.1831
-0.4971	-0.9106	-0.4971	-0.0317	-0.4971	-0.1855
-0.498	-0.9106	-0.498	-0.0293	-0.498	-0.1855
-0.4993	-0.918	-0.4993	-0.0317	-0.4993	-0.188
-0.5002	-0.9253	-0.5002	-0.0317	-0.5002	-0.188
-0.5011	-0.9302	-0.5011	-0.0317	-0.5011	-0.1904
-0.502	-0.9302	-0.502	-0.0317	-0.502	-0.1904
-0.5032	-0.9375	-0.5032	-0.0317	-0.5032	-0.1929
-0.5042	-0.9424	-0.5042	-0.0317	-0.5042	-0.1953
-0.5051	-0.9497	-0.5051	-0.0317	-0.5051	-0.1978
-0.5063	-0.9497	-0.5063	-0.0317	-0.5063	-0.1978
-0.5072	-0.957	-0.5072	-0.0342	-0.5072	-0.1978
-0.5081	-0.9668	-0.5081	-0.0342	-0.5081	-0.2002
-0.509	-0.9644	-0.509	-0.0342	-0.509	-0.2002
-0.5103	-0.9741	-0.5103	-0.0342	-0.5103	-0.2026
-0.5112	-0.979	-0.5112	-0.0342	-0.5112	-0.2051
-0.5121	-0.9839	-0.5121	-0.0342	-0.5121	-0.2075
-0.5133	-0.9863	-0.5133	-0.0342	-0.5133	-0.2075
-0.5142	-0.9937	-0.5142	-0.0342	-0.5142	-0.21
-0.5151	-1.0034	-0.5151	-0.0366	-0.5151	-0.2124
-0.5161	-1.001	-0.5161	-0.0366	-0.5161	-0.2124
-0.5173	-1.0083	-0.5173	-0.0366	-0.5173	-0.2148
-0.5182	-1.0181	-0.5182	-0.0366	-0.5182	-0.2173
-0.5191	-1.0205	-0.5191	-0.0366	-0.5191	-0.2173
-0.52	-1.0229	-0.52	-0.0366	-0.52	-0.2197
-0.5212	-1.0278	-0.5212	-0.0366	-0.5212	-0.2222
-0.5222	-1.0376	-0.5222	-0.0391	-0.5222	-0.2246
-0.5231	-1.0425	-0.5231	-0.0391	-0.5231	-0.2246
-0.5243	-1.0449	-0.5243	-0.0391	-0.5243	-0.2271
-0.5252	-1.0522	-0.5252	-0.0391	-0.5252	-0.2295
-0.5261	-1.062	-0.5261	-0.0391	-0.5261	-0.2319
-0.527	-1.0596	-0.527	-0.0391	-0.527	-0.2319
-0.5283	-1.0669	-0.5283	-0.0391	-0.5283	-0.2344
-0.5292	-1.0767	-0.5292	-0.0415	-0.5292	-0.2344
-0.5301	-1.0815	-0.5301	-0.0415	-0.5301	-0.2368
-0.531	-1.084	-0.531	-0.0415	-0.531	-0.2368
-0.5322	-1.0889	-0.5322	-0.0415	-0.5322	-0.2393
-0.5331	-1.0962	-0.5331	-0.0415	-0.5331	-0.2417
-0.5341	-1.1035	-0.5341	-0.0415	-0.5341	-0.2441
-0.5353	-1.106	-0.5353	-0.0415	-0.5353	-0.2441
-0.5362	-1.1133	-0.5362	-0.0415	-0.5362	-0.2466
-0.5371	-1.123	-0.5371	-0.0415	-0.5371	-0.249
-0.538	-1.1206	-0.538	-0.0415	-0.538	-0.249
-0.5392	-1.1304	-0.5392	-0.0439	-0.5392	-0.2515
-0.5402	-1.1377	-0.5402	-0.0439	-0.5402	-0.2563
-0.5411	-1.1426	-0.5411	-0.0439	-0.5411	-0.2563
-0.5423	-1.145	-0.5423	-0.0439	-0.5423	-0.2588
-0.5432	-1.1548	-0.5432	-0.0439	-0.5432	-0.2612
-0.5441	-1.1646	-0.5441	-0.0464	-0.5441	-0.2637
-0.545	-1.1621	-0.545	-0.0439	-0.545	-0.2637
-0.5463	-1.1694	-0.5463	-0.0464	-0.5463	-0.2661
-0.5472	-1.1768	-0.5472	-0.0464	-0.5472	-0.2686
-0.5481	-1.1816	-0.5481	-0.0464	-0.5481	-0.271
-0.549	-1.1865	-0.549	-0.0464	-0.549	-0.271
-0.5502	-1.1914	-0.5502	-0.0464	-0.5502	-0.2734
-0.5511	-1.1987	-0.5511	-0.0464	-0.5511	-0.2759
-0.5521	-1.2061	-0.5521	-0.0488	-0.5521	-0.2783
-0.5533	-1.2085	-0.5533	-0.0488	-0.5533	-0.2783
-0.5542	-1.2183	-0.5542	-0.0488	-0.5542	-0.2808
-0.5551	-1.228	-0.5551	-0.0488	-0.5551	-0.2856
-0.556	-1.2256	-0.556	-0.0488	-0.556	-0.2856
-0.5573	-1.2354	-0.5573	-0.0488	-0.5573	-0.2881
-0.5582	-1.2427	-0.5582	-0.0488	-0.5582	-0.2905
-0.5591	-1.25	-0.5591	-0.0513	-0.5591	-0.293
-0.5603	-1.2524	-0.5603	-0.0513	-0.5603	-0.293
-0.5612	-1.2598	-0.5612	-0.0513	-0.5612	-0.2954
-0.5621	-1.2695	-0.5621	-0.0513	-0.5621	-0.3003
-0.563	-1.2671	-0.563	-0.0513	-0.563	-0.3003
-0.5643	-1.2769	-0.5643	-0.0513	-0.5643	-0.3027
-0.5652	-1.2842	-0.5652	-0.0513	-0.5652	-0.3052
-0.5661	-1.2915	-0.5661	-0.0537	-0.5661	-0.3076
-0.567	-1.2939	-0.567	-0.0537	-0.567	-0.3101
-0.5682	-1.3013	-0.5682	-0.0537	-0.5682	-0.3125
-0.5692	-1.311	-0.5692	-0.0537	-0.5692	-0.3149
-0.5701	-1.3159	-0.5701	-0.0537	-0.5701	-0.3149
-0.5713	-1.3184	-0.5713	-0.0537	-0.5713	-0.3174
-0.5722	-1.3281	-0.5722	-0.0562	-0.5722	-0.3198
-0.5731	-1.3379	-0.5731	-0.0562	-0.5731	-0.3223
-0.574	-1.3379	-0.574	-0.0562	-0.574	-0.3223
-0.5753	-1.3452	-0.5753	-0.0562	-0.5753	-0.3247
-0.5762	-1.355	-0.5762	-0.0562	-0.5762	-0.3296
-0.5771	-1.3599	-0.5771	-0.0562	-0.5771	-0.332
-0.5783	-1.3647	-0.5783	-0.0586	-0.5783	-0.332
-0.5792	-1.3721	-0.5792	-0.0586	-0.5792	-0.3345
-0.5801	-1.3818	-0.5801	-0.0586	-0.5801	-0.3394
-0.5811	-1.3818	-0.5811	-0.0586	-0.5811	-0.3394
-0.5823	-1.3916	-0.5823	-0.0586	-0.5823	-0.3418
-0.5832	-1.3989	-0.5832	-0.061	-0.5832	-0.3467
-0.5841	-1.4062	-0.5841	-0.061	-0.5841	-0.3491
-0.585	-1.4087	-0.585	-0.061	-0.585	-0.3491
-0.5862	-1.416	-0.5862	-0.061	-0.5862	-0.3516
-0.5872	-1.4258	-0.5872	-0.061	-0.5872	-0.354
-0.5881	-1.4331	-0.5881	-0.061	-0.5881	-0.3564
-0.5893	-1.4331	-0.5893	-0.061	-0.5893	-0.3589
-0.5902	-1.4429	-0.5902	-0.0635	-0.5902	-0.3613
-0.5911	-1.4551	-0.5911	-0.0635	-0.5911	-0.3662
-0.592	-1.4526	-0.592	-0.0635	-0.592	-0.3662
-0.5933	-1.4624	-0.5933	-0.0635	-0.5933	-0.3687
-0.5942	-1.4722	-0.5942	-0.0635	-0.5942	-0.3735
-0.5951	-1.4795	-0.5951	-0.0659	-0.5951	-0.3735
-0.596	-1.4819	-0.596	-0.0659	-0.596	-0.376
-0.5972	-1.4893	-0.5972	-0.0659	-0.5972	-0.3784
-0.5981	-1.4966	-0.5981	-0.0659	-0.5981	-0.3833
-0.5991	-1.5063	-0.5991	-0.0659	-0.5991	-0.3857
-0.6003	-1.5063	-0.6003	-0.0659	-0.6003	-0.3857
-0.6012	-1.5161	-0.6012	-0.0684	-0.6012	-0.3906
-0.6021	-1.5283	-0.6021	-0.0684	-0.6021	-0.3931
-0.603	-1.5283	-0.603	-0.0684	-0.603	-0.3931
-0.6042	-1.5356	-0.6042	-0.0684	-0.6042	-0.3955
-0.6052	-1.5454	-0.6052	-0.0684	-0.6052	-0.4004
-0.6061	-1.5527	-0.6061	-0.0708	-0.6061	-0.4028
-0.6073	-1.5552	-0.6073	-0.0708	-0.6073	-0.4028
-0.6082	-1.5649	-0.6082	-0.0708	-0.6082	-0.4077
-0.6091	-1.5747	-0.6091	-0.0708	-0.6091	-0.4126
-0.61	-1.5747	-0.61	-0.0708	-0.61	-0.4126
-0.6113	-1.5845	-0.6113	-0.0708	-0.6113	-0.415
-0.6122	-1.5942	-0.6122	-0.0732	-0.6122	-0.4199
-0.6131	-1.6016	-0.6131	-0.0732	-0.6131	-0.4224
-0.614	-1.604	-0.614	-0.0732	-0.614	-0.4224
-0.6152	-1.6113	-0.6152	-0.0732	-0.6152	-0.4272
-0.6161	-1.6211	-0.6161	-0.0732	-0.6161	-0.4297
-0.6171	-1.6284	-0.6171	-0.0757	-0.6171	-0.4321
-0.6183	-1.6333	-0.6183	-0.0757	-0.6183	-0.4346
-0.6192	-1.6406	-0.6192	-0.0757	-0.6192	-0.437
-0.6201	-1.6528	-0.6201	-0.0757	-0.6201	-0.4419
-0.621	-1.6504	-0.621	-0.0757	-0.621	-0.4419
-0.6223	-1.6602	-0.6223	-0.0781	-0.6223	-0.4468
-0.6232	-1.6724	-0.6232	-0.0781	-0.6232	-0.4517
-0.6241	-1.6772	-0.6241	-0.0781	-0.6241	-0.4517
-0.6253	-1.6821	-0.6253	-0.0781	-0.6253	-0.4541
-0.6262	-1.6895	-0.6262	-0.0781	-0.6262	-0.459
-0.6271	-1.7017	-0.6271	-0.0806	-0.6271	-0.4639
-0.6281	-1.7017	-0.6281	-0.0806	-0.6281	-0.4639
-0.6293	-1.7114	-0.6293	-0.0806	-0.6293	-0.4663
-0.6302	-1.7212	-0.6302	-0.0806	-0.6302	-0.4712
-0.6311	-1.7261	-0.6311	-0.0806	-0.6311	-0.4736
-0.632	-1.731	-0.632	-0.0806	-0.632	-0.4736
-0.6332	-1.7383	-0.6332	-0.0806	-0.6332	-0.4785
-0.6342	-1.748	-0.6342	-0.083	-0.6342	-0.481
-0.6351	-1.7554	-0.6351	-0.083	-0.6351	-0.4858
-0.6363	-1.7578	-0.6363	-0.083	-0.6363	-0.4858
-0.6372	-1.77	-0.6372	-0.083	-0.6372	-0.4907
-0.6381	-1.7822	-0.6381	-0.0854	-0.6381	-0.4956
-0.639	-1.7798	-0.639	-0.0854	-0.639	-0.4956
-0.6403	-1.7896	-0.6403	-0.0854	-0.6403	-0.5005
-0.6412	-1.7993	-0.6412	-0.0854	-0.6412	-0.5029
-0.6421	-1.8066	-0.6421	-0.0854	-0.6421	-0.5078
-0.643	-1.8091	-0.643	-0.0854	-0.643	-0.5078
-0.6442	-1.8164	-0.6442	-0.0879	-0.6442	-0.5127
-0.6451	-1.8262	-0.6451	-0.0879	-0.6451	-0.5151
-0.6461	-1.8359	-0.6461	-0.0879	-0.6461	-0.52
-0.6473	-1.8384	-0.6473	-0.0879	-0.6473	-0.5225
-0.6482	-1.8481	-0.6482	-0.0903	-0.6482	-0.5249
-0.6491	-1.8604	-0.6491	-0.0903	-0.6491	-0.5298
-0.65	-1.8604	-0.65	-0.0903	-0.65	-0.5298
-0.6512	-1.8701	-0.6512	-0.0903	-0.6512	-0.5347
-0.6522	-1.8799	-0.6522	-0.0928	-0.6522	-0.5396
-0.6531	-1.8872	-0.6531	-0.0928	-0.6531	-0.5444
-0.6543	-1.8896	-0.6543	-0.0928	-0.6543	-0.5444
-0.6552	-1.8994	-0.6552	-0.0928	-0.6552	-0.5493
-0.6561	-1.9141	-0.6561	-0.0952	-0.6561	-0.5542
-0.657	-1.9116	-0.657	-0.0952	-0.657	-0.5542
-0.6583	-1.9214	-0.6583	-0.0952	-0.6583	-0.5566
-0.6592	-1.9312	-0.6592	-0.0952	-0.6592	-0.5615
-0.6601	-1.9385	-0.6601	-0.0977	-0.6601	-0.5664
-0.661	-1.9434	-0.661	-0.0977	-0.661	-0.5688
-0.6622	-1.9507	-0.6622	-0.0977	-0.6622	-0.5713
-0.6631	-1.9604	-0.6631	-0.0977	-0.6631	-0.5762
-0.6641	-1.9702	-0.6641	-0.1001	-0.6641	-0.5786
-0.6653	-1.9702	-0.6653	-0.1001	-0.6653	-0.5811
-0.6662	-1.98	-0.6662	-0.1001	-0.6662	-0.5859
-0.6671	-1.9971	-0.6671	-0.1025	-0.6671	-0.5908
-0.668	-1.9922	-0.668	-0.1001	-0.668	-0.5908
-0.6693	-2.002	-0.6693	-0.1025	-0.6693	-0.5957
-0.6702	-2.0142	-0.6702	-0.1025	-0.6702	-0.6006
-0.6711	-2.0215	-0.6711	-0.1025	-0.6711	-0.6055
-0.6723	-2.0239	-0.6723	-0.105	-0.6723	-0.6055
-0.6732	-2.0337	-0.6732	-0.105	-0.6732	-0.6104
-0.6741	-2.0483	-0.6741	-0.105	-0.6741	-0.6177
-0.675	-2.0459	-0.675	-0.105	-0.675	-0.6177
-0.6763	-2.0557	-0.6763	-0.1074	-0.6763	-0.6226
-0.6772	-2.0654	-0.6772	-0.1074	-0.6772	-0.6274
-0.6781	-2.0728	-0.6781	-0.1074	-0.6781	-0.6299
-0.679	-2.0776	-0.679	-0.1099	-0.679	-0.6323
-0.6802	-2.085	-0.6802	-0.1099	-0.6802	-0.6348
-0.6812	-2.0972	-0.6812	-0.1099	-0.6812	-0.6396
-0.6821	-2.1045	-0.6821	-0.1123	-0.6821	-0.6445
-0.6833	-2.1069	-0.6833	-0.1123	-0.6833	-0.647
-0.6842	-2.1167	-0.6842	-0.1123	-0.6842	-0.6519
-0.6851	-2.1313	-0.6851	-0.1147	-0.6851	-0.6567
-0.686	-2.1289	-0.686	-0.1147	-0.686	-0.6567
-0.6873	-2.1387	-0.6873	-0.1147	-0.6873	-0.6616
-0.6882	-2.1509	-0.6882	-0.1147	-0.6882	-0.6665
-0.6891	-2.1582	-0.6891	-0.1172	-0.6891	-0.6714
-0.6903	-2.1606	-0.6903	-0.1172	-0.6903	-0.6738
-0.6912	-2.1729	-0.6912	-0.1172	-0.6912	-0.6787
-0.6921	-2.1851	-0.6921	-0.1196	-0.6921	-0.686
-0.6931	-2.1826	-0.6931	-0.1196	-0.6931	-0.6836
-0.6943	-2.1924	-0.6943	-0.1196	-0.6943	-0.6909
-0.6952	-2.2021	-0.6952	-0.1196	-0.6952	-0.6958
-0.6961	-2.2119	-0.6961	-0.1221	-0.6961	-0.7007
-0.697	-2.2119	-0.697	-0.1221	-0.697	-0.7007
-0.6982	-2.2217	-0.6982	-0.1221	-0.6982	-0.7056
-0.6992	-2.2314	-0.6992	-0.1221	-0.6992	-0.7104
-0.7001	-2.2412	-0.7001	-0.1245	-0.7001	-0.7129
-0.7013	-2.2437	-0.7013	-0.1245	-0.7013	-0.7153
-0.7022	-2.2534	-0.7022	-0.1245	-0.7022	-0.7202
-0.7031	-2.2681	-0.7031	-0.127	-0.7031	-0.7275
-0.704	-2.2656	-0.704	-0.127	-0.704	-0.7275
-0.7053	-2.2729	-0.7053	-0.127	-0.7053	-0.7324
-0.7062	-2.2852	-0.7062	-0.1294	-0.7062	-0.7397
-0.7071	-2.2925	-0.7071	-0.1294	-0.7071	-0.7422
-0.708	-2.2974	-0.708	-0.1294	-0.708	-0.7446
-0.7092	-2.3047	-0.7092	-0.1318	-0.7092	-0.7495
-0.7101	-2.3145	-0.7101	-0.1318	-0.7101	-0.7544
-0.7111	-2.3267	-0.7111	-0.1318	-0.7111	-0.7593
-0.7123	-2.3267	-0.7123	-0.1318	-0.7123	-0.7617
-0.7132	-2.3364	-0.7132	-0.1343	-0.7132	-0.7666
-0.7141	-2.3511	-0.7141	-0.1367	-0.7141	-0.7739
-0.715	-2.3462	-0.715	-0.1343	-0.715	-0.7739
-0.7162	-2.356	-0.7162	-0.1367	-0.7162	-0.7788
-0.7172	-2.3682	-0.7172	-0.1367	-0.7172	-0.7837
-0.7181	-2.3755	-0.7181	-0.1392	-0.7181	-0.7886
-0.7193	-2.3804	-0.7193	-0.1392	-0.7193	-0.791
-0.7202	-2.3901	-0.7202	-0.1392	-0.7202	-0.7959
-0.7211	-2.4023	-0.7211	-0.1416	-0.7211	-0.8032
-0.722	-2.3999	-0.722	-0.1416	-0.722	-0.8032
-0.7233	-2.4097	-0.7233	-0.1416	-0.7233	-0.8081
-0.7242	-2.4219	-0.7242	-0.144	-0.7242	-0.8154
-0.7251	-2.4292	-0.7251	-0.144	-0.7251	-0.8203
-0.726	-2.4316	-0.726	-0.144	-0.726	-0.8228
-0.7272	-2.439	-0.7272	-0.1465	-0.7272	-0.8252
-0.7281	-2.4487	-0.7281	-0.1465	-0.7281	-0.8325
-0.7291	-2.4585	-0.7291	-0.1465	-0.7291	-0.8374
-0.7303	-2.4609	-0.7303	-0.1489	-0.7303	-0.8398
-0.7312	-2.4707	-0.7312	-0.1489	-0.7312	-0.8447
-0.7321	-2.4854	-0.7321	-0.1514	-0.7321	-0.8545
-0.733	-2.4829	-0.733	-0.1489	-0.733	-0.8521
-0.7343	-2.4927	-0.7343	-0.1514	-0.7343	-0.8594
-0.7352	-2.5024	-0.7352	-0.1538	-0.7352	-0.8643
-0.7361	-2.5098	-0.7361	-0.1538	-0.7361	-0.8691
-0.7373	-2.5122	-0.7373	-0.1538	-0.7373	-0.8716
-0.7382	-2.522	-0.7382	-0.1562	-0.7382	-0.8765
-0.7391	-2.5366	-0.7391	-0.1562	-0.7391	-0.8838
-0.7401	-2.5342	-0.7401	-0.1562	-0.7401	-0.8838
-0.7413	-2.5415	-0.7413	-0.1562	-0.7413	-0.8911
-0.7422	-2.5537	-0.7422	-0.1587	-0.7422	-0.896
-0.7431	-2.561	-0.7431	-0.1587	-0.7431	-0.9009
-0.744	-2.5635	-0.744	-0.1587	-0.744	-0.9033
-0.7452	-2.5732	-0.7452	-0.1587	-0.7452	-0.9082
-0.7462	-2.5806	-0.7462	-0.1611	-0.7462	-0.9155
-0.7471	-2.5903	-0.7471	-0.1611	-0.7471	-0.9204
-0.7483	-2.5903	-0.7483	-0.1611	-0.7483	-0.9229
-0.7492	-2.6025	-0.7492	-0.1636	-0.7492	-0.9277
-0.7501	-2.6172	-0.7501	-0.1636	-0.7501	-0.9375
-0.751	-2.6123	-0.751	-0.1636	-0.751	-0.9375
-0.7523	-2.6221	-0.7523	-0.166	-0.7523	-0.9424
-0.7532	-2.6343	-0.7532	-0.1685	-0.7532	-0.9497
-0.7541	-2.6416	-0.7541	-0.1685	-0.7541	-0.9546
-0.7553	-2.644	-0.7553	-0.1685	-0.7553	-0.9546
-0.7562	-2.6514	-0.7562	-0.1685	-0.7562	-0.9619
-0.7571	-2.666	-0.7571	-0.1709	-0.7571	-0.9692
-0.7581	-2.6611	-0.7581	-0.1709	-0.7581	-0.9692
-0.7593	-2.6709	-0.7593	-0.1709	-0.7593	-0.9766
-0.7602	-2.6831	-0.7602	-0.1733	-0.7602	-0.9814
-0.7611	-2.688	-0.7611	-0.1733	-0.7611	-0.9888
-0.762	-2.6904	-0.762	-0.1733	-0.762	-0.9912
-0.7632	-2.6978	-0.7632	-0.1758	-0.7632	-0.9961
-0.7642	-2.71	-0.7642	-0.1782	-0.7642	-1.0034
-0.7651	-2.7173	-0.7651	-0.1782	-0.7651	-1.0083
-0.7663	-2.7173	-0.7663	-0.1782	-0.7663	-1.0107
-0.7672	-2.7295	-0.7672	-0.1782	-0.7672	-1.0181
-0.7681	-2.7417	-0.7681	-0.1807	-0.7681	-1.0229
-0.769	-2.7368	-0.769	-0.1807	-0.769	-1.0229
-0.7703	-2.7466	-0.7703	-0.1807	-0.7703	-1.0303
-0.7712	-2.7588	-0.7712	-0.1831	-0.7712	-1.0376
-0.7721	-2.7637	-0.7721	-0.1831	-0.7721	-1.0425
-0.773	-2.7661	-0.773	-0.1831	-0.773	-1.0449
-0.7742	-2.7759	-0.7742	-0.1855	-0.7742	-1.0498
-0.7751	-2.7832	-0.7751	-0.1855	-0.7751	-1.0571
-0.7761	-2.7905	-0.7761	-0.188	-0.7761	-1.062
-0.7773	-2.793	-0.7773	-0.188	-0.7773	-1.0645
-0.7782	-2.8003	-0.7782	-0.188	-0.7782	-1.0718
-0.7791	-2.8174	-0.7791	-0.1904	-0.7791	-1.0815
-0.78	-2.8101	-0.78	-0.1904	-0.78	-1.0791
-0.7812	-2.8198	-0.7812	-0.1904	-0.7812	-1.0864
-0.7822	-2.832	-0.7822	-0.1929	-0.7822	-1.0938
-0.7831	-2.8369	-0.7831	-0.1929	-0.7831	-1.0986
-0.7843	-2.8394	-0.7843	-0.1929	-0.7843	-1.1011
-0.7852	-2.8467	-0.7852	-0.1953	-0.7852	-1.1084
-0.7861	-2.8613	-0.7861	-0.1978	-0.7861	-1.1157
-0.787	-2.8564	-0.787	-0.1978	-0.787	-1.1157
-0.7883	-2.8638	-0.7883	-0.1978	-0.7883	-1.123
-0.7892	-2.876	-0.7892	-0.2002	-0.7892	-1.1304
-0.7901	-2.8809	-0.7901	-0.2002	-0.7901	-1.1353
-0.791	-2.8833	-0.791	-0.2002	-0.791	-1.1377
-0.7922	-2.8906	-0.7922	-0.2002	-0.7922	-1.1426
-0.7932	-2.8979	-0.7932	-0.2026	-0.7932	-1.1499
-0.7941	-2.9077	-0.7941	-0.2026	-0.7941	-1.1572
-0.7953	-2.9053	-0.7953	-0.2026	-0.7953	-1.1597
-0.7962	-2.915	-0.7962	-0.2051	-0.7962	-1.167
-0.7971	-2.9297	-0.7971	-0.2075	-0.7971	-1.1743
-0.798	-2.9248	-0.798	-0.2051	-0.798	-1.1743
-0.7993	-2.9321	-0.7993	-0.2075	-0.7993	-1.1792
-0.8002	-2.9419	-0.8002	-0.21	-0.8002	-1.189
-0.8011	-2.9492	-0.8011	-0.21	-0.8011	-1.1938
-0.8023	-2.9492	-0.8023	-0.21	-0.8023	-1.1963
-0.8032	-2.9614	-0.8032	-0.2124	-0.8032	-1.2036
-0.8041	-2.9712	-0.8041	-0.2124	-0.8041	-1.2134
-0.8051	-2.9663	-0.8051	-0.2124	-0.8051	-1.2109
-0.8063	-2.9736	-0.8063	-0.2148	-0.8063	-1.2183
-0.8072	-2.9834	-0.8072	-0.2148	-0.8072	-1.2256
-0.8081	-2.9907	-0.8081	-0.2173	-0.8081	-1.2329
-0.809	-2.9907	-0.809	-0.2173	-0.809	-1.2329
-0.8102	-2.9956	-0.8102	-0.2173	-0.8102	-1.2402
-0.8112	-3.0078	-0.8112	-0.2197	-0.8112	-1.2476
-0.8121	-3.0127	-0.8121	-0.2197	-0.8121	-1.2524
-0.8133	-3.0127	-0.8133	-0.2197	-0.8133	-1.2549
-0.8142	-3.0225	-0.8142	-0.2222	-0.8142	-1.2622
-0.8151	-3.0347	-0.8151	-0.2246	-0.8151	-1.272
-0.816	-3.0298	-0.816	-0.2222	-0.816	-1.2695
-0.8173	-3.0371	-0.8173	-0.2246	-0.8173	-1.2769
-0.8182	-3.0493	-0.8182	-0.2271	-0.8182	-1.2866
-0.8191	-3.0518	-0.8191	-0.2271	-0.8191	-1.2915
-0.82	-3.0518	-0.82	-0.2271	-0.82	-1.2939
-0.8212	-3.0591	-0.8212	-0.2271	-0.8212	-1.2988
-0.8221	-3.0664	-0.8221	-0.2295	-0.8221	-1.3062
-0.8231	-3.0762	-0.8231	-0.2295	-0.8231	-1.3135
-0.8243	-3.0713	-0.8243	-0.2295	-0.8243	-1.3159
-0.8252	-3.0811	-0.8252	-0.2319	-0.8252	-1.3232
-0.8261	-3.0957	-0.8261	-0.2344	-0.8261	-1.333
-0.827	-3.0859	-0.827	-0.2319	-0.827	-1.3306
-0.8282	-3.0957	-0.8282	-0.2344	-0.8282	-1.3379
-0.8292	-3.1055	-0.8292	-0.2368	-0.8292	-1.3452
-0.8301	-3.1104	-0.8301	-0.2368	-0.8301	-1.3501
-0.8313	-3.1104	-0.8313	-0.2368	-0.8313	-1.3525
-0.8322	-3.1177	-0.8322	-0.2368	-0.8322	-1.3599
-0.8331	-3.1299	-0.8331	-0.2393	-0.8331	-1.3721
-0.834	-3.1226	-0.834	-0.2393	-0.834	-1.3696
-0.8353	-3.1299	-0.8353	-0.2393	-0.8353	-1.377
-0.8362	-3.1396	-0.8362	-0.2417	-0.8362	-1.3843
-0.8371	-3.1445	-0.8371	-0.2417	-0.8371	-1.3916
-0.838	-3.1445	-0.838	-0.2417	-0.838	-1.3916
-0.8392	-3.1494	-0.8392	-0.2441	-0.8392	-1.3989
-0.8401	-3.1567	-0.8401	-0.2441	-0.8401	-1.4062
-0.8411	-3.1641	-0.8411	-0.2466	-0.8411	-1.4111
-0.8423	-3.1641	-0.8423	-0.2466	-0.8423	-1.4136
-0.8432	-3.1689	-0.8432	-0.2466	-0.8432	-1.4209
-0.8441	-3.1836	-0.8441	-0.249	-0.8441	-1.4307
-0.845	-3.1738	-0.845	-0.249	-0.845	-1.4282
-0.8463	-3.1812	-0.8463	-0.249	-0.8463	-1.4355
-0.8472	-3.1934	-0.8472	-0.2515	-0.8472	-1.4453
-0.8481	-3.1958	-0.8481	-0.2515	-0.8481	-1.4502
-0.8493	-3.1958	-0.8493	-0.2515	-0.8493	-1.4526
-0.8502	-3.2031	-0.8502	-0.2539	-0.8502	-1.46
-0.8511	-3.2129	-0.8511	-0.2563	-0.8511	-1.4697
-0.8521	-3.2056	-0.8521	-0.2539	-0.8521	-1.4697
-0.8533	-3.2129	-0.8533	-0.2563	-0.8533	-1.4771
-0.8542	-3.2202	-0.8542	-0.2563	-0.8542	-1.4844
-0.8551	-3.2251	-0.8551	-0.2588	-0.8551	-1.4893
-0.856	-3.2251	-0.856	-0.2588	-0.856	-1.4917
-0.8572	-3.23	-0.8572	-0.2588	-0.8572	-1.499
-0.8582	-3.2349	-0.8582	-0.2612	-0.8582	-1.5039
-0.8591	-3.2422	-0.8591	-0.2612	-0.8591	-1.5112
-0.8603	-3.2397	-0.8603	-0.2612	-0.8603	-1.5137
-0.8612	-3.2446	-0.8612	-0.2637	-0.8612	-1.521
-0.8621	-3.2593	-0.8621	-0.2661	-0.8621	-1.5308
-0.863	-3.2495	-0.863	-0.2637	-0.863	-1.5283
-0.8643	-3.2568	-0.8643	-0.2661	-0.8643	-1.5356
-0.8652	-3.2666	-0.8652	-0.2661	-0.8652	-1.5454
-0.8661	-3.269	-0.8661	-0.2686	-0.8661	-1.5503
-0.8673	-3.269	-0.8673	-0.2686	-0.8673	-1.5552
-0.8682	-3.2739	-0.8682	-0.2686	-0.8682	-1.5601
-0.8691	-3.2837	-0.8691	-0.271	-0.8691	-1.5698
-0.8701	-3.2764	-0.8701	-0.271	-0.8701	-1.5698
-0.8713	-3.2837	-0.8713	-0.271	-0.8713	-1.5771
-0.8722	-3.291	-0.8722	-0.2734	-0.8722	-1.5869
-0.8731	-3.2935	-0.8731	-0.2734	-0.8731	-1.5918
-0.874	-3.291	-0.874	-0.2734	-0.874	-1.5942
-0.8752	-3.2959	-0.8752	-0.2759	-0.8752	-1.6016
-0.8762	-3.3008	-0.8762	-0.2759	-0.8762	-1.6089
-0.8771	-3.3081	-0.8771	-0.2783	-0.8771	-1.6187
-0.8783	-3.3032	-0.8783	-0.2759	-0.8783	-1.6187
-0.8792	-3.3105	-0.8792	-0.2783	-0.8792	-1.6284
-0.8801	-3.3228	-0.8801	-0.2808	-0.8801	-1.6406
-0.881	-3.313	-0.881	-0.2783	-0.881	-1.6382
-0.8823	-3.3179	-0.8823	-0.2808	-0.8823	-1.6455
-0.8832	-3.3252	-0.8832	-0.2832	-0.8832	-1.6553
-0.8841	-3.3276	-0.8841	-0.2832	-0.8841	-1.6626
-0.885	-3.3252	-0.885	-0.2832	-0.885	-1.6675
-0.8862	-3.3301	-0.8862	-0.2832	-0.8862	-1.6748
-0.8871	-3.335	-0.8871	-0.2856	-0.8871	-1.6821
-0.8881	-3.3423	-0.8881	-0.2856	-0.8881	-1.6919
-0.8893	-3.3374	-0.8893	-0.2856	-0.8893	-1.6943
-0.8902	-3.3423	-0.8902	-0.2881	-0.8902	-1.7041
-0.8911	-3.3545	-0.8911	-0.2905	-0.8911	-1.7163
-0.892	-3.3423	-0.892	-0.2881	-0.892	-1.7139
-0.8932	-3.3496	-0.8932	-0.2905	-0.8932	-1.7212
-0.8942	-3.3569	-0.8942	-0.2905	-0.8942	-1.731
-0.8951	-3.3594	-0.8951	-0.293	-0.8951	-1.7383
-0.8963	-3.3569	-0.8963	-0.293	-0.8963	-1.7407
-0.8972	-3.3618	-0.8972	-0.293	-0.8972	-1.748
-0.8981	-3.3691	-0.8981	-0.2954	-0.8981	-1.7603
-0.899	-3.3618	-0.899	-0.2954	-0.899	-1.7603
-0.9003	-3.3643	-0.9003	-0.2954	-0.9003	-1.7676
-0.9012	-3.374	-0.9012	-0.2979	-0.9012	-1.7773
-0.9021	-3.374	-0.9021	-0.2979	-0.9021	-1.7847
-0.903	-3.3716	-0.903	-0.2979	-0.903	-1.7871
-0.9042	-3.374	-0.9042	-0.2979	-0.9042	-1.7944
-0.9052	-3.3789	-0.9052	-0.3003	-0.9052	-1.7993
-0.9061	-3.3838	-0.9061	-0.3027	-0.9061	-1.8091
-0.9073	-3.3789	-0.9073	-0.3003	-0.9073	-1.8091
-0.9082	-3.3838	-0.9082	-0.3027	-0.9082	-1.8188
-0.9091	-3.3936	-0.9091	-0.3052	-0.9091	-1.8311
-0.91	-3.3813	-0.91	-0.3027	-0.91	-1.8286
-0.9113	-3.3887	-0.9113	-0.3052	-0.9113	-1.8384
-0.9122	-3.3936	-0.9122	-0.3052	-0.9122	-1.8457
-0.9131	-3.396	-0.9131	-0.3076	-0.9131	-1.853
-0.9143	-3.3911	-0.9143	-0.3076	-0.9143	-1.8555
-0.9152	-3.396	-0.9152	-0.3076	-0.9152	-1.8628
-0.9161	-3.4058	-0.9161	-0.3101	-0.9161	-1.875
-0.9171	-3.3936	-0.9171	-0.3101	-0.9171	-1.8726
-0.9183	-3.3984	-0.9183	-0.3101	-0.9183	-1.8799
-0.9192	-3.4058	-0.9192	-0.3125	-0.9192	-1.8896
-0.9201	-3.4058	-0.9201	-0.3125	-0.9201	-1.897
-0.921	-3.4009	-0.921	-0.3125	-0.921	-1.897
-0.9222	-3.4033	-0.9222	-0.3149	-0.9222	-1.9043
-0.9232	-3.4082	-0.9232	-0.3149	-0.9232	-1.9116
-0.9241	-3.4131	-0.9241	-0.3149	-0.9241	-1.9189
-0.9253	-3.4082	-0.9253	-0.3149	-0.9253	-1.9214
-0.9262	-3.4106	-0.9262	-0.3174	-0.9262	-1.9287
-0.9271	-3.4204	-0.9271	-0.3174	-0.9271	-1.9409
-0.928	-3.4082	-0.928	-0.3174	-0.928	-1.9385
-0.9293	-3.4106	-0.9293	-0.3198	-0.9293	-1.9458
-0.9302	-3.4204	-0.9302	-0.3198	-0.9302	-1.9556
-0.9311	-3.418	-0.9311	-0.3198	-0.9311	-1.9604
-0.9323	-3.4131	-0.9323	-0.3198	-0.9323	-1.9629
-0.9332	-3.418	-0.9332	-0.3223	-0.9332	-1.9702
-0.9341	-3.4253	-0.9341	-0.3247	-0.9341	-1.9824
-0.9351	-3.4155	-0.9351	-0.3223	-0.9351	-1.98
-0.9363	-3.418	-0.9363	-0.3247	-0.9363	-1.9873
-0.9372	-3.4229	-0.9372	-0.3247	-0.9372	-1.9971
-0.9381	-3.4229	-0.9381	-0.3271	-0.9381	-2.0044
-0.939	-3.418	-0.939	-0.3271	-0.939	-2.0044
-0.9402	-3.4204	-0.9402	-0.3271	-0.9402	-2.0142
-0.9412	-3.4229	-0.9412	-0.3296	-0.9412	-2.0215
-0.9421	-3.4253	-0.9421	-0.3296	-0.9421	-2.0288
-0.9433	-3.4204	-0.9433	-0.3296	-0.9433	-2.0312
-0.9442	-3.4229	-0.9442	-0.332	-0.9442	-2.0361
-0.9451	-3.4326	-0.9451	-0.3345	-0.9451	-2.0508
-0.946	-3.418	-0.946	-0.332	-0.946	-2.0459
-0.9473	-3.4229	-0.9473	-0.3345	-0.9473	-2.0532
-0.9482	-3.4277	-0.9482	-0.3345	-0.9482	-2.063
-0.9491	-3.4253	-0.9491	-0.3369	-0.9491	-2.0679
-0.95	-3.4229	-0.95	-0.3369	-0.95	-2.0703
-0.9512	-3.4229	-0.9512	-0.3369	-0.9512	-2.0752
-0.9521	-3.4253	-0.9521	-0.3394	-0.9521	-2.085
-0.9531	-3.4277	-0.9531	-0.3394	-0.9531	-2.0923
-0.9543	-3.4204	-0.9543	-0.3394	-0.9543	-2.0923
-0.9552	-3.4253	-0.9552	-0.3418	-0.9552	-2.1021
-0.9561	-3.4302	-0.9561	-0.3442	-0.9561	-2.1118
-0.957	-3.418	-0.957	-0.3418	-0.957	-2.1094
-0.9583	-3.4204	-0.9583	-0.3442	-0.9583	-2.1167
-0.9592	-3.4253	-0.9592	-0.3442	-0.9592	-2.124
-0.9601	-3.4253	-0.9601	-0.3467	-0.9601	-2.1313
-0.9613	-3.418	-0.9613	-0.3467	-0.9613	-2.1313
-0.9622	-3.4204	-0.9622	-0.3467	-0.9622	-2.1411
-0.9631	-3.4302	-0.9631	-0.3491	-0.9631	-2.1509
-0.9641	-3.4155	-0.9641	-0.3491	-0.9641	-2.1484
-0.9653	-3.418	-0.9653	-0.3491	-0.9653	-2.1558
-0.9662	-3.4229	-0.9662	-0.3516	-0.9662	-2.1655
-0.9671	-3.4204	-0.9671	-0.3516	-0.9671	-2.1704
-0.968	-3.4155	-0.968	-0.3516	-0.968	-2.1729
-0.9692	-3.4155	-0.9692	-0.354	-0.9692	-2.1777
-0.9702	-3.418	-0.9702	-0.354	-0.9702	-2.1851
-0.9711	-3.418	-0.9711	-0.3564	-0.9711	-2.1924
-0.9723	-3.4106	-0.9723	-0.3564	-0.9723	-2.1924
-0.9732	-3.4131	-0.9732	-0.3564	-0.9732	-2.1997
-0.9741	-3.4229	-0.9741	-0.3589	-0.9741	-2.2144
-0.975	-3.4058	-0.975	-0.3589	-0.975	-2.207
-0.9763	-3.4082	-0.9763	-0.3589	-0.9763	-2.2168
-0.9772	-3.4131	-0.9772	-0.3613	-0.9772	-2.2241
-0.9781	-3.4106	-0.9781	-0.3613	-0.9781	-2.229
-0.9793	-3.4058	-0.9793	-0.3638	-0.9793	-2.2314
-0.9802	-3.4058	-0.9802	-0.3638	-0.9802	-2.2388
-0.9811	-3.4131	-0.9811	-0.3662	-0.9811	-2.251
-0.9821	-3.3984	-0.9821	-0.3638	-0.9821	-2.2461
-0.9833	-3.4009	-0.9833	-0.3662	-0.9833	-2.2534
-0.9842	-3.4058	-0.9842	-0.3687	-0.9842	-2.2656
-0.9851	-3.4009	-0.9851	-0.3687	-0.9851	-2.2681
-0.986	-3.396	-0.986	-0.3687	-0.986	-2.2681
-0.9872	-3.396	-0.9872	-0.3711	-0.9872	-2.2754
-0.9882	-3.396	-0.9882	-0.3711	-0.9882	-2.2827
-0.9891	-3.3984	-0.9891	-0.3735	-0.9891	-2.29
-0.9903	-3.3887	-0.9903	-0.3735	-0.9903	-2.29
-0.9912	-3.3911	-0.9912	-0.3735	-0.9912	-2.2974
-0.9921	-3.3984	-0.9921	-0.376	-0.9921	-2.3096
-0.993	-3.3813	-0.993	-0.376	-0.993	-2.3047
-0.9943	-3.3862	-0.9943	-0.3784	-0.9943	-2.312
-0.9952	-3.3862	-0.9952	-0.3784	-0.9952	-2.3193
-0.9961	-3.3838	-0.9961	-0.3784	-0.9961	-2.3242
-0.997	-3.3789	-0.997	-0.3809	-0.997	-2.3267
-0.9982	-3.3765	-0.9982	-0.3809	-0.9982	-2.3315
-0.9991	-3.3813	-0.9991	-0.3833	-0.9991	-2.3413
-1.0001	-3.3789	-1.0001	-0.3833	-1.0001	-2.3462
-1.0013	-3.3691	-1.0013	-0.3833	-1.0013	-2.3462
-1.0022	-3.374	-1.0022	-0.3857	-1.0022	-2.3535
-1.0031	-3.3789	-1.0031	-0.3882	-1.0031	-2.3657
-1.004	-3.3618	-1.004	-0.3857	-1.004	-2.3584
-1.0052	-3.3643	-1.0052	-0.3882	-1.0052	-2.3657
-1.0062	-3.3691	-1.0062	-0.3906	-1.0062	-2.3755
-1.0071	-3.3643	-1.0071	-0.3906	-1.0071	-2.3804
-1.0083	-3.3594	-1.0083	-0.3906	-1.0083	-2.3828
-1.0092	-3.3594	-1.0092	-0.3931	-1.0092	-2.3877
-1.0101	-3.3643	-1.0101	-0.3955	-1.0101	-2.3975
-1.011	-3.3496	-1.011	-0.3931	-1.011	-2.3926
-1.0123	-3.3521	-1.0123	-0.3955	-1.0123	-2.3999
-1.0132	-3.3545	-1.0132	-0.3979	-1.0132	-2.4097
-1.0141	-3.3521	-1.0141	-0.3979	-1.0141	-2.4146
-1.015	-3.3447	-1.015	-0.3979	-1.015	-2.4146
-1.0162	-3.3423	-1.0162	-0.4004	-1.0162	-2.4194
-1.0172	-3.3423	-1.0172	-0.4004	-1.0172	-2.4243
-1.0181	-3.3447	-1.0181	-0.4028	-1.0181	-2.4316
-1.0193	-3.3325	-1.0193	-0.4028	-1.0193	-2.4316
-1.0202	-3.335	-1.0202	-0.4053	-1.0202	-2.439
-1.0211	-3.3398	-1.0211	-0.4053	-1.0211	-2.4487
-1.022	-3.3252	-1.022	-0.4053	-1.022	-2.4438
-1.0233	-3.3276	-1.0233	-0.4077	-1.0233	-2.4536
-1.0242	-3.3276	-1.0242	-0.4077	-1.0242	-2.4585
-1.0251	-3.3252	-1.0251	-0.4102	-1.0251	-2.4634
-1.0263	-3.3179	-1.0263	-0.4102	-1.0263	-2.4634
-1.0272	-3.3179	-1.0272	-0.4126	-1.0272	-2.4707
-1.0281	-3.3252	-1.0281	-0.415	-1.0281	-2.4829
-1.0291	-3.3081	-1.0291	-0.4126	-1.0291	-2.4756
-1.0303	-3.3105	-1.0303	-0.415	-1.0303	-2.4829
-1.0312	-3.313	-1.0312	-0.4175	-1.0312	-2.4902
-1.0321	-3.3081	-1.0321	-0.4175	-1.0321	-2.4951
-1.033	-3.3032	-1.033	-0.4175	-1.033	-2.4976
-1.0342	-3.2983	-1.0342	-0.4199	-1.0342	-2.5
-1.0352	-3.3008	-1.0352	-0.4199	-1.0352	-2.5049
-1.0361	-3.3008	-1.0361	-0.4224	-1.0361	-2.5122
-1.0373	-3.291	-1.0373	-0.4224	-1.0373	-2.5122
-1.0382	-3.291	-1.0382	-0.4248	-1.0382	-2.5195
-1.0391	-3.2959	-1.0391	-0.4272	-1.0391	-2.5293
-1.04	-3.2812	-1.04	-0.4248	-1.04	-2.522
-1.0413	-3.2837	-1.0413	-0.4272	-1.0413	-2.5293
-1.0422	-3.2837	-1.0422	-0.4297	-1.0422	-2.5366
-1.0431	-3.2812	-1.0431	-0.4297	-1.0431	-2.5415
-1.0443	-3.2739	-1.0443	-0.4297	-1.0443	-2.5415
-1.0452	-3.2739	-1.0452	-0.4321	-1.0452	-2.5464
-1.0461	-3.2788	-1.0461	-0.4346	-1.0461	-2.5586
-1.0471	-3.2642	-1.0471	-0.4321	-1.0471	-2.5513
-1.0483	-3.2642	-1.0483	-0.4346	-1.0483	-2.5586
-1.0492	-3.2666	-1.0492	-0.437	-1.0492	-2.5635
-1.0501	-3.2642	-1.0501	-0.437	-1.0501	-2.5684
-1.051	-3.2544	-1.051	-0.4395	-1.051	-2.5684
-1.0522	-3.2544	-1.0522	-0.4395	-1.0522	-2.5732
-1.0532	-3.2544	-1.0532	-0.4419	-1.0532	-2.5781
-1.0541	-3.252	-1.0541	-0.4443	-1.0541	-2.583
-1.0553	-3.2446	-1.0553	-0.4419	-1.0553	-2.583
-1.0562	-3.2446	-1.0562	-0.4443	-1.0562	-2.5879
-1.0571	-3.2495	-1.0571	-0.4492	-1.0571	-2.6001
-1.058	-3.2324	-1.058	-0.4468	-1.058	-2.5903
-1.0593	-3.2349	-1.0593	-0.4492	-1.0593	-2.5977
-1.0602	-3.2349	-1.0602	-0.4517	-1.0602	-2.605
-1.0611	-3.2324	-1.0611	-0.4517	-1.0611	-2.6074
-1.062	-3.2251	-1.062	-0.4517	-1.062	-2.6099
-1.0632	-3.2227	-1.0632	-0.4541	-1.0632	-2.6099
-1.0641	-3.2227	-1.0641	-0.4541	-1.0641	-2.6172
-1.0651	-3.2227	-1.0651	-0.4565	-1.0651	-2.6221
-1.0663	-3.2129	-1.0663	-0.4565	-1.0663	-2.6196
-1.0672	-3.2153	-1.0672	-0.459	-1.0672	-2.627
-1.0681	-3.2178	-1.0681	-0.4614	-1.0681	-2.6367
-1.069	-3.2031	-1.069	-0.459	-1.069	-2.6294
-1.0703	-3.2056	-1.0703	-0.4614	-1.0703	-2.6367
-1.0712	-3.2056	-1.0712	-0.4639	-1.0712	-2.6416
-1.0721	-3.2031	-1.0721	-0.4663	-1.0721	-2.6465
-1.0733	-3.1958	-1.0733	-0.4663	-1.0733	-2.644
-1.0742	-3.1958	-1.0742	-0.4663	-1.0742	-2.6489
-1.0751	-3.1982	-1.0751	-0.4712	-1.0751	-2.6587
-1.076	-3.1836	-1.076	-0.4688	-1.076	-2.6514
-1.0773	-3.186	-1.0773	-0.4712	-1.0773	-2.6587
-1.0782	-3.186	-1.0782	-0.4712	-1.0782	-2.6636
-1.0791	-3.1812	-1.0791	-0.4736	-1.0791	-2.666
-1.08	-3.1763	-1.08	-0.4736	-1.08	-2.666
-1.0812	-3.1738	-1.0812	-0.4736	-1.0812	-2.6685
-1.0822	-3.1738	-1.0822	-0.4761	-1.0822	-2.6758
-1.0831	-3.1714	-1.0831	-0.4785	-1.0831	-2.6782
-1.0843	-3.1616	-1.0843	-0.4785	-1.0843	-2.6758
-1.0852	-3.1641	-1.0852	-0.481	-1.0852	-2.6807
-1.0861	-3.1665	-1.0861	-0.4834	-1.0861	-2.6904
-1.087	-3.1519	-1.087	-0.481	-1.087	-2.6831
-1.0883	-3.1543	-1.0883	-0.4834	-1.0883	-2.688
-1.0892	-3.1543	-1.0892	-0.4858	-1.0892	-2.6953
-1.0901	-3.1519	-1.0901	-0.4858	-1.0901	-2.6978
-1.0913	-3.1445	-1.0913	-0.4883	-1.0913	-2.6978
-1.0922	-3.1445	-1.0922	-0.4883	-1.0922	-2.7002
-1.0931	-3.147	-1.0931	-0.4932	-1.0931	-2.7075
-1.0941	-3.1323	-1.0941	-0.4907	-1.0941	-2.7002
-1.0953	-3.1348	-1.0953	-0.4932	-1.0953	-2.7051
-1.0962	-3.1348	-1.0962	-0.4956	-1.0962	-2.7124
-1.0971	-3.1299	-1.0971	-0.4956	-1.0971	-2.7148
-1.098	-3.125	-1.098	-0.4956	-1.098	-2.7124
-1.0992	-3.1226	-1.0992	-0.498	-1.0992	-2.7148
-1.1002	-3.1226	-1.1002	-0.5005	-1.1002	-2.7197
-1.1011	-3.1226	-1.1011	-0.5029	-1.1011	-2.7246
-1.1023	-3.1128	-1.1023	-0.5005	-1.1023	-2.7197
-1.1032	-3.1128	-1.1032	-0.5029	-1.1032	-2.7271
-1.1041	-3.1177	-1.1041	-0.5078	-1.1041	-2.7344
-1.105	-3.1006	-1.105	-0.5054	-1.105	-2.7246
-1.1063	-3.1055	-1.1063	-0.5078	-1.1063	-2.7319
-1.1072	-3.103	-1.1072	-0.5103	-1.1072	-2.7368
-1.1081	-3.1006	-1.1081	-0.5103	-1.1081	-2.7368
-1.109	-3.0933	-1.109	-0.5103	-1.109	-2.7368
-1.1102	-3.0908	-1.1102	-0.5127	-1.1102	-2.7368
-1.1111	-3.0933	-1.1111	-0.5151	-1.1111	-2.7441
-1.1121	-3.0884	-1.1121	-0.5151	-1.1121	-2.7466
-1.1133	-3.0811	-1.1133	-0.5151	-1.1133	-2.7417
-1.1142	-3.0835	-1.1142	-0.5176	-1.1142	-2.7466
-1.1151	-3.0859	-1.1151	-0.5225	-1.1151	-2.7539
-1.116	-3.0713	-1.116	-0.52	-1.116	-2.7466
-1.1172	-3.0713	-1.1172	-0.5225	-1.1172	-2.7515
-1.1182	-3.0737	-1.1182	-0.5249	-1.1182	-2.7563
-1.1191	-3.0688	-1.1191	-0.5249	-1.1191	-2.7563
-1.1203	-3.0615	-1.1203	-0.5249	-1.1203	-2.7539
-1.1212	-3.064	-1.1212	-0.5298	-1.1212	-2.7588
-1.1221	-3.0664	-1.1221	-0.5322	-1.1221	-2.7661
-1.123	-3.0518	-1.123	-0.5298	-1.123	-2.7563
-1.1243	-3.0542	-1.1243	-0.5322	-1.1243	-2.7612
-1.1252	-3.0542	-1.1252	-0.5347	-1.1252	-2.7661
-1.1261	-3.0518	-1.1261	-0.5347	-1.1261	-2.7686
-1.127	-3.0444	-1.127	-0.5371	-1.127	-2.7637
-1.1282	-3.042	-1.1282	-0.5371	-1.1282	-2.7661
-1.1292	-3.042	-1.1292	-0.5396	-1.1292	-2.771
-1.1301	-3.042	-1.1301	-0.542	-1.1301	-2.7759
-1.1313	-3.0322	-1.1313	-0.542	-1.1313	-2.7686
-1.1322	-3.0322	-1.1322	-0.5444	-1.1322	-2.7734
-1.1331	-3.0371	-1.1331	-0.5469	-1.1331	-2.7808
-1.134	-3.0225	-1.134	-0.5444	-1.134	-2.771
-1.1353	-3.0249	-1.1353	-0.5493	-1.1353	-2.7759
-1.1362	-3.0225	-1.1362	-0.5493	-1.1362	-2.7808
-1.1371	-3.02	-1.1371	-0.5493	-1.1371	-2.7808
-1.1383	-3.0127	-1.1383	-0.5518	-1.1383	-2.7783
-1.1392	-3.0127	-1.1392	-0.5542	-1.1392	-2.7808
-1.1401	-3.0176	-1.1401	-0.5566	-1.1401	-2.7881
-1.1411	-3.0029	-1.1411	-0.5542	-1.1411	-2.7783
-1.1423	-3.0054	-1.1423	-0.5566	-1.1423	-2.7832
-1.1432	-3.0054	-1.1432	-0.5591	-1.1432	-2.7856
-1.1441	-3.0005	-1.1441	-0.5615	-1.1441	-2.7881
-1.145	-2.9956	-1.145	-0.5615	-1.145	-2.7856
-1.1462	-2.9932	-1.1462	-0.5615	-1.1462	-2.7856
-1.1472	-2.9932	-1.1472	-0.564	-1.1472	-2.7881
-1.1481	-2.9907	-1.1481	-0.5664	-1.1481	-2.7905
-1.1493	-2.9834	-1.1493	-0.5664	-1.1493	-2.7856
-1.1502	-2.9858	-1.1502	-0.5688	-1.1502	-2.7905
-1.1511	-2.9858	-1.1511	-0.5713	-1.1511	-2.7954
-1.152	-2.9736	-1.152	-0.5713	-1.152	-2.7856
-1.1533	-2.9761	-1.1533	-0.5737	-1.1533	-2.7905
-1.1542	-2.9736	-1.1542	-0.5762	-1.1542	-2.793
-1.1551	-2.9736	-1.1551	-0.5786	-1.1551	-2.7954
-1.1563	-2.9663	-1.1563	-0.5762	-1.1563	-2.7905
-1.1572	-2.9663	-1.1572	-0.5786	-1.1572	-2.793
-1.1581	-2.9688	-1.1581	-0.5835	-1.1581	-2.8003
-1.1591	-2.9541	-1.1591	-0.5811	-1.1591	-2.7881
-1.1603	-2.959	-1.1603	-0.5835	-1.1603	-2.793
-1.1612	-2.9565	-1.1612	-0.5859	-1.1612	-2.7954
-1.1621	-2.9541	-1.1621	-0.5884	-1.1621	-2.7954
-1.163	-2.9468	-1.163	-0.5884	-1.163	-2.793
-1.1642	-2.9468	-1.1642	-0.5908	-1.1642	-2.793
-1.1652	-2.9468	-1.1652	-0.5933	-1.1652	-2.7954
-1.1661	-2.9443	-1.1661	-0.5933	-1.1661	-2.7979
-1.1673	-2.9346	-1.1673	-0.5933	-1.1673	-2.793
-1.1682	-2.937	-1.1682	-0.5981	-1.1682	-2.7954
-1.1691	-2.9395	-1.1691	-0.6006	-1.1691	-2.8027
-1.17	-2.9248	-1.17	-0.5981	-1.17	-2.7905
-1.1713	-2.9272	-1.1713	-0.6006	-1.1713	-2.793
-1.1722	-2.9297	-1.1722	-0.603	-1.1722	-2.7979
-1.1731	-2.9248	-1.1731	-0.6055	-1.1731	-2.7954
-1.174	-2.9175	-1.174	-0.6055	-1.174	-2.793
-1.1752	-2.9175	-1.1752	-0.6079	-1.1752	-2.793
-1.1761	-2.915	-1.1761	-0.6104	-1.1761	-2.7954
-1.1771	-2.915	-1.1771	-0.6128	-1.1771	-2.7979
-1.1783	-2.9077	-1.1783	-0.6104	-1.1783	-2.7905
-1.1792	-2.9102	-1.1792	-0.6152	-1.1792	-2.7954
-1.1801	-2.9102	-1.1801	-0.6177	-1.1801	-2.8003
-1.181	-2.8979	-1.181	-0.6152	-1.181	-2.7881
-1.1823	-2.9004	-1.1823	-0.6177	-1.1823	-2.7905
-1.1832	-2.8979	-1.1832	-0.6201	-1.1832	-2.7954
-1.1841	-2.8955	-1.1841	-0.6226	-1.1841	-2.7954
-1.1853	-2.8906	-1.1853	-0.6226	-1.1853	-2.7881
-1.1862	-2.8906	-1.1862	-0.625	-1.1862	-2.7905
-1.1871	-2.8931	-1.1871	-0.6274	-1.1871	-2.7954
-1.188	-2.8809	-1.188	-0.6274	-1.188	-2.7856
-1.1893	-2.8833	-1.1893	-0.6299	-1.1893	-2.7905
-1.1902	-2.8809	-1.1902	-0.6299	-1.1902	-2.7905
-1.1911	-2.8784	-1.1911	-0.6323	-1.1911	-2.7905
-1.192	-2.8735	-1.192	-0.6323	-1.192	-2.7856
-1.1932	-2.8711	-1.1932	-0.6348	-1.1932	-2.7856
-1.1942	-2.8711	-1.1942	-0.6372	-1.1942	-2.7881
-1.1951	-2.8687	-1.1951	-0.6396	-1.1951	-2.7881
-1.1963	-2.8613	-1.1963	-0.6396	-1.1963	-2.7832
-1.1972	-2.8638	-1.1972	-0.6421	-1.1972	-2.7856
-1.1981	-2.8638	-1.1981	-0.6445	-1.1981	-2.7905
-1.199	-2.8516	-1.199	-0.6421	-1.199	-2.7783
-1.2003	-2.854	-1.2003	-0.647	-1.2003	-2.7808
-1.2012	-2.854	-1.2012	-0.647	-1.2012	-2.7832
-1.2021	-2.8516	-1.2021	-0.6494	-1.2021	-2.7832
-1.2033	-2.8442	-1.2033	-0.6494	-1.2033	-2.7783
-1.2042	-2.8467	-1.2042	-0.6519	-1.2042	-2.7808
-1.2051	-2.8467	-1.2051	-0.6567	-1.2051	-2.7832
-1.2061	-2.8345	-1.2061	-0.6543	-1.2061	-2.7734
-1.2073	-2.8369	-1.2073	-0.6567	-1.2073	-2.7759
-1.2082	-2.8369	-1.2082	-0.6592	-1.2082	-2.7783
-1.2091	-2.8345	-1.2091	-0.6616	-1.2091	-2.7759
-1.21	-2.8247	-1.21	-0.6616	-1.21	-2.771
-1.2112	-2.8247	-1.2112	-0.6641	-1.2112	-2.771
-1.2122	-2.8247	-1.2122	-0.6665	-1.2122	-2.7734
-1.2131	-2.8247	-1.2131	-0.6665	-1.2131	-2.7734
-1.2143	-2.8149	-1.2143	-0.6665	-1.2143	-2.7661
-1.2152	-2.8174	-1.2152	-0.6689	-1.2152	-2.7686
-1.2161	-2.8198	-1.2161	-0.6738	-1.2161	-2.7734
-1.217	-2.8076	-1.217	-0.6714	-1.217	-2.7612
-1.2183	-2.8101	-1.2183	-0.6738	-1.2183	-2.7661
-1.2192	-2.8101	-1.2192	-0.6763	-1.2192	-2.7661
-1.2201	-2.8052	-1.2201	-0.6787	-1.2201	-2.7637
-1.2213	-2.8003	-1.2213	-0.6787	-1.2213	-2.7588
-1.2222	-2.8003	-1.2222	-0.6812	-1.2222	-2.7588
-1.2231	-2.8027	-1.2231	-0.686	-1.2231	-2.7661
-1.2241	-2.7905	-1.2241	-0.6836	-1.2241	-2.7539
-1.2253	-2.793	-1.2253	-0.686	-1.2253	-2.7563
-1.2262	-2.793	-1.2262	-0.6885	-1.2262	-2.7563
-1.2271	-2.7881	-1.2271	-0.6909	-1.2271	-2.7563
-1.228	-2.7832	-1.228	-0.6909	-1.228	-2.7515
-1.2292	-2.7808	-1.2292	-0.6934	-1.2292	-2.749
-1.2302	-2.7808	-1.2302	-0.6958	-1.2302	-2.7515
-1.2311	-2.7808	-1.2311	-0.6982	-1.2311	-2.7515
-1.2323	-2.771	-1.2323	-0.6958	-1.2323	-2.7441
-1.2332	-2.7759	-1.2332	-0.7007	-1.2332	-2.7466
-1.2341	-2.7759	-1.2341	-0.7031	-1.2341	-2.749
-1.235	-2.7637	-1.235	-0.7007	-1.235	-2.7368
-1.2363	-2.7661	-1.2363	-0.7056	-1.2363	-2.7393
-1.2372	-2.7637	-1.2372	-0.7056	-1.2372	-2.7417
-1.2381	-2.7612	-1.2381	-0.708	-1.2381	-2.7393
-1.239	-2.7563	-1.239	-0.708	-1.239	-2.7344
-1.2402	-2.7539	-1.2402	-0.7104	-1.2402	-2.7344
-1.2411	-2.7539	-1.2411	-0.7129	-1.2411	-2.7368
-1.2421	-2.7515	-1.2421	-0.7153	-1.2421	-2.7344
-1.2433	-2.7466	-1.2433	-0.7153	-1.2433	-2.7295
-1.2442	-2.7466	-1.2442	-0.7178	-1.2442	-2.7295
-1.2451	-2.749	-1.2451	-0.7202	-1.2451	-2.7344
-1.246	-2.7368	-1.246	-0.7178	-1.246	-2.7222
-1.2473	-2.7393	-1.2473	-0.7227	-1.2473	-2.7246
-1.2482	-2.7393	-1.2482	-0.7251	-1.2482	-2.7271
-1.2491	-2.7368	-1.2491	-0.7251	-1.2491	-2.7222
-1.2503	-2.7295	-1.2503	-0.7251	-1.2503	-2.7173
-1.2512	-2.7295	-1.2512	-0.73	-1.2512	-2.7173
-1.2521	-2.7319	-1.2521	-0.7324	-1.2521	-2.7222
-1.2531	-2.7197	-1.2531	-0.73	-1.2531	-2.71
-1.2543	-2.7222	-1.2543	-0.7324	-1.2543	-2.7124
-1.2552	-2.7222	-1.2552	-0.7349	-1.2552	-2.7124
-1.2561	-2.7197	-1.2561	-0.7373	-1.2561	-2.7124
-1.257	-2.7148	-1.257	-0.7373	-1.257	-2.7075
-1.2582	-2.7148	-1.2582	-0.7397	-1.2582	-2.7026
-1.2592	-2.7148	-1.2592	-0.7422	-1.2592	-2.7051
-1.2601	-2.7124	-1.2601	-0.7446	-1.2601	-2.7051
-1.2613	-2.7051	-1.2613	-0.7446	-1.2613	-2.6978
-1.2622	-2.7075	-1.2622	-0.7471	-1.2622	-2.7002
-1.2631	-2.7075	-1.2631	-0.7495	-1.2631	-2.7026
-1.264	-2.6953	-1.264	-0.7495	-1.264	-2.6904
-1.2653	-2.6978	-1.2653	-0.752	-1.2653	-2.6929
-1.2662	-2.6978	-1.2662	-0.7544	-1.2662	-2.6929
-1.2671	-2.6953	-1.2671	-0.7568	-1.2671	-2.6929
-1.2683	-2.688	-1.2683	-0.7568	-1.2683	-2.6855
-1.2692	-2.6904	-1.2692	-0.7593	-1.2692	-2.6855
-1.2701	-2.6904	-1.2701	-0.7642	-1.2701	-2.6904
-1.2711	-2.6782	-1.2711	-0.7617	-1.2711	-2.6782
-1.2723	-2.6831	-1.2723	-0.7642	-1.2723	-2.6807
-1.2732	-2.6807	-1.2732	-0.7666	-1.2732	-2.6807
-1.2741	-2.6782	-1.2741	-0.769	-1.2741	-2.6782
-1.275	-2.6733	-1.275	-0.769	-1.275	-2.6733
-1.2762	-2.6709	-1.2762	-0.7715	-1.2762	-2.6709
-1.2772	-2.6733	-1.2772	-0.7739	-1.2772	-2.6733
-1.2781	-2.6709	-1.2781	-0.7764	-1.2781	-2.6709
-1.2793	-2.6636	-1.2793	-0.7764	-1.2793	-2.6636
-1.2802	-2.666	-1.2802	-0.7788	-1.2802	-2.666
-1.2811	-2.666	-1.2811	-0.7837	-1.2811	-2.6685
-1.282	-2.6562	-1.282	-0.7812	-1.282	-2.6587
-1.2833	-2.6587	-1.2833	-0.7837	-1.2833	-2.6587
-1.2842	-2.6587	-1.2842	-0.7861	-1.2842	-2.6587
-1.2851	-2.6538	-1.2851	-0.7861	-1.2851	-2.6587
-1.286	-2.6489	-1.286	-0.7886	-1.286	-2.6514
-1.2872	-2.6489	-1.2872	-0.791	-1.2872	-2.6514
-1.2881	-2.6465	-1.2881	-0.7935	-1.2881	-2.6514
-1.2891	-2.644	-1.2891	-0.7959	-1.2891	-2.6514
-1.2903	-2.6392	-1.2903	-0.7935	-1.2903	-2.644
-1.2912	-2.6392	-1.2912	-0.7983	-1.2912	-2.644
-1.2921	-2.6416	-1.2921	-0.8032	-1.2921	-2.6489
-1.293	-2.6294	-1.293	-0.7983	-1.293	-2.6367
-1.2943	-2.6318	-1.2943	-0.8032	-1.2943	-2.6367
-1.2952	-2.6318	-1.2952	-0.8057	-1.2952	-2.6392
-1.2961	-2.627	-1.2961	-0.8081	-1.2961	-2.6367
-1.2973	-2.6221	-1.2973	-0.8081	-1.2973	-2.6294
-1.2982	-2.6245	-1.2982	-0.8105	-1.2982	-2.6294
-1.2991	-2.6245	-1.2991	-0.8154	-1.2991	-2.6343
-1.3	-2.6147	-1.3	-0.813	-1.3	-2.6221
-1.3013	-2.6196	-1.3013	-0.8154	-1.3013	-2.6245
-1.3022	-2.6172	-1.3022	-0.8203	-1.3022	-2.6245
-1.3031	-2.6123	-1.3031	-0.8203	-1.3031	-2.6221
-1.304	-2.6074	-1.304	-0.8203	-1.304	-2.6172
-1.3052	-2.605	-1.3052	-0.8228	-1.3052	-2.6147
-1.3062	-2.605	-1.3062	-0.8252	-1.3062	-2.6172
-1.3071	-2.6025	-1.3071	-0.8276	-1.3071	-2.6147
-1.3083	-2.5952	-1.3083	-0.8276	-1.3083	-2.6074
-1.3092	-2.5977	-1.3092	-0.8301	-1.3092	-2.6099
-1.3101	-2.6001	-1.3101	-0.835	-1.3101	-2.6099
-1.311	-2.5879	-1.311	-0.8325	-1.311	-2.6001
-1.3123	-2.5903	-1.3123	-0.8374	-1.3123	-2.6001
-1.3132	-2.5903	-1.3132	-0.8398	-1.3132	-2.6025
-1.3141	-2.5854	-1.3141	-0.8423	-1.3141	-2.6001
-1.3153	-2.5806	-1.3153	-0.8423	-1.3153	-2.5952
-1.3162	-2.583	-1.3162	-0.8447	-1.3162	-2.5952
-1.3171	-2.5806	-1.3171	-0.8496	-1.3171	-2.5952
-1.3181	-2.5708	-1.3181	-0.8472	-1.3181	-2.5854
-1.3193	-2.5757	-1.3193	-0.8496	-1.3193	-2.5879
-1.3202	-2.5732	-1.3202	-0.8521	-1.3202	-2.5879
-1.3211	-2.5732	-1.3211	-0.8545	-1.3211	-2.5854
-1.322	-2.5659	-1.322	-0.8545	-1.322	-2.5806
-1.3232	-2.5659	-1.3232	-0.8569	-1.3232	-2.5806
-1.3242	-2.5659	-1.3242	-0.8618	-1.3242	-2.5806
-1.3251	-2.5635	-1.3251	-0.8618	-1.3251	-2.5781
-1.3263	-2.5562	-1.3263	-0.8618	-1.3263	-2.5732
-1.3272	-2.5562	-1.3272	-0.8643	-1.3272	-2.5732
-1.3281	-2.5586	-1.3281	-0.8691	-1.3281	-2.5757
-1.329	-2.5464	-1.329	-0.8667	-1.329	-2.5659
-1.3303	-2.5513	-1.3303	-0.8716	-1.3303	-2.5659
-1.3312	-2.5488	-1.3312	-0.874	-1.3312	-2.5659
-1.3321	-2.5464	-1.3321	-0.8765	-1.3321	-2.5635
-1.3333	-2.5415	-1.3333	-0.8765	-1.3333	-2.5586
-1.3342	-2.5415	-1.3342	-0.8789	-1.3342	-2.5586
-1.3351	-2.5439	-1.3351	-0.8838	-1.3351	-2.561
-1.3361	-2.5317	-1.3361	-0.8813	-1.3361	-2.5488
-1.3373	-2.5342	-1.3373	-0.8838	-1.3373	-2.5513
-1.3382	-2.5342	-1.3382	-0.8887	-1.3382	-2.5513
-1.3391	-2.5317	-1.3391	-0.8887	-1.3391	-2.5488
-1.34	-2.5269	-1.34	-0.8911	-1.34	-2.5439
-1.3412	-2.5269	-1.3412	-0.8911	-1.3412	-2.5415
-1.3422	-2.5244	-1.3422	-0.896	-1.3422	-2.5415
-1.3431	-2.5244	-1.3431	-0.8984	-1.3431	-2.5415
-1.3443	-2.5171	-1.3443	-0.8984	-1.3443	-2.5342
-1.3452	-2.5195	-1.3452	-0.9009	-1.3452	-2.5366
-1.3461	-2.5195	-1.3461	-0.9033	-1.3461	-2.5391
-1.347	-2.5073	-1.347	-0.9033	-1.347	-2.5269
-1.3483	-2.5122	-1.3483	-0.9058	-1.3483	-2.5293
-1.3492	-2.5098	-1.3492	-0.9082	-1.3492	-2.5293
-1.3501	-2.5073	-1.3501	-0.9106	-1.3501	-2.5269
-1.351	-2.5024	-1.351	-0.9106	-1.351	-2.522
-1.3522	-2.5024	-1.3522	-0.9131	-1.3522	-2.522
-1.3531	-2.5024	-1.3531	-0.9155	-1.3531	-2.522
-1.3541	-2.5	-1.3541	-0.9204	-1.3541	-2.5195
-1.3553	-2.4951	-1.3553	-0.918	-1.3553	-2.5146
-1.3562	-2.4951	-1.3562	-0.9204	-1.3562	-2.5146
-1.3571	-2.4976	-1.3571	-0.9253	-1.3571	-2.5171
-1.358	-2.4878	-1.358	-0.9229	-1.358	-2.5073
-1.3593	-2.4902	-1.3593	-0.9277	-1.3593	-2.5073
-1.3602	-2.4878	-1.3602	-0.9302	-1.3602	-2.5073
-1.3611	-2.4854	-1.3611	-0.9326	-1.3611	-2.5049
-1.3623	-2.4805	-1.3623	-0.9326	-1.3623	-2.5
-1.3632	-2.4829	-1.3632	-0.9351	-1.3632	-2.5024
-1.3641	-2.4829	-1.3641	-0.9399	-1.3641	-2.5024
-1.3651	-2.4731	-1.3651	-0.9375	-1.3651	-2.4951
-1.3663	-2.4731	-1.3663	-0.9399	-1.3663	-2.4951
-1.3672	-2.4731	-1.3672	-0.9424	-1.3672	-2.4951
-1.3681	-2.4707	-1.3681	-0.9448	-1.3681	-2.4927
-1.369	-2.4658	-1.369	-0.9448	-1.369	-2.4878
-1.3702	-2.4658	-1.3702	-0.9473	-1.3702	-2.4854
-1.3712	-2.4634	-1.3712	-0.9497	-1.3712	-2.4854
-1.3721	-2.4634	-1.3721	-0.9521	-1.3721	-2.4854
-1.3733	-2.4561	-1.3733	-0.9521	-1.3733	-2.478
-1.3742	-2.4585	-1.3742	-0.957	-1.3742	-2.478
-1.3751	-2.4585	-1.3751	-0.9619	-1.3751	-2.4829
-1.376	-2.4487	-1.376	-0.9595	-1.376	-2.4707
-1.3773	-2.4512	-1.3773	-0.9619	-1.3773	-2.4731
-1.3782	-2.4512	-1.3782	-0.9644	-1.3782	-2.4731
-1.3791	-2.4487	-1.3791	-0.9668	-1.3791	-2.4707
-1.3803	-2.4438	-1.3803	-0.9668	-1.3803	-2.4658
-1.3812	-2.4438	-1.3812	-0.9692	-1.3812	-2.4658
-1.3821	-2.4438	-1.3821	-0.9741	-1.3821	-2.4683
-1.3831	-2.4341	-1.3831	-0.9741	-1.3831	-2.4585
-1.3843	-2.4365	-1.3843	-0.9766	-1.3843	-2.4609
-1.3852	-2.4365	-1.3852	-0.979	-1.3852	-2.4585
-1.3861	-2.4341	-1.3861	-0.9814	-1.3861	-2.4561
-1.387	-2.4292	-1.387	-0.9814	-1.387	-2.4536
-1.3882	-2.4268	-1.3882	-0.9839	-1.3882	-2.4512
-1.3892	-2.4268	-1.3892	-0.9863	-1.3892	-2.4512
-1.3901	-2.4243	-1.3901	-0.9888	-1.3901	-2.4487
-1.3913	-2.4219	-1.3913	-0.9888	-1.3913	-2.4438
-1.3922	-2.4219	-1.3922	-0.9937	-1.3922	-2.4438
-1.3931	-2.4219	-1.3931	-0.9985	-1.3931	-2.4463
-1.394	-2.4146	-1.394	-0.9961	-1.394	-2.439
-1.3953	-2.4146	-1.3953	-0.9985	-1.3953	-2.439
-1.3962	-2.4146	-1.3962	-1.001	-1.3962	-2.439
-1.3971	-2.4121	-1.3971	-1.0034	-1.3971	-2.4365
-1.3983	-2.4072	-1.3983	-1.0034	-1.3983	-2.4316
-1.3992	-2.4097	-1.3992	-1.0083	-1.3992	-2.4316
-1.4001	-2.4072	-1.4001	-1.0107	-1.4001	-2.4316
-1.4011	-2.3975	-1.4011	-1.0083	-1.4011	-2.4243
-1.4023	-2.4023	-1.4023	-1.0132	-1.4023	-2.4243
-1.4032	-2.3999	-1.4032	-1.0156	-1.4032	-2.4243
-1.4041	-2.3975	-1.4041	-1.0181	-1.4041	-2.4243
-1.405	-2.3926	-1.405	-1.0181	-1.405	-2.4194
-1.4062	-2.3926	-1.4062	-1.0205	-1.4062	-2.4194
-1.4072	-2.3926	-1.4072	-1.0229	-1.4072	-2.4194
-1.4081	-2.3901	-1.4081	-1.0254	-1.4081	-2.417
-1.4093	-2.3853	-1.4093	-1.0254	-1.4093	-2.4121
-1.4102	-2.3853	-1.4102	-1.0278	-1.4102	-2.4121
-1.4111	-2.3853	-1.4111	-1.0327	-1.4111	-2.4146
-1.412	-2.3755	-1.412	-1.0303	-1.412	-2.4048
-1.4133	-2.3804	-1.4133	-1.0352	-1.4133	-2.4048
-1.4142	-2.3804	-1.4142	-1.0376	-1.4142	-2.4072
-1.4151	-2.3755	-1.4151	-1.04	-1.4151	-2.4023
-1.416	-2.3706	-1.416	-1.04	-1.416	-2.3999
-1.4172	-2.3706	-1.4172	-1.0425	-1.4172	-2.3975
-1.4182	-2.3706	-1.4182	-1.0474	-1.4182	-2.3975
-1.4191	-2.3682	-1.4191	-1.0498	-1.4191	-2.3975
-1.4203	-2.3633	-1.4203	-1.0498	-1.4203	-2.3901
-1.4212	-2.3657	-1.4212	-1.0522	-1.4212	-2.3926
-1.4221	-2.3657	-1.4221	-1.0571	-1.4221	-2.395
-1.423	-2.356	-1.423	-1.0547	-1.423	-2.3853
-1.4243	-2.3584	-1.4243	-1.0571	-1.4243	-2.3853
-1.4252	-2.3584	-1.4252	-1.062	-1.4252	-2.3853
-1.4261	-2.3535	-1.4261	-1.0645	-1.4261	-2.3853
-1.4273	-2.3511	-1.4273	-1.0645	-1.4273	-2.3804
-1.4282	-2.3511	-1.4282	-1.0669	-1.4282	-2.3804
-1.4291	-2.3511	-1.4291	-1.0718	-1.4291	-2.3804
-1.4301	-2.3438	-1.4301	-1.0693	-1.4301	-2.373
-1.4313	-2.3462	-1.4313	-1.0742	-1.4313	-2.3755
-1.4322	-2.3462	-1.4322	-1.0767	-1.4322	-2.373
-1.4331	-2.3438	-1.4331	-1.0791	-1.4331	-2.373
-1.434	-2.3364	-1.434	-1.0791	-1.434	-2.3682
-1.4352	-2.3389	-1.4352	-1.0815	-1.4352	-2.3657
-1.4362	-2.3364	-1.4362	-1.0864	-1.4362	-2.3657
-1.4371	-2.3364	-1.4371	-1.0889	-1.4371	-2.3657
-1.4383	-2.3315	-1.4383	-1.0889	-1.4383	-2.3608
-1.4392	-2.3315	-1.4392	-1.0913	-1.4392	-2.3608
-1.4401	-2.3315	-1.4401	-1.0962	-1.4401	-2.3608
-1.441	-2.3218	-1.441	-1.0938	-1.441	-2.3535
-1.4423	-2.3267	-1.4423	-1.0962	-1.4423	-2.356
-1.4432	-2.3267	-1.4432	-1.1011	-1.4432	-2.356
-1.4441	-2.3218	-1.4441	-1.1035	-1.4441	-2.3535
-1.4453	-2.3169	-1.4453	-1.1035	-1.4453	-2.3486
-1.4462	-2.3193	-1.4462	-1.106	-1.4462	-2.3486
-1.4471	-2.3193	-1.4471	-1.1108	-1.4471	-2.3511
-1.4481	-2.3096	-1.4481	-1.1108	-1.4481	-2.3438
-1.4493	-2.312	-1.4493	-1.1133	-1.4493	-2.3438
-1.4502	-2.312	-1.4502	-1.1157	-1.4502	-2.3438
-1.4511	-2.3096	-1.4511	-1.1182	-1.4511	-2.3438
-1.452	-2.3047	-1.452	-1.1182	-1.452	-2.3389
-1.4532	-2.3047	-1.4532	-1.123	-1.4532	-2.3389
-1.4542	-2.3047	-1.4542	-1.1255	-1.4542	-2.3364
-1.4551	-2.3022	-1.4551	-1.1279	-1.4551	-2.3364
-1.4563	-2.2974	-1.4563	-1.1279	-1.4563	-2.3315
-1.4572	-2.2998	-1.4572	-1.1304	-1.4572	-2.3315
-1.4581	-2.2998	-1.4581	-1.1377	-1.4581	-2.334
-1.459	-2.29	-1.459	-1.1328	-1.459	-2.3242
-1.4603	-2.2949	-1.4603	-1.1377	-1.4603	-2.3267
-1.4612	-2.2925	-1.4612	-1.1401	-1.4612	-2.3267
-1.4621	-2.29	-1.4621	-1.1426	-1.4621	-2.3242
-1.463	-2.2852	-1.463	-1.1426	-1.463	-2.3193
-1.4642	-2.2852	-1.4642	-1.145	-1.4642	-2.3193
-1.4651	-2.2852	-1.4651	-1.1499	-1.4651	-2.3193
-1.4661	-2.2827	-1.4661	-1.1523	-1.4661	-2.3169
-1.4673	-2.2778	-1.4673	-1.1523	-1.4673	-2.3145
-1.4682	-2.2803	-1.4682	-1.1572	-1.4682	-2.3145
-1.4691	-2.2803	-1.4691	-1.1621	-1.4691	-2.3145
-1.47	-2.2705	-1.47	-1.1597	-1.47	-2.3071
-1.4713	-2.2754	-1.4713	-1.1621	-1.4713	-2.3096
-1.4722	-2.2729	-1.4722	-1.167	-1.4722	-2.3071
-1.4731	-2.2705	-1.4731	-1.1694	-1.4731	-2.3071
-1.4743	-2.2681	-1.4743	-1.1694	-1.4743	-2.3022
-1.4752	-2.2681	-1.4752	-1.1719	-1.4752	-2.3022
-1.4761	-2.2681	-1.4761	-1.1768	-1.4761	-2.3047
-1.4771	-2.2607	-1.4771	-1.1743	-1.4771	-2.2974
-1.4783	-2.2632	-1.4783	-1.1792	-1.4783	-2.2974
-1.4792	-2.2632	-1.4792	-1.1816	-1.4792	-2.2974
-1.4801	-2.2607	-1.4801	-1.1841	-1.4801	-2.2949
-1.481	-2.2559	-1.481	-1.1841	-1.481	-2.2925
-1.4822	-2.2559	-1.4822	-1.189	-1.4822	-2.2925
-1.4832	-2.2534	-1.4832	-1.1914	-1.4832	-2.29
-1.4841	-2.2534	-1.4841	-1.1938	-1.4841	-2.29
-1.4853	-2.2485	-1.4853	-1.1938	-1.4853	-2.2852
-1.4862	-2.251	-1.4862	-1.1963	-1.4862	-2.2852
-1.4871	-2.251	-1.4871	-1.2036	-1.4871	-2.2876
-1.488	-2.2412	-1.488	-1.1987	-1.488	-2.2803
-1.4893	-2.2437	-1.4893	-1.2036	-1.4893	-2.2803
-1.4902	-2.2437	-1.4902	-1.2085	-1.4902	-2.2803
-1.4911	-2.2412	-1.4911	-1.2085	-1.4911	-2.2778
-1.4923	-2.2363	-1.4923	-1.2109	-1.4923	-2.2754
-1.4932	-2.2388	-1.4932	-1.2134	-1.4932	-2.2754
-1.4941	-2.2388	-1.4941	-1.2183	-1.4941	-2.2754
-1.4951	-2.229	-1.4951	-1.2158	-1.4951	-2.2705
-1.4963	-2.2339	-1.4963	-1.2207	-1.4963	-2.2705
-1.4972	-2.2314	-1.4972	-1.2256	-1.4972	-2.2705
-1.4981	-2.229	-1.4981	-1.228	-1.4981	-2.2681
-1.499	-2.2266	-1.499	-1.228	-1.499	-2.2656
-1.5002	-2.2266	-1.5002	-1.2305	-1.5002	-2.2656
-1.5012	-2.2266	-1.5012	-1.2354	-1.5012	-2.2656
-1.5021	-2.2241	-1.5021	-1.2378	-1.5021	-2.2656
-1.5033	-2.2192	-1.5033	-1.2378	-1.5033	-2.2583
-1.5042	-2.2217	-1.5042	-1.2427	-1.5042	-2.2607
-1.5051	-2.2217	-1.5051	-1.2476	-1.5051	-2.2607
-1.506	-2.2119	-1.506	-1.2451	-1.506	-2.2534
-1.5073	-2.2144	-1.5073	-1.2476	-1.5073	-2.2559
-1.5082	-2.2144	-1.5082	-1.2524	-1.5082	-2.2559
-1.5091	-2.2119	-1.5091	-1.2549	-1.5091	-2.2534
-1.5103	-2.2095	-1.5103	-1.2549	-1.5103	-2.251
-1.5112	-2.2095	-1.5112	-1.2573	-1.5112	-2.251
-1.5121	-2.2095	-1.5121	-1.2622	-1.5121	-2.251
-1.5131	-2.2021	-1.5131	-1.2598	-1.5131	-2.2437
-1.5143	-2.2046	-1.5143	-1.2646	-1.5143	-2.2461
-1.5152	-2.2046	-1.5152	-1.2695	-1.5152	-2.2461
-1.5161	-2.2021	-1.5161	-1.272	-1.5161	-2.2437
-1.517	-2.1973	-1.517	-1.272	-1.517	-2.2388
-1.5182	-2.1973	-1.5182	-1.2744	-1.5182	-2.2388
-1.5192	-2.1973	-1.5192	-1.2769	-1.5192	-2.2388
-1.5201	-2.1948	-1.5201	-1.2817	-1.5201	-2.2388
-1.5213	-2.1924	-1.5213	-1.2817	-1.5213	-2.2339
-1.5222	-2.1924	-1.5222	-1.2842	-1.5222	-2.2339
-1.5231	-2.1924	-1.5231	-1.2915	-1.5231	-2.2363
-1.524	-2.1851	-1.524	-1.2891	-1.524	-2.229
-1.5253	-2.1899	-1.5253	-1.2915	-1.5253	-2.2314
-1.5262	-2.1875	-1.5262	-1.2964	-1.5262	-2.2314
-1.5271	-2.1851	-1.5271	-1.2964	-1.5271	-2.229
-1.528	-2.1826	-1.528	-1.2988	-1.528	-2.2266
-1.5292	-2.1826	-1.5292	-1.3013	-1.5292	-2.2241
-1.5302	-2.1826	-1.5302	-1.3062	-1.5302	-2.2241
-1.5311	-2.1802	-1.5311	-1.3086	-1.5311	-2.2241
-1.5323	-2.1753	-1.5323	-1.3086	-1.5323	-2.2192
-1.5332	-2.1777	-1.5332	-1.311	-1.5332	-2.2192
-1.5341	-2.1777	-1.5341	-1.3184	-1.5341	-2.2217
-1.535	-2.1704	-1.535	-1.3159	-1.535	-2.2144
-1.5363	-2.1729	-1.5363	-1.3184	-1.5363	-2.2168
-1.5372	-2.1704	-1.5372	-1.3232	-1.5372	-2.2144
-1.5381	-2.1704	-1.5381	-1.3257	-1.5381	-2.2144
-1.5393	-2.1655	-1.5393	-1.3257	-1.5393	-2.2119
-1.5402	-2.168	-1.5402	-1.3306	-1.5402	-2.2119
-1.5411	-2.168	-1.5411	-1.3354	-1.5411	-2.2119
-1.5421	-2.1582	-1.5421	-1.333	-1.5421	-2.207
-1.5433	-2.1631	-1.5433	-1.3354	-1.5433	-2.207
-1.5442	-2.1606	-1.5442	-1.3403	-1.5442	-2.207
-1.5451	-2.1606	-1.5451	-1.3428	-1.5451	-2.2046
-1.546	-2.1558	-1.546	-1.3428	-1.546	-2.2021
-1.5472	-2.1558	-1.5472	-1.3452	-1.5472	-2.2021
-1.5482	-2.1558	-1.5482	-1.3501	-1.5482	-2.2021
-1.5491	-2.1533	-1.5491	-1.3525	-1.5491	-2.1997
-1.5503	-2.1509	-1.5503	-1.3525	-1.5503	-2.1973
-1.5512	-2.1509	-1.5512	-1.3574	-1.5512	-2.1973
-1.5521	-2.1509	-1.5521	-1.3623	-1.5521	-2.1973
-1.553	-2.1436	-1.553	-1.3599	-1.553	-2.1924
-1.5543	-2.1484	-1.5543	-1.3647	-1.5543	-2.1948
-1.5552	-2.146	-1.5552	-1.3696	-1.5552	-2.1924
-1.5561	-2.1436	-1.5561	-1.3696	-1.5561	-2.1924
-1.5573	-2.1411	-1.5573	-1.3721	-1.5573	-2.1899
-1.5582	-2.1411	-1.5582	-1.3745	-1.5582	-2.1899
-1.5591	-2.1411	-1.5591	-1.3794	-1.5591	-2.1899
-1.5601	-2.1338	-1.5601	-1.3794	-1.5601	-2.1851
-1.5613	-2.1362	-1.5613	-1.3818	-1.5613	-2.1875
-1.5622	-2.1362	-1.5622	-1.3867	-1.5622	-2.1875
-1.5631	-2.1338	-1.5631	-1.3892	-1.5631	-2.1851
-1.564	-2.1313	-1.564	-1.3892	-1.564	-2.1802
-1.5652	-2.1313	-1.5652	-1.394	-1.5652	-2.1826
-1.5662	-2.1313	-1.5662	-1.3965	-1.5662	-2.1802
-1.5671	-2.1313	-1.5671	-1.4014	-1.5671	-2.1802
-1.5683	-2.1265	-1.5683	-1.4014	-1.5683	-2.1777
-1.5692	-2.1289	-1.5692	-1.4038	-1.5692	-2.1777
-1.5701	-2.1289	-1.5701	-1.4111	-1.5701	-2.1777
-1.571	-2.1191	-1.571	-1.4087	-1.571	-2.1729
-1.5723	-2.124	-1.5723	-1.4111	-1.5723	-2.1729
-1.5732	-2.1216	-1.5732	-1.416	-1.5732	-2.1729
-1.5741	-2.1191	-1.5741	-1.4185	-1.5741	-2.1729
-1.575	-2.1167	-1.575	-1.4185	-1.575	-2.1704
-1.5762	-2.1167	-1.5762	-1.4209	-1.5762	-2.168
-1.5771	-2.1167	-1.5771	-1.4258	-1.5771	-2.168
-1.5781	-2.1167	-1.5781	-1.4282	-1.5781	-2.168
-1.5793	-2.1118	-1.5793	-1.4282	-1.5793	-2.1655
-1.5802	-2.1143	-1.5802	-1.4331	-1.5802	-2.1655
-1.5811	-2.1143	-1.5811	-1.438	-1.5811	-2.1655
-1.582	-2.1069	-1.582	-1.4355	-1.582	-2.1606
-1.5833	-2.1118	-1.5833	-1.4404	-1.5833	-2.1606
-1.5842	-2.1094	-1.5842	-1.4453	-1.5842	-2.1606
-1.5851	-2.1094	-1.5851	-1.4478	-1.5851	-2.1606
-1.5863	-2.1045	-1.5863	-1.4478	-1.5863	-2.1582
-1.5872	-2.1069	-1.5872	-1.4502	-1.5872	-2.1582
-1.5881	-2.1069	-1.5881	-1.4575	-1.5881	-2.1582
-1.5891	-2.0972	-1.5891	-1.4551	-1.5891	-2.1533
-1.5903	-2.1021	-1.5903	-1.4575	-1.5903	-2.1533
-1.5912	-2.1021	-1.5912	-1.4624	-1.5912	-2.1533
-1.5921	-2.0996	-1.5921	-1.4648	-1.5921	-2.1533
-1.593	-2.0947	-1.593	-1.4648	-1.593	-2.1509
-1.5942	-2.0972	-1.5942	-1.4673	-1.5942	-2.1509
-1.5952	-2.0947	-1.5952	-1.4722	-1.5952	-2.1484
-1.5961	-2.0947	-1.5961	-1.4746	-1.5961	-2.1484
-1.5973	-2.0898	-1.5973	-1.4746	-1.5973	-2.146
-1.5982	-2.0923	-1.5982	-1.4795	-1.5982	-2.146
-1.5991	-2.0923	-1.5991	-1.4868	-1.5991	-2.1484
-1.5982	-2.085	-1.5982	-1.4819	-1.5982	-2.1411
-1.5973	-2.0801	-1.5973	-1.4819	-1.5973	-2.1387
-1.5961	-2.0605	-1.5961	-1.4624	-1.5961	-2.124
-1.5952	-2.0679	-1.5952	-1.46	-1.5952	-2.1216
-1.5942	-2.0581	-1.5942	-1.4526	-1.5942	-2.1167
-1.593	-2.0532	-1.593	-1.4429	-1.593	-2.1118
-1.5921	-2.0532	-1.5921	-1.4404	-1.5921	-2.1094
-1.5912	-2.0435	-1.5912	-1.4282	-1.5912	-2.0996
-1.5903	-2.0459	-1.5903	-1.4258	-1.5903	-2.0996
-1.5891	-2.0386	-1.5891	-1.4185	-1.5891	-2.0947
-1.5881	-2.0337	-1.5881	-1.4087	-1.5881	-2.0874
-1.5872	-2.0337	-1.5872	-1.4038	-1.5872	-2.085
-1.5863	-2.0337	-1.5863	-1.3989	-1.5863	-2.0825
-1.5851	-2.0288	-1.5851	-1.3916	-1.5851	-2.0776
-1.5842	-2.0239	-1.5842	-1.3843	-1.5842	-2.0728
-1.5833	-2.0215	-1.5833	-1.377	-1.5833	-2.0679
-1.582	-2.0215	-1.582	-1.3745	-1.582	-2.0679
-1.5811	-2.0142	-1.5811	-1.3672	-1.5811	-2.0605
-1.5802	-2.0117	-1.5802	-1.3574	-1.5802	-2.0557
-1.5793	-2.0142	-1.5793	-1.3574	-1.5793	-2.0557
-1.5781	-2.0068	-1.5781	-1.3501	-1.5781	-2.0508
-1.5771	-2.0044	-1.5771	-1.3428	-1.5771	-2.0459
-1.5762	-2.0044	-1.5762	-1.3379	-1.5762	-2.0435
-1.575	-2.002	-1.575	-1.333	-1.575	-2.041
-1.5741	-1.9971	-1.5741	-1.3257	-1.5741	-2.0361
-1.5732	-1.9946	-1.5732	-1.3184	-1.5732	-2.0337
-1.5723	-1.9971	-1.5723	-1.3159	-1.5723	-2.0337
-1.571	-1.9897	-1.571	-1.311	-1.571	-2.0288
-1.5701	-1.9873	-1.5701	-1.3013	-1.5701	-2.0239
-1.5692	-1.9873	-1.5692	-1.2964	-1.5692	-2.0215
-1.5683	-1.9873	-1.5683	-1.2939	-1.5683	-2.019
-1.5671	-1.9824	-1.5671	-1.2866	-1.5671	-2.0166
-1.5662	-1.98	-1.5662	-1.2817	-1.5662	-2.0117
-1.5652	-1.9775	-1.5652	-1.2744	-1.5652	-2.0093
-1.564	-1.9775	-1.564	-1.272	-1.564	-2.0093
-1.5631	-1.9727	-1.5631	-1.2695	-1.5631	-2.0044
-1.5622	-1.9702	-1.5622	-1.2671	-1.5622	-1.9995
-1.5613	-1.9727	-1.5613	-1.2695	-1.5613	-1.9995
-1.5601	-1.9653	-1.5601	-1.2646	-1.5601	-1.9946
-1.5591	-1.9653	-1.5591	-1.2598	-1.5591	-1.9922
-1.5582	-1.9629	-1.5582	-1.2524	-1.5582	-1.9897
-1.5573	-1.9629	-1.5573	-1.2476	-1.5573	-1.9873
-1.5561	-1.9604	-1.5561	-1.2402	-1.5561	-1.9849
-1.5552	-1.9556	-1.5552	-1.2329	-1.5552	-1.98
-1.5543	-1.9556	-1.5543	-1.228	-1.5543	-1.9775
-1.553	-1.9556	-1.553	-1.2231	-1.553	-1.9775
-1.5521	-1.9507	-1.5521	-1.2183	-1.5521	-1.9727
-1.5512	-1.9482	-1.5512	-1.2109	-1.5512	-1.9678
-1.5503	-1.9531	-1.5503	-1.2109	-1.5503	-1.9678
-1.5491	-1.9458	-1.5491	-1.2036	-1.5491	-1.9653
-1.5482	-1.9434	-1.5482	-1.1963	-1.5482	-1.9604
-1.5472	-1.9434	-1.5472	-1.1914	-1.5472	-1.958
-1.546	-1.9434	-1.546	-1.189	-1.546	-1.958
-1.5451	-1.9385	-1.5451	-1.1865	-1.5451	-1.9556
-1.5442	-1.936	-1.5442	-1.1816	-1.5442	-1.9507
-1.5433	-1.9385	-1.5433	-1.1841	-1.5433	-1.9531
-1.5421	-1.9336	-1.5421	-1.1792	-1.5421	-1.9482
-1.5411	-1.9312	-1.5411	-1.1768	-1.5411	-1.9434
-1.5402	-1.9287	-1.5402	-1.1719	-1.5402	-1.9409
-1.5393	-1.9312	-1.5393	-1.1694	-1.5393	-1.9409
-1.5381	-1.9263	-1.5381	-1.1621	-1.5381	-1.9385
-1.5372	-1.9238	-1.5372	-1.1548	-1.5372	-1.9336
-1.5363	-1.9214	-1.5363	-1.1475	-1.5363	-1.9312
-1.535	-1.9238	-1.535	-1.145	-1.535	-1.9312
-1.5341	-1.9189	-1.5341	-1.1377	-1.5341	-1.9263
-1.5332	-1.9165	-1.5332	-1.1304	-1.5332	-1.9238
-1.5323	-1.9189	-1.5323	-1.1304	-1.5323	-1.9238
-1.5311	-1.9141	-1.5311	-1.123	-1.5311	-1.9189
-1.5302	-1.9141	-1.5302	-1.1157	-1.5302	-1.9165
-1.5292	-1.9116	-1.5292	-1.1108	-1.5292	-1.9165
-1.528	-1.9116	-1.528	-1.1084	-1.528	-1.9141
-1.5271	-1.9067	-1.5271	-1.1011	-1.5271	-1.9116
-1.5262	-1.9043	-1.5262	-1.0938	-1.5262	-1.9067
-1.5253	-1.9092	-1.5253	-1.0938	-1.5253	-1.9092
-1.524	-1.9019	-1.524	-1.0889	-1.524	-1.9043
-1.5231	-1.9019	-1.5231	-1.084	-1.5231	-1.9019
-1.5222	-1.8994	-1.5222	-1.0815	-1.5222	-1.8994
-1.5213	-1.8994	-1.5213	-1.0815	-1.5213	-1.897
-1.5201	-1.897	-1.5201	-1.0791	-1.5201	-1.8945
-1.5192	-1.8945	-1.5192	-1.0767	-1.5192	-1.8921
-1.5182	-1.8921	-1.5182	-1.0718	-1.5182	-1.8896
-1.517	-1.8945	-1.517	-1.0718	-1.517	-1.8896
-1.5161	-1.8896	-1.5161	-1.0645	-1.5161	-1.8848
-1.5152	-1.8872	-1.5152	-1.0571	-1.5152	-1.8823
-1.5143	-1.8896	-1.5143	-1.0571	-1.5143	-1.8823
-1.5131	-1.8848	-1.5131	-1.0498	-1.5131	-1.8799
-1.5121	-1.8848	-1.5121	-1.0425	-1.5121	-1.8774
-1.5112	-1.8823	-1.5112	-1.0376	-1.5112	-1.875
-1.5103	-1.8823	-1.5103	-1.0352	-1.5103	-1.875
-1.5091	-1.8799	-1.5091	-1.0303	-1.5091	-1.8726
-1.5082	-1.8774	-1.5082	-1.0254	-1.5082	-1.8677
-1.5073	-1.8774	-1.5073	-1.0205	-1.5073	-1.8652
-1.506	-1.8774	-1.506	-1.0181	-1.506	-1.8652
-1.5051	-1.875	-1.5051	-1.0132	-1.5051	-1.8628
-1.5042	-1.8726	-1.5042	-1.0059	-1.5042	-1.8579
-1.5033	-1.875	-1.5033	-1.0059	-1.5033	-1.8604
-1.5021	-1.8701	-1.5021	-1.001	-1.5021	-1.8555
-1.5012	-1.8677	-1.5012	-0.9961	-1.5012	-1.853
-1.5002	-1.8677	-1.5002	-0.9937	-1.5002	-1.8506
-1.499	-1.8677	-1.499	-0.9937	-1.499	-1.8506
-1.4981	-1.8628	-1.4981	-0.9888	-1.4981	-1.8481
-1.4972	-1.8604	-1.4972	-0.9863	-1.4972	-1.8433
-1.4963	-1.8652	-1.4963	-0.9863	-1.4963	-1.8457
-1.4951	-1.8579	-1.4951	-0.9814	-1.4951	-1.8408
-1.4941	-1.8579	-1.4941	-0.9766	-1.4941	-1.8384
-1.4932	-1.8579	-1.4932	-0.9717	-1.4932	-1.8359
-1.4923	-1.8579	-1.4923	-0.9692	-1.4923	-1.8359
-1.4911	-1.8555	-1.4911	-0.9644	-1.4911	-1.8335
-1.4902	-1.853	-1.4902	-0.9595	-1.4902	-1.8311
-1.4893	-1.8506	-1.4893	-0.9521	-1.4893	-1.8286
-1.488	-1.853	-1.488	-0.9497	-1.488	-1.8286
-1.4871	-1.8481	-1.4871	-0.9448	-1.4871	-1.8237
-1.4862	-1.8457	-1.4862	-0.9399	-1.4862	-1.8213
-1.4853	-1.8506	-1.4853	-0.9399	-1.4853	-1.8237
-1.4841	-1.8433	-1.4841	-0.9351	-1.4841	-1.8188
-1.4832	-1.8433	-1.4832	-0.9302	-1.4832	-1.8164
-1.4822	-1.8433	-1.4822	-0.9253	-1.4822	-1.814
-1.481	-1.8433	-1.481	-0.9229	-1.481	-1.814
-1.4801	-1.8384	-1.4801	-0.918	-1.4801	-1.8115
-1.4792	-1.8384	-1.4792	-0.9131	-1.4792	-1.8066
-1.4783	-1.8384	-1.4783	-0.9155	-1.4783	-1.8091
-1.4771	-1.8335	-1.4771	-0.9106	-1.4771	-1.8042
-1.4761	-1.8335	-1.4761	-0.9082	-1.4761	-1.8018
-1.4752	-1.8335	-1.4752	-0.9058	-1.4752	-1.7993
-1.4743	-1.8335	-1.4743	-0.9033	-1.4743	-1.7993
-1.4731	-1.8311	-1.4731	-0.9009	-1.4731	-1.7969
-1.4722	-1.8286	-1.4722	-0.896	-1.4722	-1.7944
-1.4713	-1.8262	-1.4713	-0.8911	-1.4713	-1.7944
-1.47	-1.8286	-1.47	-0.8887	-1.47	-1.792
-1.4691	-1.8237	-1.4691	-0.8838	-1.4691	-1.7896
-1.4682	-1.8213	-1.4682	-0.8789	-1.4682	-1.7847
-1.4673	-1.8237	-1.4673	-0.8765	-1.4673	-1.7871
-1.4661	-1.8188	-1.4661	-0.8716	-1.4661	-1.7847
-1.4651	-1.8188	-1.4651	-0.8691	-1.4651	-1.7798
-1.4642	-1.8188	-1.4642	-0.8643	-1.4642	-1.7798
-1.463	-1.8188	-1.463	-0.8618	-1.463	-1.7773
-1.4621	-1.814	-1.4621	-0.8594	-1.4621	-1.7749
-1.4612	-1.814	-1.4612	-0.8545	-1.4612	-1.7725
-1.4603	-1.8164	-1.4603	-0.8545	-1.4603	-1.7725
-1.459	-1.8115	-1.459	-0.8496	-1.459	-1.77
-1.4581	-1.8091	-1.4581	-0.8447	-1.4581	-1.7676
-1.4572	-1.8091	-1.4572	-0.8423	-1.4572	-1.7651
-1.4563	-1.8091	-1.4563	-0.8423	-1.4563	-1.7651
-1.4551	-1.8066	-1.4551	-0.8374	-1.4551	-1.7627
-1.4542	-1.8042	-1.4542	-0.835	-1.4542	-1.7603
-1.4532	-1.8042	-1.4532	-0.8325	-1.4532	-1.7578
-1.452	-1.8042	-1.452	-0.8301	-1.452	-1.7578
-1.4511	-1.7993	-1.4511	-0.8252	-1.4511	-1.7529
-1.4502	-1.7993	-1.4502	-0.8228	-1.4502	-1.7505
-1.4493	-1.8018	-1.4493	-0.8228	-1.4493	-1.7505
-1.4481	-1.7969	-1.4481	-0.8154	-1.4481	-1.748
-1.4471	-1.7969	-1.4471	-0.8105	-1.4471	-1.7456
-1.4462	-1.7969	-1.4462	-0.8081	-1.4462	-1.7432
-1.4453	-1.7969	-1.4453	-0.8057	-1.4453	-1.7432
-1.4441	-1.7944	-1.4441	-0.8032	-1.4441	-1.7407
-1.4432	-1.792	-1.4432	-0.7983	-1.4432	-1.7383
-1.4423	-1.7896	-1.4423	-0.7935	-1.4423	-1.7358
-1.441	-1.792	-1.441	-0.7935	-1.441	-1.7358
-1.4401	-1.7871	-1.4401	-0.7886	-1.4401	-1.731
-1.4392	-1.7847	-1.4392	-0.7837	-1.4392	-1.7285
-1.4383	-1.7871	-1.4383	-0.7837	-1.4383	-1.731
-1.4371	-1.7847	-1.4371	-0.7812	-1.4371	-1.7261
-1.4362	-1.7822	-1.4362	-0.7764	-1.4362	-1.7236
-1.4352	-1.7822	-1.4352	-0.7739	-1.4352	-1.7212
-1.434	-1.7822	-1.434	-0.7715	-1.434	-1.7212
-1.4331	-1.7773	-1.4331	-0.769	-1.4331	-1.7188
-1.4322	-1.7773	-1.4322	-0.7642	-1.4322	-1.7163
-1.4313	-1.7798	-1.4313	-0.7666	-1.4313	-1.7188
-1.4301	-1.7749	-1.4301	-0.7617	-1.4301	-1.7139
-1.4291	-1.7725	-1.4291	-0.7593	-1.4291	-1.7114
-1.4282	-1.7725	-1.4282	-0.7544	-1.4282	-1.709
-1.4273	-1.7725	-1.4273	-0.7544	-1.4273	-1.709
-1.4261	-1.77	-1.4261	-0.7495	-1.4261	-1.7065
-1.4252	-1.7676	-1.4252	-0.7446	-1.4252	-1.7041
-1.4243	-1.7676	-1.4243	-0.7422	-1.4243	-1.7017
-1.423	-1.7676	-1.423	-0.7397	-1.423	-1.7017
-1.4221	-1.7651	-1.4221	-0.7373	-1.4221	-1.6992
-1.4212	-1.7627	-1.4212	-0.7324	-1.4212	-1.6943
-1.4203	-1.7651	-1.4203	-0.7324	-1.4203	-1.6968
-1.4191	-1.7603	-1.4191	-0.7275	-1.4191	-1.6919
-1.4182	-1.7603	-1.4182	-0.7251	-1.4182	-1.6895
-1.4172	-1.7603	-1.4172	-0.7227	-1.4172	-1.687
-1.416	-1.7603	-1.416	-0.7202	-1.416	-1.687
-1.4151	-1.7554	-1.4151	-0.7153	-1.4151	-1.6846
-1.4142	-1.7554	-1.4142	-0.7129	-1.4142	-1.6797
-1.4133	-1.7578	-1.4133	-0.7129	-1.4133	-1.6821
-1.412	-1.7529	-1.412	-0.7104	-1.412	-1.6797
-1.4111	-1.7505	-1.4111	-0.7056	-1.4111	-1.6748
-1.4102	-1.7505	-1.4102	-0.7056	-1.4102	-1.6748
-1.4093	-1.7505	-1.4093	-0.7031	-1.4093	-1.6724
-1.4081	-1.7505	-1.4081	-0.7007	-1.4081	-1.6724
-1.4072	-1.748	-1.4072	-0.6982	-1.4072	-1.6675
-1.4062	-1.7456	-1.4062	-0.6958	-1.4062	-1.665
-1.405	-1.748	-1.405	-0.6934	-1.405	-1.665
-1.4041	-1.7432	-1.4041	-0.6885	-1.4041	-1.6626
-1.4032	-1.7432	-1.4032	-0.686	-1.4032	-1.6602
-1.4023	-1.7456	-1.4023	-0.686	-1.4023	-1.6602
-1.4011	-1.7407	-1.4011	-0.6812	-1.4011	-1.6577
-1.4001	-1.7407	-1.4001	-0.6763	-1.4001	-1.6553
-1.3992	-1.7407	-1.3992	-0.6738	-1.3992	-1.6528
-1.3983	-1.7407	-1.3983	-0.6738	-1.3983	-1.6528
-1.3971	-1.7358	-1.3971	-0.6714	-1.3971	-1.6504
-1.3962	-1.7358	-1.3962	-0.6665	-1.3962	-1.6479
-1.3953	-1.7334	-1.3953	-0.6641	-1.3953	-1.6455
-1.394	-1.7334	-1.394	-0.6641	-1.394	-1.6455
-1.3931	-1.731	-1.3931	-0.6592	-1.3931	-1.6431
-1.3922	-1.7285	-1.3922	-0.6567	-1.3922	-1.6382
-1.3913	-1.7334	-1.3913	-0.6567	-1.3913	-1.6406
-1.3901	-1.7285	-1.3901	-0.6519	-1.3901	-1.6382
-1.3892	-1.7261	-1.3892	-0.6494	-1.3892	-1.6333
-1.3882	-1.7261	-1.3882	-0.6494	-1.3882	-1.6333
-1.387	-1.7261	-1.387	-0.647	-1.387	-1.6333
-1.3861	-1.7236	-1.3861	-0.6445	-1.3861	-1.6284
-1.3852	-1.7212	-1.3852	-0.6396	-1.3852	-1.6235
-1.3843	-1.7236	-1.3843	-0.6396	-1.3843	-1.626
-1.3831	-1.7212	-1.3831	-0.6372	-1.3831	-1.6235
-1.3821	-1.7212	-1.3821	-0.6323	-1.3821	-1.6211
-1.3812	-1.7212	-1.3812	-0.6299	-1.3812	-1.6187
-1.3803	-1.7212	-1.3803	-0.6299	-1.3803	-1.6187
-1.3791	-1.7188	-1.3791	-0.6274	-1.3791	-1.6138
-1.3782	-1.7188	-1.3782	-0.625	-1.3782	-1.6113
-1.3773	-1.7163	-1.3773	-0.6226	-1.3773	-1.6089
-1.376	-1.7163	-1.376	-0.6201	-1.376	-1.6089
-1.3751	-1.7114	-1.3751	-0.6177	-1.3751	-1.6064
-1.3742	-1.7114	-1.3742	-0.6128	-1.3742	-1.604
-1.3733	-1.7139	-1.3733	-0.6128	-1.3733	-1.604
-1.3721	-1.709	-1.3721	-0.6104	-1.3721	-1.6016
-1.3712	-1.709	-1.3712	-0.6079	-1.3712	-1.5991
-1.3702	-1.7065	-1.3702	-0.6055	-1.3702	-1.5967
-1.369	-1.709	-1.369	-0.6055	-1.369	-1.5967
-1.3681	-1.7041	-1.3681	-0.6006	-1.3681	-1.5942
-1.3672	-1.7017	-1.3672	-0.5981	-1.3672	-1.5894
-1.3663	-1.7065	-1.3663	-0.5981	-1.3663	-1.5918
-1.3651	-1.7017	-1.3651	-0.5957	-1.3651	-1.5869
-1.3641	-1.7017	-1.3641	-0.5933	-1.3641	-1.5845
-1.3632	-1.7017	-1.3632	-0.5908	-1.3632	-1.582
-1.3623	-1.7017	-1.3623	-0.5884	-1.3623	-1.582
-1.3611	-1.6992	-1.3611	-0.5859	-1.3611	-1.5796
-1.3602	-1.6968	-1.3602	-0.5835	-1.3602	-1.5771
-1.3593	-1.6968	-1.3593	-0.5811	-1.3593	-1.5747
-1.358	-1.6968	-1.358	-0.5786	-1.358	-1.5747
-1.3571	-1.6919	-1.3571	-0.5762	-1.3571	-1.5723
-1.3562	-1.6919	-1.3562	-0.5737	-1.3562	-1.5674
-1.3553	-1.6943	-1.3553	-0.5737	-1.3553	-1.5698
-1.3541	-1.6895	-1.3541	-0.5688	-1.3541	-1.5674
-1.3531	-1.687	-1.3531	-0.5688	-1.3531	-1.5649
-1.3522	-1.687	-1.3522	-0.5664	-1.3522	-1.5625
-1.351	-1.687	-1.351	-0.564	-1.351	-1.5625
-1.3501	-1.6821	-1.3501	-0.5615	-1.3501	-1.5576
-1.3492	-1.6821	-1.3492	-0.5591	-1.3492	-1.5552
-1.3483	-1.6846	-1.3483	-0.5591	-1.3483	-1.5576
-1.347	-1.6797	-1.347	-0.5542	-1.347	-1.5527
-1.3461	-1.6797	-1.3461	-0.5542	-1.3461	-1.5503
-1.3452	-1.6797	-1.3452	-0.5518	-1.3452	-1.5479
-1.3443	-1.6797	-1.3443	-0.5493	-1.3443	-1.5479
-1.3431	-1.6772	-1.3431	-0.5493	-1.3431	-1.5454
-1.3422	-1.6748	-1.3422	-0.5469	-1.3422	-1.543
-1.3412	-1.6748	-1.3412	-0.5444	-1.3412	-1.5405
-1.34	-1.6772	-1.34	-0.542	-1.34	-1.5405
-1.3391	-1.6724	-1.3391	-0.5396	-1.3391	-1.5381
-1.3382	-1.6699	-1.3382	-0.5371	-1.3382	-1.5332
-1.3373	-1.6724	-1.3373	-0.5371	-1.3373	-1.5356
-1.3361	-1.6675	-1.3361	-0.5347	-1.3361	-1.5308
-1.3351	-1.6675	-1.3351	-0.5298	-1.3351	-1.5283
-1.3342	-1.6675	-1.3342	-0.5298	-1.3342	-1.5259
-1.3333	-1.6675	-1.3333	-0.5273	-1.3333	-1.5259
-1.3321	-1.6626	-1.3321	-0.5249	-1.3321	-1.5234
-1.3312	-1.6626	-1.3312	-0.5225	-1.3312	-1.521
-1.3303	-1.6602	-1.3303	-0.52	-1.3303	-1.5186
-1.329	-1.6626	-1.329	-0.52	-1.329	-1.5186
-1.3281	-1.6577	-1.3281	-0.5176	-1.3281	-1.5161
-1.3272	-1.6553	-1.3272	-0.5151	-1.3272	-1.5112
-1.3263	-1.6602	-1.3263	-0.5151	-1.3263	-1.5137
-1.3251	-1.6553	-1.3251	-0.5127	-1.3251	-1.5112
-1.3242	-1.6528	-1.3242	-0.5103	-1.3242	-1.5063
-1.3232	-1.6528	-1.3232	-0.5078	-1.3232	-1.5063
-1.322	-1.6528	-1.322	-0.5078	-1.322	-1.5063
-1.3211	-1.6504	-1.3211	-0.5054	-1.3211	-1.5015
-1.3202	-1.6479	-1.3202	-0.5005	-1.3202	-1.499
-1.3193	-1.6504	-1.3193	-0.5005	-1.3193	-1.499
-1.3181	-1.6479	-1.3181	-0.498	-1.3181	-1.4966
-1.3171	-1.6455	-1.3171	-0.4956	-1.3171	-1.4941
-1.3162	-1.6455	-1.3162	-0.4956	-1.3162	-1.4917
-1.3153	-1.6455	-1.3153	-0.4932	-1.3153	-1.4917
-1.3141	-1.6431	-1.3141	-0.4907	-1.3141	-1.4893
-1.3132	-1.6431	-1.3132	-0.4883	-1.3132	-1.4868
-1.3123	-1.6406	-1.3123	-0.4858	-1.3123	-1.4844
-1.311	-1.6431	-1.311	-0.4858	-1.311	-1.4844
-1.3101	-1.6382	-1.3101	-0.4834	-1.3101	-1.4819
-1.3092	-1.6357	-1.3092	-0.481	-1.3092	-1.4771
-1.3083	-1.6382	-1.3083	-0.481	-1.3083	-1.4795
-1.3071	-1.6357	-1.3071	-0.4785	-1.3071	-1.4746
-1.3062	-1.6333	-1.3062	-0.4761	-1.3062	-1.4722
-1.3052	-1.6333	-1.3052	-0.4736	-1.3052	-1.4697
-1.304	-1.6333	-1.304	-0.4736	-1.304	-1.4697
-1.3031	-1.6309	-1.3031	-0.4712	-1.3031	-1.4673
-1.3022	-1.6284	-1.3022	-0.4688	-1.3022	-1.4624
-1.3013	-1.6309	-1.3013	-0.4688	-1.3013	-1.4648
-1.3	-1.626	-1.3	-0.4663	-1.3	-1.46
-1.2991	-1.626	-1.2991	-0.4639	-1.2991	-1.4575
-1.2982	-1.626	-1.2982	-0.4639	-1.2982	-1.4551
-1.2973	-1.626	-1.2973	-0.4614	-1.2973	-1.4551
-1.2961	-1.6235	-1.2961	-0.459	-1.2961	-1.4526
-1.2952	-1.6211	-1.2952	-0.459	-1.2952	-1.4502
-1.2943	-1.6211	-1.2943	-0.4565	-1.2943	-1.4478
-1.293	-1.6211	-1.293	-0.4541	-1.293	-1.4478
-1.2921	-1.6162	-1.2921	-0.4517	-1.2921	-1.4453
-1.2912	-1.6138	-1.2912	-0.4492	-1.2912	-1.4404
-1.2903	-1.6187	-1.2903	-0.4517	-1.2903	-1.4429
-1.2891	-1.6138	-1.2891	-0.4468	-1.2891	-1.438
-1.2881	-1.6113	-1.2881	-0.4443	-1.2881	-1.4355
-1.2872	-1.6113	-1.2872	-0.4443	-1.2872	-1.4331
-1.286	-1.6113	-1.286	-0.4419	-1.286	-1.4331
-1.2851	-1.6089	-1.2851	-0.4395	-1.2851	-1.4282
-1.2842	-1.6064	-1.2842	-0.437	-1.2842	-1.4258
-1.2833	-1.6089	-1.2833	-0.437	-1.2833	-1.4282
-1.282	-1.604	-1.282	-0.4346	-1.282	-1.4233
-1.2811	-1.604	-1.2811	-0.4346	-1.2811	-1.4209
-1.2802	-1.604	-1.2802	-0.4321	-1.2802	-1.4185
-1.2793	-1.604	-1.2793	-0.4321	-1.2793	-1.4185
-1.2781	-1.6016	-1.2781	-0.4297	-1.2781	-1.416
-1.2772	-1.5991	-1.2772	-0.4272	-1.2772	-1.4111
-1.2762	-1.5991	-1.2762	-0.4248	-1.2762	-1.4111
-1.275	-1.5991	-1.275	-0.4248	-1.275	-1.4111
-1.2741	-1.5967	-1.2741	-0.4224	-1.2741	-1.4087
-1.2732	-1.5942	-1.2732	-0.4199	-1.2732	-1.4038
-1.2723	-1.5967	-1.2723	-0.4199	-1.2723	-1.4062
-1.2711	-1.5942	-1.2711	-0.4175	-1.2711	-1.4014
-1.2701	-1.5918	-1.2701	-0.415	-1.2701	-1.3989
-1.2692	-1.5918	-1.2692	-0.415	-1.2692	-1.3965
-1.2683	-1.5918	-1.2683	-0.4126	-1.2683	-1.3965
-1.2671	-1.5894	-1.2671	-0.4126	-1.2671	-1.394
-1.2662	-1.5869	-1.2662	-0.4102	-1.2662	-1.3892
-1.2653	-1.5845	-1.2653	-0.4077	-1.2653	-1.3867
-1.264	-1.5869	-1.264	-0.4077	-1.264	-1.3867
-1.2631	-1.5845	-1.2631	-0.4053	-1.2631	-1.3843
-1.2622	-1.5796	-1.2622	-0.4028	-1.2622	-1.3794
-1.2613	-1.5845	-1.2613	-0.4028	-1.2613	-1.3818
-1.2601	-1.5796	-1.2601	-0.4004	-1.2601	-1.3794
-1.2592	-1.5771	-1.2592	-0.3979	-1.2592	-1.3745
-1.2582	-1.5771	-1.2582	-0.3979	-1.2582	-1.3721
-1.257	-1.5771	-1.257	-0.3979	-1.257	-1.3721
-1.2561	-1.5747	-1.2561	-0.3955	-1.2561	-1.3696
-1.2552	-1.5723	-1.2552	-0.3931	-1.2552	-1.3647
-1.2543	-1.5747	-1.2543	-0.3931	-1.2543	-1.3672
-1.2531	-1.5723	-1.2531	-0.3906	-1.2531	-1.3623
-1.2521	-1.5698	-1.2521	-0.3906	-1.2521	-1.3599
-1.2512	-1.5698	-1.2512	-0.3882	-1.2512	-1.3574
-1.2503	-1.5698	-1.2503	-0.3882	-1.2503	-1.3574
-1.2491	-1.5674	-1.2491	-0.3857	-1.2491	-1.355
-1.2482	-1.5674	-1.2482	-0.3833	-1.2482	-1.3525
-1.2473	-1.5649	-1.2473	-0.3833	-1.2473	-1.3501
-1.246	-1.5649	-1.246	-0.3809	-1.246	-1.3501
-1.2451	-1.5625	-1.2451	-0.3809	-1.2451	-1.3452
-1.2442	-1.5601	-1.2442	-0.3784	-1.2442	-1.3403
-1.2433	-1.5649	-1.2433	-0.3784	-1.2433	-1.3428
-1.2421	-1.5601	-1.2421	-0.376	-1.2421	-1.3403
-1.2411	-1.5576	-1.2411	-0.3735	-1.2411	-1.3354
-1.2402	-1.5576	-1.2402	-0.3735	-1.2402	-1.333
-1.239	-1.5576	-1.239	-0.3711	-1.239	-1.333
-1.2381	-1.5552	-1.2381	-0.3687	-1.2381	-1.3306
-1.2372	-1.5527	-1.2372	-0.3662	-1.2372	-1.3281
-1.2363	-1.5552	-1.2363	-0.3687	-1.2363	-1.3281
-1.235	-1.5527	-1.235	-0.3662	-1.235	-1.3257
-1.2341	-1.5503	-1.2341	-0.3638	-1.2341	-1.3208
-1.2332	-1.5503	-1.2332	-0.3613	-1.2332	-1.3184
-1.2323	-1.5503	-1.2323	-0.3613	-1.2323	-1.3184
-1.2311	-1.5479	-1.2311	-0.3613	-1.2311	-1.3159
-1.2302	-1.5454	-1.2302	-0.3589	-1.2302	-1.3135
-1.2292	-1.5454	-1.2292	-0.3564	-1.2292	-1.311
-1.228	-1.5454	-1.228	-0.3564	-1.228	-1.311
-1.2271	-1.543	-1.2271	-0.354	-1.2271	-1.3062
-1.2262	-1.5405	-1.2262	-0.3516	-1.2262	-1.3013
-1.2253	-1.543	-1.2253	-0.354	-1.2253	-1.3037
-1.2241	-1.5381	-1.2241	-0.3516	-1.2241	-1.3013
-1.2231	-1.5356	-1.2231	-0.3491	-1.2231	-1.2964
-1.2222	-1.5356	-1.2222	-0.3467	-1.2222	-1.2939
-1.2213	-1.5356	-1.2213	-0.3467	-1.2213	-1.2939
-1.2201	-1.5332	-1.2201	-0.3442	-1.2201	-1.2915
-1.2192	-1.5308	-1.2192	-0.3442	-1.2192	-1.2891
-1.2183	-1.5308	-1.2183	-0.3418	-1.2183	-1.2866
-1.217	-1.5332	-1.217	-0.3418	-1.217	-1.2866
-1.2161	-1.5283	-1.2161	-0.3394	-1.2161	-1.2817
-1.2152	-1.5259	-1.2152	-0.3369	-1.2152	-1.2769
-1.2143	-1.5308	-1.2143	-0.3394	-1.2143	-1.2793
-1.2131	-1.5259	-1.2131	-0.3369	-1.2131	-1.2769
-1.2122	-1.5234	-1.2122	-0.3345	-1.2122	-1.272
-1.2112	-1.5234	-1.2112	-0.3345	-1.2112	-1.272
-1.21	-1.5234	-1.21	-0.3345	-1.21	-1.2695
-1.2091	-1.521	-1.2091	-0.332	-1.2091	-1.2671
-1.2082	-1.5161	-1.2082	-0.3296	-1.2082	-1.2622
-1.2073	-1.521	-1.2073	-0.3296	-1.2073	-1.2646
-1.2061	-1.5161	-1.2061	-0.3271	-1.2061	-1.2598
-1.2051	-1.5137	-1.2051	-0.3247	-1.2051	-1.2573
-1.2042	-1.5137	-1.2042	-0.3247	-1.2042	-1.2549
-1.2033	-1.5161	-1.2033	-0.3247	-1.2033	-1.2549
-1.2021	-1.5112	-1.2021	-0.3223	-1.2021	-1.2524
[truncated: 1,202 more rows]

## Sheet: Figure 2c
The FL contour plot of the excitation-emission matrix spectra of BPQDs
Em Wavelength (nm)	Ex Wavelength (nm) and Intensity (a.u.)
	325	330	335	340	345	350	355	360	365	370	375	380	385	390	395	400	405	410	415	420	425	430	435	440	445	450	455	460	465	470	475	480	485	490	495	500	505	510	515	520
335	12450.8
337	9672.11
339	8745.65
341	8454.26	10038.6
343	8530.03	8705.74
345	8567.78	7939.75	11156.5
347	8918.07	7558.34	8416.52
349	8976.81	7830.96	7904.68
351	9645.6	7838.72	7927.08	9591.84
353	10150.8	8702.48	8098.7	9188.59
355	11580.5	9818.82	8532.98	9107.04	12155
357	12227.9	10644.2	9850.89	10081.7	11159.6
359	13211.6	11721.9	11187.8	10782.5	11545.7
361	13756.4	13934	12733.5	12231.4	12076.3	13027.5
363	15780.3	14522.3	13764.7	13829.7	13975.5	13380.7
365	16366.9	16348.5	15503.3	15559.5	14940.9	14004.6	15157.3
367	16258.6	17631.6	17431.7	16597.1	15917.8	15169.6	14325.7
369	15806.3	19862.7	19348.7	18756.6	18059	16810	15018.1
371	16742	20319.6	20765.6	20471.3	19525.2	17996.7	15793	14174.4
373	17564	20411	22232.5	22711.9	21376.7	20082.4	16819.2	14085.7
375	18012.5	20258.8	24488.3	24994.4	23135.9	21483.8	18490.3	14788	13905.7
377	19446.1	21602.6	25244.1	27074	25617.7	23333.2	20207.7	15910.7	13746.2
379	20353.8	23259.6	26503.4	28260.1	28151.3	25881.9	22123.4	18001.3	14408
381	20996.8	24240.6	26913.6	30273.5	30048.1	27820.6	24197.9	19576.2	15595.6	14191.1
383	21425.6	25171.7	27968.5	31203.1	31587.2	30207	26572.6	21145.9	17139	14952.1
385	21775.6	26370.5	29411.9	32795.4	34924.6	32360.9	29275	24089.1	19491.6	16511	16390.6
387	22614.1	27931.2	31556.3	34067.8	36440.2	36026.2	31463.3	26760.9	21865.6	18274.9	16189
389	23549.1	28946.6	32571.7	34829.6	38587.9	37950.3	35486	29621.4	24787.3	21060.1	18081.2
391	23942.2	29188.1	34396.4	37240.4	40370.6	41487.1	38960.4	33321.6	28970.1	24411.1	20818.1	18255
393	25377.7	30445	35352.5	39156.7	41416.9	44455.5	42571.5	37316	33558.2	28476	24148.8	20561.3
395	26592.1	31798.3	37620.1	42026.8	44101.8	46789.1	46176.4	42178.5	37388	33088.2	28463.1	23623.9	21542.7
397	27231.9	32665.9	37984.3	44182.4	47719.2	50336.2	51209.9	47351.3	43054.3	38360.2	33272.9	28139.6	23847
399	27523.3	34301.3	40088.9	46253.7	50351.6	52675.2	55301.9	52189.6	48760.9	44491.9	38559.6	32862.3	27625.5
401	28858.8	35353.9	42142.5	48620.8	52969.5	56876.1	59412.6	58025.8	55025.4	50312.5	44962.7	38346.9	31722.7	25661.2
403	31220.5	36461.6	43476.9	50686.5	56830.7	61560	63980.2	64582	62746.1	58207.6	51724.7	44159.5	37581.9	30145.9
405	32283.2	38705.2	46002.4	52739.9	60051.2	65181.4	68583	69849.2	68392	65208.8	59084.7	51648.8	43696.8	34447.2	27779
407	33455.4	41313.9	47592.2	55532.8	62417.9	69929.1	72991.5	75079	76130.5	72687	66084.8	58521.3	49752.5	40010.8	30745.6
409	34139.6	41914.7	50499.7	58310.2	66064.8	74321.3	79303.9	80581.3	82820.1	81099	73888	66213.8	57038.2	45555.8	35194.9
411	33480.4	41204.1	49978.8	59033.4	66570.9	73829.2	80789.1	83813.4	86158.3	84617.2	79322	71102.8	62229.9	50095.3	38257.1	29636.8
413	34869.6	43150	51484.6	61388.5	70412.3	78847	86509.9	89675.5	93474.4	92308.3	86784.6	79839.5	68091.6	56844.8	44069.1	33628.7
415	36013	44311.7	53457	63533.8	72884.9	83431	90899.1	95344.3	98515.7	99929.9	94878.6	86517.3	76164.7	63511.9	49188.2	37641.4	28944.9
417	36637.2	46259.4	55769.1	65791	77203	86176.8	95356.5	100708	105495	105841	101577	95173.4	83247.4	69538.4	55261.9	42387.3	31927.4
419	38566.6	47800.9	57242.6	68082.1	79910.4	90003.9	100377	107204	111601	112712	110807	101750	92541.6	76747.6	61695.9	47883.5	36893.5
421	39662.5	49305.5	59147.2	70879.5	82071.8	92968.5	104863	111424	118820	119687	117590	109300	99338.7	84469.4	68553.5	53864.1	41379.4	32043.7
423	41073.1	50984.1	61057.8	72724.4	83914.3	97363	109090	117925	125231	127580	124628	117678	108152	92336.2	76243.7	61438.6	47447.2	36852.9
425	41583.3	52179.3	62348.1	74895.4	87975.8	100021	113644	123070	131636	134634	131676	124772	115765	101634	83711.5	67797.8	53685.5	42770.2	34686.2
427	42571.3	53597.8	63763.8	76989.1	90714.2	104948	117335	128260	137098	139475	136894	133856	124429	109404	92547.4	76069.8	60935.2	49345.4	39971.6
429	43686.9	54305.4	65455.3	78355.5	93110.5	108458	121943	132965	142271	147302	145943	140884	132826	118214	101878	84396.2	69441.2	56537.8	47585.7
431	44981.7	54357.6	66837.7	79952.1	94646.4	109725	125927	136077	147253	154395	151942	149075	139000	127874	110631	93501.7	77493.2	64789.6	55159	46538.3
433	46981.6	56968.9	67847.3	82029	97389.8	112841	128966	140879	152516	158690	158659	154556	148610	135424	119523	102627	87289	74143.4	63523.4	54738.9
435	46804.5	57016.3	69127.3	83788.9	98288.9	115482	131129	145435	157411	164216	164280	161384	156119	144140	127942	111861	95836.1	82509.9	71589.5	62863.6	52395.2
437	47478.7	59343.2	70616.9	85299	100433	118732	133508	149129	161645	170975	171050	169345	163953	153227	137968	122454	105327	92110.9	81843.7	71557.8	59552.5
439	49266.8	59814.6	70961	86114.5	101766	119355	137215	152593	166536	174983	177594	175068	170012	160378	146752	131925	115398	101674	91153.7	80170.2	67674.8
441	50394.6	60468.9	72535.4	85305.5	102837	120676	138831	153712	169093	178163	180596	180768	176237	167288	155284	140023	124106	110663	100067	88902.2	75925.3	58940
443	51398.1	61358	72917.6	87539.6	104624	122892	139597	156642	172246	183546	185226	185362	183492	173641	162511	147535	133451	119992	108729	97788.7	83565.2	65731.6
445	52279.7	62160.3	73907.2	89053	104192	124195	142427	157492	173324	185074	190767	189718	189591	179147	169730	155852	142903	129211	117830	105875	91424.5	72841.3	53111.6
447	52378.5	62903.5	74635.5	89181.9	106401	124424	142879	159608	176102	189308	193353	194121	193400	185698	175026	164109	149691	136543	124903	113685	98487.9	79251.6	58042.2
449	52495.1	62030.8	74049.9	88537.5	105474	123030	141270	160048	175820	188453	192207	195350	196074	187968	179355	168329	155968	143067	131012	118783	104477	84452.2	62614.7
451	53378.2	63145.9	75990.9	89730.4	106279	125794	144828	162304	180475	191912	200003	201564	203883	196505	187868	178197	165471	153105	141290	129493	113497	92599.9	69536.8	49892.7
453	53728.1	64283.5	76316.2	91117.6	108691	125921	146350	162432	182602	194991	202561	205260	205164	201883	193862	184497	173475	161419	149710	138058	121900	99581.5	76044.2	54890.5
455	54131.8	64442.2	77019.5	91391.8	107333	126710	146823	165000	183416	196666	204963	209267	212230	207931	200255	190168	179760	168502	158772	146430	129483	108049	82655.7	61229.2	45378.5
457	54790.7	64947.7	77198.7	90675.5	109574	126552	147626	165678	185093	197987	207522	210999	214866	212137	205503	197279	188104	174967	166754	154358	137994	115457	89888.7	67277.2	50213.1
459	54489.5	65051.8	76983	89913.7	107773	127573	146069	164973	182623	199567	206939	211335	217116	215268	210066	200788	192321	184254	174222	162652	146027	122024	97403.6	73758.9	55479.2
461	54643.4	65453.1	77386.8	90595.2	106151	125307	145389	164193	180308	198389	206723	213614	218620	216652	212708	206980	198338	190476	181345	171111	154475	130800	104545	80736.1	62212.2	47543.1
463	55105.8	63797.7	76303.5	88823.8	105413	124649	143127	161265	180629	197799	207502	210799	219817	217972	215480	212648	204904	196705	190679	179236	162314	139719	112305	88476.8	68680.6	53236.4
465	53962.6	64133.3	76127.4	88640.2	104255	123143	142300	160249	179177	195572	206324	214323	219836	220324	219012	216597	209256	202556	197645	188854	171861	147960	122889	96760.1	75889.7	58986.6	46729.9
467	55191.2	63368.8	75760.6	88813.8	103714	121871	141547	157453	177481	194341	205983	214688	220667	221853	223719	221149	216432	210706	205116	197557	180850	159458	132704	105646	84425.9	66749	52095.1
469	54386.2	63641.1	74671.9	88071.9	104116	120621	140422	157641	178490	194969	204144	213420	223935	227285	226473	227251	222317	216865	212788	207235	191944	169666	142058	115808	93387.4	75068.4	58605.8
471	54987.5	64141.4	75962.8	88284.4	103089	121056	140176	156855	177525	192755	203744	215857	224980	228647	230659	231618	228923	224297	222039	217571	203066	179911	153743	126441	102949	83040.5	66944.7	51008.9
473	54348.6	62970.6	74999.1	88057.2	102948	119590	138747	157008	175502	193404	205267	216544	226883	231154	235287	237199	236747	231980	230545	224877	212598	191302	164889	136751	113323	92782.4	74166.2	57217.6
475	54620.4	64982.5	75982.9	87676	101787	119999	137555	154911	174931	190694	204145	214538	226936	233241	238435	241477	240714	239539	238384	233887	222633	202980	174916	147603	123918	101626	82449.9	64959.1	49415.4
477	55682.6	64434.3	75850.1	87321.1	102511	117980	136649	154721	175288	190224	204395	216092	229580	236046	240939	246329	248405	248303	246740	243230	231830	213964	186495	159295	135313	112004	91475.8	72483.2	54922.8
479	55503.2	65152.3	75086.6	87919.1	102747	118851	135828	153372	173878	191081	203307	215740	229911	237652	244882	250258	252143	254639	254302	250320	242049	224506	198646	170997	144959	122457	100870	80386.2	61770.5
481	56024	65201.5	75869.4	86977.1	100053	117745	133978	153059	171655	188979	202726	215626	228995	240507	247349	252776	256127	260194	261170	259902	251210	234676	209023	180711	156105	133036	110682	88512.3	69171.5	52638.7
483	56451.9	65834.4	75815.2	87674.5	101407	117522	136327	152673	172439	187400	201929	214834	229660	240108	248063	257474	259455	264510	267892	266601	259364	244103	220201	193434	167698	143972	120006	97335.5	76775.6	58738.8
485	56196.1	65282.4	76287.7	88163.7	101040	117033	133885	151331	169106	188211	202088	215150	230749	242069	251033	258105	264064	269376	274003	274628	267253	253505	230687	204667	178914	154498	131133	107293	84302.7	65185.1	48769.1
487	56770.5	66589.3	76018.8	88135.3	102018	115803	134370	150990	168106	186749	200661	216136	231326	244942	252348	261784	269928	273373	282013	281613	274164	261837	240955	215554	190574	166429	140645	116077	92697.1	72278.9	54099.4
489	57130.8	66480.4	76897.3	88302.5	100673	116643	133966	149862	168273	185936	200206	215103	230582	245313	254613	263828	273896	278993	285936	288223	284276	269989	250987	226050	201187	177428	151456	125949	101511	79148.9	60237
491	56766.8	65940.7	77292	87968.9	101734	115643	133000	149766	168291	184396	200805	214834	230837	244290	255446	265960	275660	283473	292178	294681	291243	279433	258948	236747	213721	187941	162925	135708	110586	87150.4	66248.4	48778.6
493	56591.9	66750	77000.5	87963.4	101730	116123	132200	148733	167373	183506	198269	213714	228901	243235	256657	268717	279769	287731	296620	301941	297896	288252	268168	246971	222777	199454	172037	145824	118791	95120.9	72532.8	53666.1
495	57563.5	66787.2	77475.1	89206.6	100506	116011	133685	147946	165380	182151	197670	213375	230479	245458	258579	272745	283875	292513	300976	306012	304063	296436	276020	257190	233991	210000	182529	155520	127657	103351	79334.5	59395.4	45804.9
497	57229.2	67414	77525	88870.1	101811	115221	131790	147784	164400	182339	195401	212790	229608	244424	258492	272150	284525	295256	305358	311054	311846	304913	286373	266067	244676	220484	194857	165753	137115	111680	86897.5	65566.3	50040.6
499	58070.2	67925.3	77987.6	90117.4	102213	115286	131660	147073	165797	180913	195577	211996	229853	246284	258253	275262	288988	297404	309598	316865	318855	309666	296057	274491	254447	230495	205848	175910	145905	119549	94003.2	71567.6	54908.8
501	57497.3	66716	77953.3	88796.2	102237	115150	129793	145819	163692	180269	194921	210493	230942	244047	259757	275909	290503	302845	313159	322726	323673	319266	302029	283225	263713	241401	214022	185438	154722	128870	101941	77792.2	60504.7	44835.1
503	57539.9	67452.7	77696.9	89879.2	100649	115626	130680	145197	163208	180049	193989	210736	228653	246045	260134	276896	294575	304051	320223	327242	330722	326912	311395	291541	272091	251297	224931	196005	164109	136924	109114	84272.9	66267.8	49167.8
505	58175.7	66865.9	77208.2	88952.8	100714	114221	130682	145001	160918	177787	193714	208759	229317	245771	261882	277252	295966	306543	321396	332008	335593	330524	316688	300826	280938	259765	233566	204490	172948	145772	116381	91404.4	72430.3	54361.9	43000.6
507	58328.1	67481.7	77423.8	89169.7	101885	114547	130054	144390	160887	176678	190574	208364	228612	245146	260483	278023	294934	309382	324681	331762	339717	335705	324734	308149	288247	268375	241156	213721	182220	153558	123998	97787.7	78113.4	58968.9	46787.8
509	58347.9	68512.3	77800.5	88420.8	100993	113667	128796	141647	160375	175469	189664	205697	225636	244738	259816	278703	295990	311040	324688	336652	343455	341466	330918	314542	295554	276465	250988	222460	190398	162639	132342	104289	84172.2	64672.7	51103.3
511	57525.2	68263.6	77888.6	88395	99519.2	112952	126377	140606	157608	174714	188255	204791	224847	243314	260452	275793	294928	312192	326288	338300	347325	345400	335332	320731	304213	283837	257910	229288	198695	169823	138930	111244	89669.7	70280.5	55830.7	43327.8
513	58407.3	67414.3	78840.9	88347.7	100373	112073	127164	139373	156278	172839	185917	203113	222802	240948	259167	276317	295349	311511	329629	340937	348102	348900	339773	326530	308842	290695	265510	237185	207927	178004	147049	118164	96703.7	75580.4	60799.7	46974
515	57979.9	67350.1	77542.2	88256.1	99509.4	112130	125734	139807	155572	170597	185816	201257	220964	238461	257611	275380	296243	312584	329980	342222	351014	351249	344772	332263	315075	296741	272325	243926	213707	186330	155229	124351	104280	81342.1	66078.9	51901.8	41466.2
517	57876.9	67301.3	77973.9	87828.4	99895.8	111419	124950	138371	154459	168771	184727	199391	217856	237327	257016	274951	294189	311126	330511	342131	351257	354704	346533	335770	318841	302878	277955	250530	222223	193452	163094	132056	110095	87468.8	71508	56811.7	44946.9
519	56550.7	66330.5	76041.3	86903.9	98580	110281	123080	137345	152014	167333	182918	199715	217277	236226	254101	272571	293787	309963	329937	343454	352826	355529	347697	340344	327363	307662	283049	256188	226810	200653	170009	139960	116767	93487.1	77770	62506.7	49596.8
521	57039.7	66086.8	76567.8	86084.4	98267.1	111265	122302	135675	148886	164584	178233	194265	215012	233631	251146	272558	291909	309134	328804	342258	352931	356549	352031	343127	330416	312841	288657	261132	234130	206883	178231	147541	123811	99288.2	82893.8	66960.4	53922.3	43428.3
523	57059.6	65925.4	75444.1	86736.6	96942.7	108473	121752	132740	148405	164507	177837	194139	213816	231171	250064	269457	288108	307819	326497	342038	355894	358294	355675	346040	333042	316888	294772	266737	238835	212559	183688	154098	129550	105423	87892.6	72043	58660.8	47431.3
525	57271.7	65899	75066	85088.8	95187.7	107127	119962	132230	147620	161284	175592	192479	209869	229524	247605	268539	287731	306452	325838	342010	352582	358140	357779	346071	336365	319097	298068	272804	243534	219632	189574	161025	136370	111008	94079.7	76973.5	63593.3	51804.6	42663.2
527	56289.6	65088.8	75123.1	85477.9	94754.8	106359	119136	131526	144718	157871	173440	188587	206863	225197	244682	264147	284305	303292	322291	339005	352054	357090	354485	347565	337613	324183	301825	277765	247362	224666	195028	166878	143064	117081	99270.1	81621.8	67692.7	55476.3	45355.7
529	54729.5	63365.4	74351.4	84741.3	95060.7	104945	116973	129510	143015	156802	171583	184994	204680	224168	242453	261582	280718	301888	323147	336773	352235	355587	354426	349532	338683	327241	305882	281201	252780	231235	201278	172370	148165	122622	105070	86838.6	72277.2	59439.9	48479
531	54994.2	63797.6	73744.7	83206.1	93142.5	104589	115386	127351	142076	155207	168793	183677	202075	219519	237617	258513	279982	298023	318829	334150	349450	356329	353813	350493	341200	326889	308761	283846	255717	234401	206629	177145	153751	127097	108873	90619.7	77012.6	62893	52124.2	40875.1
533	54187.8	63134.8	73369.9	81709.3	92447.4	103193	113698	126576	139815	151923	166113	180296	200871	218893	234691	255685	275428	294359	315010	331205	347568	354897	351887	349394	341388	328173	309103	286081	258818	236832	210303	182095	158223	132669	112888	94482.5	79900.6	66095.4	54083.6	43269.3
535	53154.5	62571.5	71974.7	81109.8	90667.3	102737	113365	124788	136371	150364	162520	178046	197675	214394	232478	251453	273516	291044	311538	329666	342879	352341	351455	348093	339709	330578	312401	289858	262033	239779	213008	185563	162842	136572	117781	99039.2	82809.6	69469	57571.3	45754.2
537	52596	62345.3	71186.6	81353.9	89360.5	99835.1	110944	122442	135417	148314	159445	175413	191763	211943	228207	246920	269970	288098	308114	325693	339123	350170	351450	346698	341562	330990	312800	292393	265932	243187	215667	190205	166693	140318	121808	102512	86440.5	72429	60342.2	48283.6
539	52105.5	60589.7	70777.7	79318.7	89214.6	98457.5	109111	119750	132683	145944	158991	171516	189791	208533	224542	246239	264156	284245	306191	322301	337338	346052	349832	346460	339488	330230	313127	292882	266672	246923	219517	192744	169675	145027	125283	106051	89916.4	75544.4	62722	50386.1
541	52253.7	61388.2	68646.9	78853.7	87857.8	98065.7	109434	117589	130566	143951	155530	169450	188254	205398	223054	241981	263407	280465	301929	318400	334451	341268	347273	344882	338596	331450	312857	293687	268194	248234	222610	195868	173996	148573	129043	110160	93415.5	78362.1	65290.9	52687
543	51042.7	59711.5	68684.5	78180.2	86145.4	96032.5	105757	116837	128452	139842	152967	168310	184898	201698	219350	238824	259691	277676	296652	314433	330427	340095	344318	342941	336650	327774	313094	294141	270402	251663	223716	198242	177372	151042	132763	112134	95921.9	80815.3	67118.8	54892
545	50393.7	58550	67174.7	77246.3	84436.6	95133.3	103867	114169	126446	137338	151107	164119	182607	197165	215186	234173	253663	273384	293508	310502	328010	336330	339599	340088	335583	327348	312474	294541	271925	251503	226974	199937	180080	154191	135770	116293	98704.2	83792	70099.2	56772.9
547	49642.2	58105.4	66388.1	75758.5	83845.3	92600.4	103415	112015	125052	136481	148172	161080	178967	195284	211674	230138	249530	268617	290310	305008	322668	330415	336376	339802	333938	325345	313460	293508	271577	252920	228912	202027	181676	156512	138655	118928	101680	86128.9	73066.5	59550
549	48493.5	57663.3	65722.9	74315.2	82875.5	91786.9	101125	110822	123006	134450	144525	159848	176900	191262	209377	226611	245903	264727	285238	302463	317628	329057	333941	335024	331306	325061	309707	293677	271714	253517	229713	203671	183118	159269	141113	122935	105556	88722.3	74830.9	61949.1
551	47053	55891.6	66226.9	73323.5	82061	90423.2	100826	108065	119972	131047	143253	155427	172127	189157	205333	223554	241775	259920	280042	297352	312561	323142	330245	331259	328973	321146	308642	292495	272164	255277	230845	206608	185314	160832	143664	124979	107744	91734.6	77993.8	63659.6
553	47996.3	55620.9	64250.6	71873.4	79668	88450.2	98484.2	106882	117938	129864	139702	153462	169287	185855	201761	218659	236423	256400	276802	293434	310253	319683	326771	326065	325244	318684	307443	291195	269723	255667	232374	207144	186993	162823	145709	126950	110424	94625	79510.4	65568.6
555	46866.2	54507.6	62375.8	70152.5	78969.5	87076.7	96645.1	105572	116506	126185	137733	150773	164595	182909	197531	214500	232667	253514	271064	287972	306123	313882	321328	324209	322931	318322	304951	289504	270902	255161	233693	208888	187604	163493	148149	128856	112746	97299.3	81407.1	69375.3
557	46966.8	53511.6	61089.4	70507.8	77852.9	86128.5	95221.6	103308	114056	123134	134957	147890	161647	178686	193194	212290	230246	248303	267292	283587	300430	309756	316618	319000	317700	316125	302343	288820	269409	254014	232770	209348	190094	165027	149930	132698	114755	99495.4	83895.5	71296
559	46123.9	53432.2	60919.4	68344.1	76214.9	85263	94182	102219	111299	121264	132984	144812	160201	174758	189401	206417	224912	240712	261354	278958	294994	306261	312403	313341	314365	311381	299464	286944	267664	253258	232101	210018	191155	166093	151174	132306	116541	101532	86967.8	73382.5
561	44284.1	52368.8	59271.8	67724.9	75328.2	83478.6	90590.3	98665.3	109667	119120	129033	141318	156894	172757	186627	202589	220359	239088	257844	274693	291888	299180	307270	310041	311165	307590	297770	283877	266402	251484	231434	210516	190492	167242	150747	135260	118486	103975	89033.6	75720.8
563	43770.7	51559.1	59533.9	66655.9	74264.3	81840.9	89931.4	97518.5	108011	116394	126819	138412	154166	169254	182579	197921	216913	234214	251358	267492	283809	295232	300766	303664	304291	303832	295189	281526	263937	250046	231721	211057	191522	168608	152605	136691	120943	106609	91776.8	77745.7
565	42718.4	50213.4	57439.2	65762.4	72715.6	80778	87890.2	94869.3	104599	114680	124894	135582	149062	164851	178476	195230	210736	227895	247339	263126	279248	290087	297492	300464	300444	299172	290523	277540	260662	247891	229348	210003	192169	168985	152671	136826	121682	108365	93963.3	79417.7
567	42639.4	49772.3	57232.7	64601.7	71491.9	78421.3	87289.7	94285.3	102503	112368	121418	132894	146527	160297	176200	191075	206250	223829	241591	257878	272011	283921	290287	295139	296268	294402	288100	276169	258720	246560	227503	208058	192059	168467	152916	137227	123658	109528	96336.7	82822.9
569	42103.2	49649.1	55958.7	62822.4	70589.6	77570.8	85613	93229.8	100833	109568	119419	130943	143067	157726	171790	186282	202984	218241	238845	252343	269061	276756	285900	288758	290928	289757	282941	271545	255866	243494	225433	207820	191747	167668	153988	138360	124455	111155	97803.2	84774.4
571	40577.3	48332.9	54823.4	61039.2	69105.7	77393.1	82501.9	90163	98844.3	107072	117133	126903	141014	154510	168800	181976	196120	214588	232334	245747	262110	271324	281538	284105	283980	284600	278669	268583	253003	241923	223101	205504	189411	167323	154202	138136	125628	112969	98426.1	87005.2
573	39705.6	45996.3	52729.3	62212.3	68057.7	75474.2	82366.3	87864.2	96976	107000	114986	124740	138360	150544	162634	177695	194087	208552	227716	240674	256980	265701	275782	279512	279589	281000	274325	265607	250638	238129	221479	204111	189132	169188	153169	139658	125511	113737	100030	88369.3
575	40028.6	46211.5	52923.9	60382	67337.9	74641.2	79458.1	86968.4	94764.4	102539	112033	121743	133580	147267	160281	173951	189845	204509	222591	235169	251602	261045	268786	274703	274962	275871	268751	261456	247943	236653	218693	202730	187833	169680	154778	139374	125167	113344	102128	89853
577	38005	45060.5	51747.5	57540	65514.2	72512.3	78401.9	83598.4	92441.5	100901	109839	119234	132127	143605	155822	169948	185007	199245	216444	229823	244022	254526	262965	268677	269066	268491	264403	255409	245841	233362	217372	199257	185075	167189	153897	138898	125262	112863	102377	90601.9
579	37839.5	44259.8	51597.2	57580.2	65147.3	70137.1	76549.7	82414.3	91541.6	99961.9	107311	116330	129575	140529	152107	166911	180092	194912	209371	225942	238667	248619	258546	262806	264060	263965	259188	250804	240127	230731	214184	198510	184752	164580	153767	138867	124699	113118	103263	91443.2
581	37148.7	43602.4	49387.7	56636.8	63809.5	69413.5	75770.3	80503.6	87467.2	96087.3	105335	112242	126054	136244	148715	161994	173738	189646	206179	219150	234043	243416	251658	254932	258254	258596	254180	245477	237141	228844	211145	194605	181411	164289	152125	138326	125201	113726	103528	92389.5
583	36022.7	41853.3	48348.5	54882.7	61006.8	67206	71813.8	79682.4	87365.5	93987.6	102473	110956	119624	133415	144416	156680	171173	184457	199039	214122	226499	238541	243764	249720	254380	253275	248773	242442	230846	224232	208513	193413	179866	162427	150456	136495	125317	112944	102068	92229.3
585	35239.3	40358	46459.7	53821.2	60208.1	65847.9	70935.8	75873.5	83119.1	90884.5	98902.7	107827	118907	128640	141280	152582	166222	181403	195516	208012	221618	231410	238336	244285	247835	248009	243669	237878	225859	219039	205048	189156	176762	160858	149001	136247	123583	113680	101529	92607.6
587	34583.1	39405.1	46247.1	51598.5	58547.5	64650.8	68881.8	73788.5	80652	88429.4	96952.3	106087	115381	126901	137519	149264	161535	175554	190458	202891	216632	225354	231615	239384	240237	242979	238329	232319	221432	216711	202568	186977	173878	157902	147563	134242	122549	112514	101537	91631.1
589	33788.4	38407.5	44527.5	49902.8	58053.7	62363.3	66403.7	72569.2	80741.9	85526.5	94109.9	102667	112907	122167	134387	144845	157499	170891	183918	196956	209869	219288	226735	231292	233706	236851	233021	226146	216779	209910	199933	183979	171244	155392	145135	133284	122445	111548	100426	90953.2
591	32487.2	37555	44933.4	49403.4	56494.1	60737.1	64908.3	70656	77836.4	83686.7	92932.2	99372.5	109368	119451	130254	142336	153298	166234	181367	191571	203332	212892	221661	225045	229678	231403	226803	219536	212184	205685	194825	180992	168722	153670	143455	130971	121631	110630	99323.8	90811.1
593	30832.7	36658.8	43140	48690.3	54709.7	59882.6	64275.7	68110.9	76780.9	81113.1	90077.3	96927.6	106583	116114	127367	137674	149508	160387	174425	185705	198681	208643	214543	219740	223176	225112	222281	217045	208125	199533	191820	180177	166872	151986	140636	129870	121154	108510	99927.3	89517.1
595	30778.4	36032.9	41742.8	47323.5	52578.3	57486	62461.9	66944.9	72888.2	80200.7	86589.1	93817.3	103814	112839	123379	135272	144038	156217	168752	182998	193454	204582	209915	213964	217177	218595	216573	210924	203283	197071	187180	175074	163499	148300	140035	128028	118608	109381	98982.7	89730.7
597	30013.2	34880.1	39641.1	46459.7	50642.4	56438.6	60469.5	66026.4	71237.1	78540.2	84795.1	91035.5	100636	109798	121120	130157	139865	153101	164977	177086	188532	198122	204460	209650	209982	213327	211690	205754	198664	191937	181504	173450	161666	146417	137171	125006	116444	108169	98090.6	88695.9
599	29731.6	33726.3	38991.8	43994.2	50049	54339.7	60192.5	62555.7	69843.2	77090.1	81995.8	89552.2	98263.2	106781	116721	126158	135857	146091	160888	169829	183502	192259	198152	202941	204966	207831	205416	202007	192880	188536	178484	169598	159438	144695	133932	123984	114224	107033	96609	88630.6
601	28369.2	33164.2	37549.1	43744.3	47926.6	54124.3	56684.9	61961.9	67413.9	73714	79974.4	86956.9	95867	103735	113050	122728	132632	143664	156761	166742	177837	186120	192580	197362	199789	202752	199923	197298	188853	183934	173752	164775	156714	141689	132380	122795	114099	104907	96085.4	87314.5
603	27900.6	32600.4	37430.3	43180.2	47268.8	51655.3	55304.5	59928.3	66170	71408.4	78195.5	84631.2	92490.3	100413	109641	120219	129209	139719	151388	160873	173846	181199	187523	192508	194434	196180	194933	193307	184891	180179	170803	159042	153766	139529	131212	119416	111428	103459	94969.8	86030.4
605	27442.3	31599.6	35636.9	40743.7	45969	50786.1	54898.4	58573.1	64621.4	70244.2	75941.2	81716.8	89711.9	99804.6	106544	116578	126426	135315	146515	156604	168800	175529	183571	187839	190042	191878	190399	188320	181050	176213	166264	156573	151060	138866	127950	117625	110309	101947	94606.8	85487.5
607	25143.9	30391.1	36017.4	40563.2	45414.5	49168.7	52280.2	56660.3	62586.7	67769.3	73652.5	79976.1	89091.5	97476.3	103840	112494	121966	131392	143348	152787	164772	171327	178975	182249	184571	187131	186538	181874	176798	171435	163738	152894	146849	135205	124886	116246	108134	100166	93376.5	86176.2
609	25654.5	29228.8	34190.2	38842	41425.4	47511.6	50761.1	55083.2	60902.4	66141.9	72096	77538.7	86852.1	93528.5	101951	109760	119451	129264	139752	150173	159478	166377	172056	177502	180539	181556	179938	176966	172518	167975	158875	148813	142911	134208	124048	114610	106314	98015.3	90532.9	83873.4
611	24301.7	29131.7	33361.2	37456.3	42660.2	46905	49681.5	55073.4	58840	64608.1	70170.2	76249	84216.9	90652.7	99861.4	106438	115239	125315	134414	146440	155118	160199	169643	172601	175542	178406	174603	172920	168034	163531	155112	147596	138007	131840	123529	112230	105883	97223.8	89267.6	82822.8
613	23862.6	27640	32349.8	36831.9	41246.3	45786	48679.3	52180.4	58462.6	62358.4	67964.5	74499.4	81533.6	88986.7	95838.9	103828	113187	120811	131739	141006	150517	158514	163889	167679	170972	173625	170041	168277	164020	159717	152006	143805	136346	127934	120824	111052	102591	95150.3	88913.7	82101.7
615	23183.5	28152.1	32209.5	35883.6	39723.5	43668.7	47535.3	50993.6	55790.4	59709.5	64838.2	72112.8	79642	85932.6	92569.1	99674.4	109726	116982	128935	137056	147239	152252	159587	162988	165428	167980	166397	164766	158962	156138	147789	140924	132941	123899	118293	108022	102124	93658.7	87061.9	80968.2
617	22570.7	25706.2	31021.9	34409	38428.1	41292.2	45405.9	49602.7	55235	58674.8	63323	70577.9	76649.2	84786.8	90071.5	98547.4	106446	114408	123967	133615	141928	148575	155647	159056	161953	163467	161698	160418	155742	153141	145009	136263	131187	121046	115414	106403	99397.8	92813	85208.6	78595.5
619	22454.6	25736.8	29322.2	33632.4	37651.1	41503.3	44846	49488.8	53230.4	57787.9	62666.8	67927.4	73845	81229.5	87717.8	95660.5	103017	112542	121122	128966	137879	143972	148690	153236	156688	159287	157982	154593	151604	149026	140586	132990	126348	118608	113203	105480	97597.9	90977.9	84814.4	78305.3
621	21562.1	25297.4	28992.6	32402.9	37331.9	40738.9	43381.1	46266.2	51825	55903.9	59705.7	65748.6	71994.1	79345.8	84879	92874.2	99621.5	108080	117321	125059	133951	141001	145493	148939	151942	155863	152157	150923	147010	145772	137659	129967	124458	115269	110483	104681	96325.3	89348.4	81528.5	76513
623	21360.1	24323.2	27945	32046.6	35470.3	39820.8	41679.8	44562	49554.8	54921.6	58248.8	63216	70615.7	76033.5	83405.6	89567.7	96971.3	104476	114656	122027	130548	136428	141304	146442	148884	152084	150014	147004	142580	140200	135083	128386	120687	114180	107071	101745	94333.6	86638	81943.9	76075.6
625	20243.8	24020.2	27113.9	30912.7	35332.3	38395.6	40719	44614.5	48057.7	53450.9	56435.4	61004.2	68980.2	74653.9	81077.2	87731.1	94855.3	100670	110577	118203	126506	132446	136286	140714	144074	147204	145267	142672	138212	137533	131352	124941	118121	110903	104257	99251.1	93418	85241.7	79766.6	74245.9
627	19305.1	23051.5	25948.7	29494.3	33253	37040.3	40018.8	43497.2	47576.4	52074.4	54855.8	59605.9	66956.3	72930.5	78548.2	84828.6	92830.8	98425.7	107553	115310	122946	128503	133070	136955	139470	142903	141922	138344	137000	133046	127366	122079	114954	108530	102068	96198.8	91386.9	83912.4	77973.6	72284.4
629	19577.7	22412.6	24945	29488.9	32433.3	35848.7	38177.6	42017.2	45925.1	49377.7	54075	58000.3	64188	70117.1	75988.3	81907.9	89098.3	95281	104173	112933	118918	125341	129181	133661	135601	138162	137840	134725	131648	129252	123638	118688	112052	104724	100961	93670.6	88996.9	83793.1	76400.2	71686.9
631	19039.9	22176.2	24482.5	27433.2	31212.8	34885.5	37905.3	41217.2	45126.5	50404	53754.8	57778.8	62546.5	68361.5	74346.7	79268.2	87135.2	93210.9	99837	107610	116368	119471	126472	128644	130521	134028	134109	130508	127436	125810	119781	115984	109357	103067	97773	90919.7	87798.8	81520.5	74660.4	69580.4
633	17772.1	20765.5	23874.5	27016.5	30845.5	33495.2	37380.7	38381.2	43653.9	48579.4	51708.7	55612.5	60689.2	66433.8	71019	77768	83337.9	89956	97956.1	104257	111947	116821	122781	125228	128302	128504	129702	127992	124366	121154	116526	111834	107871	100787	95969.7	89658.3	84786.6	79678.8	73309.4	67650.2
635	17753	21276.7	23530.8	27436.9	30387.7	32674	34794.4	38209.1	41496.9	45762.4	51004.7	53398.8	59110.8	64978.1	68624.9	74348.1	81385.6	89097.4	93214.2	101305	107958	112215	117254	122158	124281	126210	125615	123374	120733	118015	114424	108894	104017	97657.1	92603.3	87816.3	81352.3	77508.9	72928.7	67311.3
637	16651.4	19603.5	22647.5	26307	27915.5	31612.1	33555.1	37941.6	41450.1	44386.7	49429	53082.1	57379.8	62783.4	67262.6	73185.4	78488.4	85817.4	92320.9	98185	105321	109564	114361	118614	120693	123236	121228	120264	117448	114856	111064	105438	101838	96106.4	90315.6	85299.6	79884.4	77399.8	71480.9	64835.1
639	17072.3	19251.9	22014.9	24654.9	27481.5	31104.4	33038.1	36226.6	40711.7	44177.9	46966.2	51772.9	56291.8	61369.2	65726.7	69910.3	76053.3	83562.1	89630.7	96554.2	101833	107648	110361	113881	115716	118855	116800	115093	113851	112690	107443	103371	98791.4	93903.1	88596.8	83471.6	77821.2	74148.8	70518.4	64153.3
641	16161.4	18748.4	21312.5	24284.7	27150.6	30338.4	31645	34879.3	39361.1	41960.3	45198.9	50247.6	53783.7	58221.9	63536.1	68404	73588.1	80876.9	86368.7	91588.4	98577.8	104090	107061	111474	112377	114745	114498	112299	110689	108688	103421	99135.8	94564.3	91167.2	85154.5	80192.4	76279.3	71519.5	68890.2	63270.3
643	15458.2	18349.4	20551.9	23196.6	25619.6	28037.6	30053.2	33872	38852.5	41287.8	43507.6	48470.2	52856.8	57033.3	62288.9	65755.7	72296.8	77593.9	84817	89689.6	96799.3	101615	103211	106052	109257	110296	110477	109932	106594	104717	102225	96792	91867.3	88508.1	83794.2	77986.4	74971.6	69971.3	67315.9	63303.8
645	15338.4	17437.7	19536.1	23369.7	25458	27642.7	30095	32879.3	36706.1	40463.2	42724.8	47826.9	52111.3	55851.4	60394.1	64758.6	70388.6	75340.4	81753.3	87343.8	92295.6	96603.7	100561	103255	104693	106885	106901	106222	104485	101823	97807.2	93154.7	88984.9	85483.3	82196.3	76218.1	73090.4	67977.6	63793.5	61233.2
647	15033.1	17457.5	18473.1	21800.1	24641.5	26566.8	28643.3	31316.2	36475.6	39156.1	42161	47334.4	51369.2	54484.8	57339.6	62913.4	68038.3	72592.4	78194.4	84140.3	89788.4	93991	96146.8	100539	101173	103661	102542	102837	100558	99790.7	95075.6	90631.8	87878.3	83891.9	78511.9	74477.5	69318.9	66205.4	61788.8	59540.1
649	14476.1	16766.3	18958.8	20386	23589	26832.9	27822.9	30951.4	34240.3	40247.5	41422.2	44091.5	48862.2	52299.4	54846.5	60929	65347.1	71182.2	75381.5	80992.7	86752.9	90940.8	94379.1	97564.8	99363.2	100018	99780.6	99763.9	98653.7	96665.4	91906	88184.4	84642.3	80565.8	78634.1	72542.3	66913.5	65474.7	60084.6	58759.3
651	13733.7	15777.9	17928.6	20463.6	23027.5	25080.2	27623.1	30134.8	33522.7	38843	40036.1	42803.2	47824.6	50481	54092.8	59546.9	63269.9	68592.8	74213.9	79465.2	84156	89480.1	90922.5	95168.5	96164	97413.9	96203.2	95987.3	95145.7	93715.4	89925.1	85544.1	81243.4	77784.1	77670.1	69680.4	66990.6	64173.8	59220.9	55590.2
653	13982.9	16048.9	17312.6	19868.1	22943.9	23546.9	27154.5	29421.4	32136.4	37656.8	38448.2	41960.8	45980.1	49774.1	52219	57889.9	60983.1	67120.9	71525.6	76315.2	81933.9	84921.1	87324.8	91174.3	91985.8	95038.7	93276.3	93160	91772.2	90179.4	87421.3	82946.2	79771.6	74892.1	73241.3	68553.7	65178.7	60352.8	57087.9	53662.8
655	12357.3	14349.8	16691.9	19227.2	21464.9	23359.7	25936.8	28288.7	30877.5	33849.2	38791	40304.7	45338.9	48228	51687.5	55295.6	60641.9	65246	69998.3	74520.3	80020	81766.6	85703.6	88591.9	89675.8	92331.1	92648.8	91207.8	88347.3	87156.5	84504.9	80372.1	76718.5	73038	69644.8	68008.1	62745	59291.8	56431.7	52549.7
657	12805.6	14454.9	16696.9	18725.6	21153.6	22815.4	25265.7	28777.2	30104.2	34474.3	39369.4	39665.3	43093.3	47955.8	49440.9	53664.8	58668.2	62867	67220.8	71642.2	77780.2	80295.1	82705.7	85047	85193.6	88362.8	88219.8	87046.6	86415.9	84640.2	82451.5	79148.7	75499.4	71356.8	68273.3	66196	61359.2	56825	54209.2	51415.4
659	11822.6	13765.7	16007	17873.8	20363.2	22185.9	23921.5	27235.7	30312.3	32589.2	38581.7	38582.4	39992.2	46435.9	48507.1	52050.3	57013.4	59517.1	65525.1	69884.5	75200.5	76973.6	80724.4	81291.3	83370.4	84710.8	85035.4	85166.3	84029.8	82823.9	80228.6	76880.6	72649	68268.6	66227.9	63854.5	60534	56954.7	52847.9	49660.7
661	11589.2	13085.5	15448.5	16836.2	19795.5	21987.2	23231.8	26716.6	29031.4	31390.7	37641.4	37161.4	41346.9	44655.4	46452.4	49977.3	55160.1	59683.4	64156.4	66622.7	73183	76301.2	78038.6	78503.9	81557.5	82872	84450.6	83194.9	80741.6	81168	76583.3	75552.1	70715.4	67253.5	65456.7	60492.7	59118.9	55512.6	51824.7	49376.3
663	11824.5	13179.7	14884.7	18192.9	19715.6	21292.5	22607.3	24767.6	28941.5	30279.1	34551.7	38091.2	41061.8	43710.4	46818.9	49771.6	52214.7	57343.4	61891.4	65916	68969.3	74151	75555.4	78153.5	79559.4	80434.2	81002.3	80702.3	78386.6	77770.2	75157.1	73077.3	69259.4	64753.1	62875.3	59305.5	57758.1	54755.9	50824.4	48329.6
665	10723.5	12170.4	14781.9	16640.8	19291.7	20800.3	23153.5	24890.8	28901.5	30010.8	33629.6	39048.8	40153.5	41067.8	45489.5	48322.3	51984.4	56528.5	59260.4	63591.1	68443.9	72178.6	73295.7	75608.6	76360.9	77392	77036.6	78269.3	76665.5	75297.9	72495.4	68523.6	66143.6	62956.8	62300.7	57791.1	55895.1	52202.7	48463.4	46506.6
667	10964.8	12389.9	14247.2	15880	19020.1	20036.1	21787.7	24109.7	26426.9	29665.8	31332.3	38390.9	38230.7	40211.6	45865.7	46646.1	49880.9	54826.3	58872.7	62704.8	65002.2	69774.8	71038.1	73179	75247.3	75458.9	74992.8	75571.2	72089.8	73739.2	69756.5	68628.7	65675.2	62002.8	58924.4	57050.7	54729.4	51889.4	47865.6	44810.5
669	9930.86	11785.8	13791.6	15617.9	17476.3	18969.4	21984.9	23383.9	27171.2	29539.6	31008.5	37646	35567.1	39923	43215.4	46913.7	47984.6	51942.9	57896.4	60890.1	63461.8	67024.2	68772.7	71297.9	72096	74103	71538.2	72006.7	71269.3	72557.5	68327.8	66021	64103.8	60554.7	57221.6	53867.9	52007.4	49599	46950.2	43546.6
671	9172.3	11026.2	13253	14381.4	17106.1	18923.1	21272.1	22829.1	25106.9	27921.7	29360	35722.8	37210.2	38679.4	42927.6	44917.9	46874.3	52289.9	54947.2	58554.2	61951.1	65862	67389	67848.5	69849	71622.2	70101.1	70819.3	69851.2	68977.6	66094.7	63677	62850.8	58395.3	55823.2	52544.6	50776.6	48896	46103	42201.5
673	9895.64	11186.1	13602.7	15341.5	16984.9	17576.2	19945.8	21805.3	24977.8	28532.6	29532.8	33117.3	37256	38159.9	41356.7	44340.9	45389.7	48625.5	55087.5	57627.6	61304.3	61897	66275.6	65289.8	68273.7	68328.6	68834.5	68939.5	68398	67250.8	64114.5	61425.5	60512	56631.8	54727.5	51113.7	49383.4	47575.8	44039.2	41631.5
675	9133.7	11279.3	12708.8	14613.8	15161.5	16880.5	19522	21372.7	25097.7	28845.8	28832.3	31864.6	37091.2	36766.1	39366.5	43161.4	44782	47016	52404	55335.2	58070	61422	65319	64711.3	65723.8	66800.9	66334.1	66499.7	65735.6	64583.1	62645.2	60407.6	58399.8	55563.5	53658.3	51739.8	48766.4	44768.8	43169.9	40146.1
677	9199.21	10744.8	12145.4	14710.5	15449.1	17359.2	19765.2	21546	24172.9	27526.4	28436.4	30830.5	38786.5	36309.6	37960.3	42748.9	44188.2	45661.3	51123.9	53822	57241	59961.4	62574	62087.5	63089.4	64948.4	64532	63903.5	63835.5	63710.2	60893.7	59126.3	56005.9	54773.6	51848.9	49360.6	45767.2	44360.6	42969	40421.3
679	9383.77	9982.15	12173.4	13553.7	15787.2	16692.2	18153	20490.6	23859.6	27185	28556.7	29888	37932.2	36172.9	36928.7	41519.5	43651	44935.4	50136.5	52578.3	55559.3	57293.7	60613	61444.3	61145.1	62623.7	62754	61781.3	61793.1	61593	59935	56653.1	55372.1	52097.8	51031.2	48404.3	45191.3	43366	41336.1	38506.8
681	7612.25	8795.49	10555.4	11439.9	13248.4	13928.1	15716.6	16759.9	17310.4	19419.3	21237.8	23249.6	25190	27038.9	30057.1	32541	34896.7	37742.8	41259.1	43513	47745.6	49288.6	50678.2	51476.1	54579.9	55086.4	55541.4	54981.7	54352	54701.7	52796.3	50902.9	49632.8	47144	44705.2	42991.6	41164.7	38784.7	37978.3	34972.4
683	8212.74	8992.72	9981.13	11097.9	12425.3	15062.2	15154.8	16477.4	17864.2	19536.9	20451.7	21554.5	23975.8	26591.9	29028.4	30637.4	32780.2	35600	40031.4	43165.8	45753.2	48301.7	48735.2	50615.1	52429.2	53990.9	54307.9	53962.6	52899.2	53732.5	51219.5	49148.6	47559.2	43882.8	44023.8	42574.8	39263.3	37997.7	36524.1	34412.5
685	7553.98	9154.59	10193.8	10126.6	12243.9	13789.1	14635.8	15619.9	17199	18814	19293.7	21875.3	23372.6	25107	27911	30119.1	31859	34965.5	37198.6	39871.5	43494.2	46268.8	48085.3	49669.2	51055.4	52505.5	52302.1	51635.1	50437.3	51309.1	49905.5	47853.6	46636.6	44359.9	41453.8	40879.6	39141.2	35600.1	35198.1	32925.3
687	7242.81	7672.75	9613.07	10499.6	12387.4	13194.1	13500	15528.4	15889.3	18179	19549.5	19208.4	22771.7	24049.1	25516.3	28764.3	31018.5	33796.6	35936.9	39522.2	42655.4	44899.2	46531.4	47241.9	49475.2	50239.8	49814.7	50564.2	50032.5	49950.7	47807.9	46486.6	44576	43712.4	41242.7	38851.7	38498.5	36087.4	33314	32330.3
689	7380.42	8308.67	9544.73	9577.01	11451.3	12571.6	13835.2	15354.7	16071.4	16447.5	19109.6	20141.8	22015.8	23900.8	25916.5	27277	30941.6	33202.8	36160.7	37522.2	40774.9	43139.2	44652.4	46734	47468.2	49200.9	48040.8	49232	47568.7	48202.9	47592.3	44647.6	42760.5	40711.3	40584.3	39571.1	36797.9	35312	33062.2	31050
691	5533.33	7678.29	8104.22	9591.09	12310.3	11946.8	13072.7	14492.2	15989.4	16969.1	18371.9	19240.8	21134.5	22923.7	25219.1	26935.3	29003.4	30741.9	34234.2	36756	39190.7	41921.7	43630.4	44925.7	45198.4	46809.2	47499.7	47142.3	47395.9	46701.8	44553.9	42657.3	42756.4	39993.1	38103.2	36850.5	34678.2	33365.2	32495.4	29766.3
693	5574.78	7685.56	8540.18	9931.5	10321.7	11751.2	12478	13326.9	14856.2	16423.3	17575.9	18769.7	20404.9	22782.5	24071.7	25529.4	27979.1	31059.5	32933.9	34583.5	38175.5	39783.4	41610.6	43547.7	44253.6	45377.1	45824.2	45492.5	43930.6	45332.6	44016.1	42895.4	40800.2	38729.8	37495.9	36096.5	34117.4	32168	31461.5	28636.3
695	6902.66	7477.41	8303.51	9128.08	10164	11092.9	12643.1	13578.8	14509.9	15929.6	16910.9	18672.3	20247.5	21955.3	23004.4	25488.7	28180.5	29629.5	31590.1	34633	37353.5	37917.4	39269.7	42357.8	43208.5	43887.8	43349.4	43603.2	44047.9	44678.6	42070.2	41400	39125.1	37142.6	35914.6	34843.4	32986.7	31940.7	31010.7	28033.8
697	5968.81	7397.88	7480.67	8445.52	10661.6	10878.9	11340.3	11765.6	13282.4	15220.7	15457.2	16890.5	20132.3	20747.3	22355.5	24404.4	26176.7	28071.6	30932.1	32149.2	35068.5	36917.1	39529.6	39594.1	41884.3	42408.9	42421	42960.8	42458.7	41697.7	40585.7	39427.9	37896.3	36515.9	34961	33648.9	31851.1	30587.7	29536.8	26666.9
699	5261.99	6046.08	8168.59	7428.22	9362.43	10620	11608.8	12843.4	13169.2	13885.9	14903.8	17020.9	17825.9	20075.5	22031.6	23202	25444.8	27649.8	28243	31396.5	34259	36112.9	36888.9	38893.1	39150.9	40398.3	39604.8	41147.3	40315	40389	39230.1	38428	36185.7	34770.2	34485.4	32168	29891.3	29461.2	27726.9	26731.4
701	5542.9	6737.97	6311.75	7933.16	9447.18	9775.31	11461.5	12256.1	13555.9	14076.9	15038	16506.9	17491.8	19176.1	20733.3	22232.3	24672.5	26330.5	28681.5	30677.6	32982.4	34532.9	36406.5	37584.2	38587.1	40320.9	39325.2	39366	39598.5	39164.6	38148.9	36922.7	36106.4	34645.1	32456.4	32196.9	30063.2	28435.2	27070	25379.5

## Sheet: Figure 2d
The PL contour plot of the excitation-emission matrix spectra of BPQDs
Em Wavelength (nm)	Ex Wavelength (nm) and Intensity (a.u.)
	350	355	360	365	370	375	380	385	390	395	400	405	410	415	420	425	430	435	440	445	450	455	460	465	470	475	480	485	490	495	500	505	510	515	520
360	14965.2	--	--	--	--	--	--	--	--	--	--	--	--	--	--	--	--	--	--	--	--	--	--	--	--	--	--	--	--	--	--	--	--	--	--
362	15026.5	--	--	--	--	--	--	--	--	--	--	--	--	--	--	--	--	--	--	--	--	--	--	--	--	--	--	--	--	--	--	--	--	--	--
364	15163.8	--	--	--	--	--	--	--	--	--	--	--	--	--	--	--	--	--	--	--	--	--	--	--	--	--	--	--	--	--	--	--	--	--	--
366	15384.8	14413.3	--	--	--	--	--	--	--	--	--	--	--	--	--	--	--	--	--	--	--	--	--	--	--	--	--	--	--	--	--	--	--	--	--
368	15697.4	14578	--	--	--	--	--	--	--	--	--	--	--	--	--	--	--	--	--	--	--	--	--	--	--	--	--	--	--	--	--	--	--	--	--
370	16109	14855.2	14552	--	--	--	--	--	--	--	--	--	--	--	--	--	--	--	--	--	--	--	--	--	--	--	--	--	--	--	--	--	--	--	--
372	16626.5	15254.3	14662.9	--	--	--	--	--	--	--	--	--	--	--	--	--	--	--	--	--	--	--	--	--	--	--	--	--	--	--	--	--	--	--	--
374	17255.9	15783.7	14896.4	--	--	--	--	--	--	--	--	--	--	--	--	--	--	--	--	--	--	--	--	--	--	--	--	--	--	--	--	--	--	--	--
376	18002.2	16450.5	15266.8	15348.5	--	--	--	--	--	--	--	--	--	--	--	--	--	--	--	--	--	--	--	--	--	--	--	--	--	--	--	--	--	--	--
378	18869.1	17260.8	15787.3	15662.6	--	--	--	--	--	--	--	--	--	--	--	--	--	--	--	--	--	--	--	--	--	--	--	--	--	--	--	--	--	--	--
380	19858.6	18218.5	16469.7	16171.9	19460.3	--	--	--	--	--	--	--	--	--	--	--	--	--	--	--	--	--	--	--	--	--	--	--	--	--	--	--	--	--	--
382	20971	19326	17323.9	16890.9	19797.1	--	--	--	--	--	--	--	--	--	--	--	--	--	--	--	--	--	--	--	--	--	--	--	--	--	--	--	--	--	--
384	22204.7	20583.2	18357	17830.9	20361.7	--	--	--	--	--	--	--	--	--	--	--	--	--	--	--	--	--	--	--	--	--	--	--	--	--	--	--	--	--	--
386	23556	21988.2	19573.4	18998.9	21171.3	21458.1	--	--	--	--	--	--	--	--	--	--	--	--	--	--	--	--	--	--	--	--	--	--	--	--	--	--	--	--	--
388	25019.2	23536.4	20974.1	20398	22238.7	22100	--	--	--	--	--	--	--	--	--	--	--	--	--	--	--	--	--	--	--	--	--	--	--	--	--	--	--	--	--
390	26586.8	25221.4	22556.9	22026.6	23572.2	23020.2	26787.8	--	--	--	--	--	--	--	--	--	--	--	--	--	--	--	--	--	--	--	--	--	--	--	--	--	--	--	--
392	28249.3	27034.2	24316	23878.4	25174.7	24228.3	27334.1	--	--	--	--	--	--	--	--	--	--	--	--	--	--	--	--	--	--	--	--	--	--	--	--	--	--	--	--
394	29995.9	28964.2	26241.9	25943	27044	25728.3	28149.6	--	--	--	--	--	--	--	--	--	--	--	--	--	--	--	--	--	--	--	--	--	--	--	--	--	--	--	--
396	31814.1	30998.8	28322.3	28205.6	29172.3	27518.8	29247.7	30502.8	--	--	--	--	--	--	--	--	--	--	--	--	--	--	--	--	--	--	--	--	--	--	--	--	--	--	--
398	33690.9	33124.1	30541.7	30648.1	31546.6	29592.3	30636.8	31225.9	--	--	--	--	--	--	--	--	--	--	--	--	--	--	--	--	--	--	--	--	--	--	--	--	--	--	--
400	35612.5	35325	32882.1	33249.1	34149.1	31936	32320.3	32254	33752.7	--	--	--	--	--	--	--	--	--	--	--	--	--	--	--	--	--	--	--	--	--	--	--	--	--	--
402	37564.7	37585.9	35323.5	35984.9	36957.7	34531.7	34295.8	33595.6	34409	--	--	--	--	--	--	--	--	--	--	--	--	--	--	--	--	--	--	--	--	--	--	--	--	--	--
404	39534	39890.5	37844.7	38830.3	39946.9	37356.6	36555.2	35253.9	35374.8	--	--	--	--	--	--	--	--	--	--	--	--	--	--	--	--	--	--	--	--	--	--	--	--	--	--
406	41507	42223	40423.5	41759.3	43088.3	40383.8	39085.3	37226.6	36661	36714.4	--	--	--	--	--	--	--	--	--	--	--	--	--	--	--	--	--	--	--	--	--	--	--	--	--
408	43471.4	44567.6	43037.6	44745.7	46351.8	43583.4	41867.2	39505.6	38273.5	37554.8	--	--	--	--	--	--	--	--	--	--	--	--	--	--	--	--	--	--	--	--	--	--	--	--	--
410	45416	46909.5	45665.4	47764.1	49706.5	46923.1	44877.6	42077	40212.5	38748.3	38187.8	--	--	--	--	--	--	--	--	--	--	--	--	--	--	--	--	--	--	--	--	--	--	--	--
412	47330.7	49234.7	48286	50790.4	53121.2	50369.4	48089.3	44922	42472.6	40305.9	39009.5	--	--	--	--	--	--	--	--	--	--	--	--	--	--	--	--	--	--	--	--	--	--	--	--
414	49207.1	51530.6	50880.3	53802.2	56565.7	53888.6	51471.4	48016.8	45042.5	42231.8	40212.3	--	--	--	--	--	--	--	--	--	--	--	--	--	--	--	--	--	--	--	--	--	--	--	--
416	51037.9	53785.7	53430.9	56779.4	60011.5	57447.3	54991.1	51333.4	47905.6	44523.1	41809.9	40492.8	--	--	--	--	--	--	--	--	--	--	--	--	--	--	--	--	--	--	--	--	--	--	--
418	52817.3	55989.8	55922.6	59704.2	63431.7	61013.7	58613.7	54840.2	51039.7	47169.6	43808.5	41475.4	--	--	--	--	--	--	--	--	--	--	--	--	--	--	--	--	--	--	--	--	--	--	--
420	54540.5	58134.2	58342.6	62561.5	66802.2	64558	62304	58503	54417.7	50153.8	46205.7	42872.4	42473.4	--	--	--	--	--	--	--	--	--	--	--	--	--	--	--	--	--	--	--	--	--	--
422	56203.8	60211.2	60680.3	65338.4	70101.7	68053	66027.1	62285.6	58008.3	53451.2	48990.7	44692.9	43420.4	--	--	--	--	--	--	--	--	--	--	--	--	--	--	--	--	--	--	--	--	--	--
424	57804.1	62214.1	62927.1	68024.5	73311.6	71474.5	69749	66150.5	61776.6	57031	52143.7	46937.2	44803.3	--	--	--	--	--	--	--	--	--	--	--	--	--	--	--	--	--	--	--	--	--	--
426	59338.7	64137.2	65076.7	70611.4	76416.1	74801.7	73437.6	70060.3	65684.8	60856.7	55637	49595.9	46630	49131	--	--	--	--	--	--	--	--	--	--	--	--	--	--	--	--	--	--	--	--	--
428	60804.9	65975.2	67124.4	73092.1	79401.9	78016.6	77062.8	73977.9	69692.9	64887.4	59435.2	52650.4	48898.1	50164.5	--	--	--	--	--	--	--	--	--	--	--	--	--	--	--	--	--	--	--	--	--
430	62200.3	67723.4	69066.6	75461.2	82258.2	81104.9	80597.4	77867.5	73760.2	69078.3	63496.4	56072.8	51595.7	51625.4	50119.7	--	--	--	--	--	--	--	--	--	--	--	--	--	--	--	--	--	--	--	--
432	63521.8	69376.9	70901.1	77713.9	84976	84054.8	84017.1	81695.4	77845.6	73382.5	67773.1	59826.9	54700.5	53518.8	51002.8	--	--	--	--	--	--	--	--	--	--	--	--	--	--	--	--	--	--	--	--
434	64766	70931.4	72625.9	79845.9	87548	86857.2	87300.8	85430.2	81908.9	77752	72213.9	63869	58181.5	55840.2	52263.3	--	--	--	--	--	--	--	--	--	--	--	--	--	--	--	--	--	--	--	--
436	65929	72382.1	74239.6	81853.2	89967.9	89505.4	90430.6	89043.7	85911.4	82139.1	76764.8	68149.4	61999	58575.5	53905.9	54785.5	--	--	--	--	--	--	--	--	--	--	--	--	--	--	--	--	--	--	--
438	67006.4	73724.2	75740.4	83731.6	92230.4	91994.3	93391.7	92510.8	89817	86497.3	81371.3	72614	66106.3	61701.2	55927.3	55730.4	--	--	--	--	--	--	--	--	--	--	--	--	--	--	--	--	--	--	--
440	67993.5	74953	77126.7	85476.7	94330.8	94320.1	96172.5	95810.2	93592.7	90783	85979.3	77205.6	70451.3	65184.7	58316.7	57044.8	58690.2	--	--	--	--	--	--	--	--	--	--	--	--	--	--	--	--	--	--
442	68885.3	76063.8	78396.2	87083.8	96264.6	96480.2	98763.9	98924.2	97209.4	94955.9	90537.2	81866.3	74978.1	68985.7	61055.8	58731.8	59497.9	--	--	--	--	--	--	--	--	--	--	--	--	--	--	--	--	--	--
444	69677.1	77052.2	79546.5	88548.2	98028	98472.7	101160	101839	100642	98980.4	94997.3	86538.8	79629.1	73057.1	64119.2	60787.4	60689.8	--	--	--	--	--	--	--	--	--	--	--	--	--	--	--	--	--	--
446	70364.2	77914.1	80574.7	89864.9	99617.2	100296	103355	104544	103871	102826	99316.8	91168.5	84346.3	77346.8	67475.1	63200	62270.5	57846.2	--	--	--	--	--	--	--	--	--	--	--	--	--	--	--	--	--
448	70943.2	78646.4	81477.9	91029.4	101029	101949	105349	107033	106879	106467	103459	95705	89073.9	81799	71086.6	65951.1	64237.6	58723.2	--	--	--	--	--	--	--	--	--	--	--	--	--	--	--	--	--
450	71411.3	79247.2	82253.5	92037.9	102261	103432	107142	109303	109659	109885	107394	100104	93759.5	86356.6	74912.8	69015.8	66581.9	60019.2	55542.4	--	--	--	--	--	--	--	--	--	--	--	--	--	--	--	--
452	71767.5	79715.6	82899.1	92887.3	103312	104744	108734	111353	112202	113066	111099	104326	98356	90963	78909.9	72363.3	69287.2	61739.4	56341.2	--	--	--	--	--	--	--	--	--	--	--	--	--	--	--	--
454	72012.2	80052.9	83413.4	93576.3	104180	105885	110129	113187	114510	116004	114559	108342	102822	95563.7	83032.8	75957.8	72331.1	63881	57558.6	--	--	--	--	--	--	--	--	--	--	--	--	--	--	--	--
456	72148	80261.9	83796.2	94105	104869	106857	111332	114809	116586	118695	117767	112130	107125	100108	87236.5	79760.3	75685.7	66433.7	59203.5	54071.2	--	--	--	--	--	--	--	--	--	--	--	--	--	--	--
458	72179.4	80347.7	84048.8	94475.8	105380	107663	112349	116229	118437	121143	120722	115675	111239	104552	91477.6	83729.2	79318	69379	61277.3	55063.5	--	--	--	--	--	--	--	--	--	--	--	--	--	--	--
460	72113	80317.4	84174.2	94693.5	105720	108307	113189	117456	120074	123356	123428	118971	115144	108856	95715.5	87821.9	83191.6	72691.8	63773.3	56514.2	57467.6	--	--	--	--	--	--	--	--	--	--	--	--	--	--
462	71957.5	80180.2	84177.5	94765.3	105895	108793	113860	118502	121513	125345	125898	122019	118833	112992	99913.5	91996.5	87267.4	76340.5	66677.1	58430.7	58431.9	--	--	--	--	--	--	--	--	--	--	--	--	--	--
464	71723.4	79947.4	84066	94700.8	105917	109130	114374	119379	122769	127124	128148	124829	122303	116935	104040	96212.5	91505	80288.3	69967	60811.3	59857.6	--	--	--	--	--	--	--	--	--	--	--	--	--	--
466	71422.8	79631.8	83848.8	94512.2	105797	109327	114742	120103	123861	128709	130195	127414	125557	120674	108067	100432	95863.6	84494.2	73614.4	63645.3	61753.2	62415.9	--	--	--	--	--	--	--	--	--	--	--	--	--
468	71069	79247.7	83537.4	94213.6	105549	109395	114977	120688	124808	130120	132063	129793	128605	124202	111976	104623	100304	88914.6	77585.3	66912.9	64118.2	63530.6	--	--	--	--	--	--	--	--	--	--	--	--	--
470	70675.9	78810.3	83144.5	93821	105191	109347	115095	121150	125630	131375	133775	131989	131463	127521	115752	108754	104788	93504.5	81840.5	70585.8	66943.1	65114.3	62571.4	--	--	--	--	--	--	--	--	--	--	--	--
472	70257.8	78335	82684.5	93351.5	104740	109198	115111	121504	126346	132494	135352	134024	134148	130641	119384	112802	109281	98218.8	86337.6	74628	70209.2	67172.6	63536	--	--	--	--	--	--	--	--	--	--	--	--
474	69828.7	77837.5	82172.5	92823.1	104215	108962	115040	121768	126975	133497	136818	135924	136680	133575	122871	116748	113752	103013	91032	78997	73889.5	69702.8	64961	--	--	--	--	--	--	--	--	--	--	--	--
476	69401.8	77332.5	81624.3	92253.7	103635	108657	114900	121956	127533	134400	138193	137712	139079	136343	126213	120580	118174	107847	95877.9	83645.3	77949.4	72693.3	66853.4	70369.8	--	--	--	--	--	--	--	--	--	--	--
478	68989.2	76833.7	81055.2	91660.7	103019	108299	114705	122083	128038	135222	139496	139413	141365	138965	129415	124288	122524	112680	100830	88521.5	82347.3	76123.6	69211.3	71501.7	--	--	--	--	--	--	--	--	--	--	--
480	68601.1	76353	80479.9	91060.4	102385	107904	114472	122162	128502	135977	140742	141044	143556	141463	132485	127868	126784	117480	105845	93572.2	87036.6	79965.3	72024.3	73124.9	71773.2	--	--	--	--	--	--	--	--	--	--
482	68246	75900.4	79911.9	90467.3	101749	107487	114215	122208	128936	136680	141944	142623	145669	143860	135433	131320	130939	122216	110881	98743.6	91966.6	84182	75273.5	75240.6	72866.9	--	--	--	--	--	--	--	--	--	--
484	67929.9	75483.3	79362.9	89893.6	101127	107063	113946	122230	129350	137340	143111	144163	147715	146176	138268	134646	134980	126863	115901	103983	97084.4	88730.4	78931.1	77840.5	74444.9	--	--	--	--	--	--	--	--	--	--
486	67656.8	75106.6	78842.4	89348.9	100529	106643	113678	122237	129750	137968	144247	145673	149705	148428	141003	137852	138899	131400	120870	109239	102336	93561.8	82961.9	80906.9	76509.6	67585.8	--	--	--	--	--	--	--	--	--
488	67427.9	74772.6	78357.3	88840	99966.5	106236	113419	122239	130139	138570	145356	147157	151644	150631	143645	140943	142692	135813	125760	114466	107669	98623	87323.8	84412.7	79053.6	68575.2	--	--	--	--	--	--	--	--	--
490	67242.4	74481	77912.2	88370.6	99444.6	105849	113175	122239	130518	139151	146437	148616	153534	152793	146203	143924	146357	140090	130544	119621	113031	103858	91968.7	88322.3	82060.3	70039.9	59116.6	--	--	--	--	--	--	--	--
492	67097.2	74228.9	77508.7	87941.5	98966.9	105486	112950	122243	130887	139713	147486	150047	155373	154919	148681	146800	149892	144224	135204	124668	118376	109209	96844.3	92592.2	85503.6	71978.8	59986.5	--	--	--	--	--	--	--	--
494	66987.5	74011.3	77145.8	87550.6	98533.6	105148	112745	122250	131243	140257	148498	151444	157157	157010	151083	149575	153298	148208	139721	129576	123659	114620	101895	97172.4	89348.7	74381.1	61260.2	--	--	--	--	--	--	--	--
496	66906.8	73821.4	76820.1	87193.5	98142.2	104832	112560	122260	131581	140782	149466	152799	158880	159061	153407	152252	156575	152042	144084	134320	128843	120034	107065	102008	93552.9	77226.3	62941	53653.8	--	--	--	--	--	--	--
498	66847.6	73650.9	76526.1	86863.6	97787.7	104535	112389	122271	131895	141284	150382	154102	160531	161063	155651	154829	159721	155724	148285	138880	133894	125400	112296	107040	98067	80484.4	65023.5	54478.5	--	--	--	--	--	--	--
500	66801.6	73490.9	76256.6	86552.7	97463.1	104249	112227	122278	132178	141759	151236	155340	162102	163004	157807	157304	162735	159254	152315	143245	138786	130670	117534	112209	102836	84117.6	67494.1	55676.3	52653.4	--	--	--	--	--	--
502	66760.1	73331.7	76003.2	86251.6	97159.6	103967	112066	122275	132423	142202	152020	156501	163581	164871	159869	159672	165615	162632	156172	147404	143498	135800	122727	117455	107803	88080.3	70330.8	57245.1	53412.5	--	--	--	--	--	--
504	66714.5	73163.9	75756.7	85950.7	96867.5	103678	111897	122255	132622	142607	152724	157575	164958	166647	161825	161927	168357	165858	159852	151355	148013	140755	127829	122719	112907	92321.3	73503.8	59174.8	54514.5	--	--	--	--	--	--
506	66656.6	72978.5	75507.7	85640.4	96576.6	103373	111711	122211	132767	142965	153341	158549	166222	168316	163665	164060	170955	168930	163354	155098	152322	145505	132796	127946	118089	96785.1	76976.3	61447.3	55957.3	57941.2	--	--	--	--	--
508	66578.8	72767.6	75247	85311.5	96276.4	103041	111498	122133	132850	143271	153865	159414	167364	169863	165378	166061	173404	171846	166675	158634	156417	150027	137592	133086	123291	101414	80705.8	64037.2	57731.6	58707.7	--	--	--	--	--
510	66474.5	72524.2	74966.3	84956.2	95957.2	102675	111249	122014	132866	143516	154288	160161	168377	171273	166951	167921	175698	174603	169816	161968	160297	154306	142190	138096	128458	106148	84645	66912.1	59820.9	59796.5	58237.3	--	--	--	--
512	66338.1	72243.1	74658.3	84567.8	95610	102264	110954	121846	132809	143693	154608	160784	169254	172534	168375	169631	177829	177194	172775	165105	163962	158332	146566	142938	133541	110930	88743.7	70034.2	62201.9	61206.4	58906.2	--	--	--	--
514	66165.3	71920.4	74317.2	84141.1	95227	101802	110606	121620	132674	143796	154821	161278	169991	173636	169641	171181	179791	179616	175549	168052	167413	162103	150705	147583	138494	115704	92950.3	73361.3	64845.3	62930.3	59863.4	--	--	--	--
516	65952.8	71553.8	73938.6	83672.8	94801.7	101285	110200	121330	132458	143819	154926	161641	170585	174573	170740	172564	181577	181861	178137	170814	170655	165620	154598	152007	143282	120420	97213.4	76847.6	67716.8	64955.5	61108.2	58205.7	--	--	--
518	65698.6	71142.5	73519.9	83161.2	94329.6	100709	109732	120971	132159	143755	154923	161871	171034	175341	171670	173775	183181	183922	180536	173395	173692	168892	158243	156196	147875	125032	101483	80446.1	70777.9	67263.2	62635.1	58871.4	--	--	--
520	65401.7	70687.4	73060	82606.2	93807.1	100074	109198	120538	131777	143601	154815	161970	171340	175939	172425	174808	184601	185793	182743	175799	176527	171927	161641	160142	152251	129500	105712	84109.4	73987.5	69829.1	64433.5	59822.2	56302	--	--
522	65062.1	70190.1	72559.4	82009.2	93232.8	99379.9	108601	120031	131312	143355	154603	161940	171503	176372	173008	175663	185833	187467	184757	178029	179165	174740	164799	163844	156395	133791	109859	87791.3	77303	72624	66487.8	61052.7	56678	--	--
524	64680.7	69653.4	72019.7	81372.5	92606.2	98629.8	107939	119446	130766	143013	154291	161785	171526	176642	173419	176340	186876	188940	186574	180087	181608	177343	167727	167306	160299	137882	113887	91448.3	80681.4	75614.2	68777.8	62552.8	57284.4	--	--
526	64258.8	69080.9	71443.8	80699.4	91928.3	97827.7	107218	118786	130142	142575	153883	161511	171412	176758	173662	176841	187730	190208	188193	181973	183859	179751	170436	170535	163963	141754	117764	95040.3	84081.3	78762.4	71278.6	64307.3	58121.3	53539.8	--
528	63798.6	68476.2	70835	79993.6	91200.8	96978.7	106440	118052	129442	142042	153384	161121	171165	176729	173744	177171	188399	191267	189613	183685	185918	181978	172939	173543	167388	145396	121466	98532	87463.2	82028.6	73961.7	66296.4	59184.7	53948.1	--
530	63302.2	67843.2	70197.2	79258.9	90426.3	96088.5	105612	117248	128671	141415	152799	160623	170789	176562	173671	177336	188885	192119	190834	185222	187786	184035	175249	176342	170584	148804	124975	101894	90791.1	85371.3	76795.1	68496	60466.7	54576.3	49276.4
532	62772.2	67185.8	69534.3	78498.8	89607.7	95163	104738	116377	127833	140698	152131	160022	170289	176267	173452	177342	189195	192765	191856	186583	189462	185934	177379	178946	173561	151979	128278	105101	94032.8	88748.4	79744.5	70878.4	61955.2	55422.1	49501.7
534	62211.3	66507.3	68849.8	77716.4	88748.4	94208	103824	115444	126932	139893	151387	159324	169668	175853	173093	177196	189333	193207	192683	187765	190945	187680	179339	181368	176332	154925	131371	108135	97161.2	92118	82773.7	73412.8	63634	56478.9	49922.9
536	61622	65810.6	68147	76914.2	87851.3	93228.4	102875	114455	125973	139005	150568	158533	168930	175327	172604	176907	189306	193452	193316	188767	192235	189279	181137	183619	178908	157652	134251	110983	100154	95440.2	85846	76066.1	65483.7	57736.5	50541.8
538	61007.1	65098	67428.2	76093.7	86919.6	92228.6	101896	113416	124959	138038	149679	157655	168080	174695	171991	176480	189122	193505	193760	189586	193330	190732	182781	185709	181302	160171	136921	113639	102993	98677.4	88924.5	78803.8	67481.5	59180.6	51356.7
540	60368.8	64371.3	66695.1	75255.4	85956	91211.7	100890	112331	123893	136998	148722	156694	167120	173963	171262	175923	188786	193376	194019	190221	194229	192039	184272	187643	183526	162492	139389	116099	105667	101796	91973.5	81590.6	69602	60793.7	52362.1
542	59709.6	63631.5	65948.3	74399.4	84962.8	90179.6	99860.5	111206	122780	135888	147697	155653	166056	173132	170421	175240	188305	193072	194098	190672	194933	193196	185613	189426	185586	164628	141662	118364	108167	104765	94959.2	84391.6	71817.8	62554.7	53548.4
544	59031.6	62879	65187.9	73524.5	83942	89133.1	98808	110044	121620	134715	146607	154535	164889	172205	169472	174436	187685	192603	194003	190939	195442	194197	186803	191059	187488	166588	143749	120441	110491	107560	97850	87173	74100.1	64440.2	54902.7
546	58336.8	62114	64412.9	72629.2	82895.2	88071.7	97732.8	108848	120416	133482	145451	153341	163624	171179	168420	173513	186930	191978	193739	191024	195758	195035	187836	192538	189236	168383	145661	122334	112636	110160	100618	89902.6	76419.7	66424.6	56408.2
548	57627.1	61336	63621.9	71711.6	81823.8	86994	96634.1	107622	119168	132192	144228	152073	162264	170054	167264	172475	186044	191207	193312	190927	195883	195703	188710	193860	190828	170018	147406	124053	114605	112552	103239	92551	78747.3	68481	58045
550	56904	60544.4	62813	70769.4	80729.1	85897.7	95510	106366	117877	130851	142937	150733	160812	168826	166007	171321	185028	190297	192725	190652	195822	196191	189418	195016	192262	171497	148992	125606	116402	114726	105692	95091.8	81054.5	70581.5	59790.8
552	56169	59738.7	61984	69800.8	79611.9	84780.4	94358.2	105080	116544	129459	141578	149320	159273	167494	164648	170052	183886	189257	191984	190199	195579	196494	189953	196001	193532	172822	150425	127002	118032	116678	107962	97502	83314.6	72698.5	61620.7
554	55423.2	58918	61132.9	68804	78473.3	83639.1	93175.9	103766	115168	128019	140149	147835	157650	166053	163186	168668	182618	188092	191092	189574	195158	196602	190310	196804	194629	173991	151707	128248	119500	118407	110038	99762.8	85502.6	74804.9	63508.7
556	54667.7	58081.9	60257.8	67777.8	77314.5	82471.4	91960.1	102421	113748	126533	138649	146279	155947	164501	161621	167168	181225	186808	190051	188779	194566	196513	190482	197417	195547	175002	152841	129350	120812	119920	111912	101859	87596.5	76874.8	65427.7
558	53903.1	57229.9	59357.1	66721.8	76136.5	81275	90708.2	101044	112284	125001	137077	144653	154168	162837	159953	165553	179707	185409	188866	187817	193808	196221	190466	197834	196276	175851	153826	130313	121970	121224	113580	103780	89576.8	78884.3	67350.7
560	53129.9	56362.1	58430.1	65636.3	74940.7	80048.7	89418.2	99632.9	110776	123424	135432	142957	152317	161061	158182	163823	178064	183899	187538	186693	192890	195726	190258	198048	196808	176531	154660	131139	122980	122331	115045	105519	91427.6	80811.7	69251
562	52348.3	55478.6	57476.4	64522.5	73728.4	78791.8	88088.7	98186.9	109223	121801	133717	141193	150400	159173	156308	161981	176298	182279	186068	185410	191818	195030	189859	198056	197136	177037	155339	131831	123843	123253	116309	107072	93136	82638.1	71103.4
564	51558.2	54579.8	56496.6	63382.5	72501.3	77505.1	86719.5	96704.1	107628	120132	131931	139362	148419	157176	154336	160030	174410	180553	184460	183971	190598	194136	189269	197855	197253	177364	155859	132386	124560	124005	117380	108441	94692.8	84347.6	72884.3
566	50759.3	53666.6	55492.1	62219.2	71261	76190.1	85311.3	95183.6	105990	118419	130078	137466	146379	155077	152267	157974	172404	178721	182716	182383	189236	193050	188492	197448	197157	177506	156216	132805	125131	124603	118265	109626	96091.7	85927.2	74572.6
568	49950.9	52739.9	54465	61036.3	70008.9	74849.7	83865.9	93625.2	104311	116659	128160	135509	144285	152880	150107	155820	170282	176785	180839	180648	187738	191781	187533	196837	196847	177462	156405	133085	125557	125060	118976	110635	97329.6	87367.3	76149.8
570	49132.2	51800.8	53417.9	59837.6	68746.6	73487.5	82386.4	92029.4	102594	114856	126182	133494	142140	150594	147862	153575	168052	174748	178832	178773	186107	190339	186400	196030	196324	177231	156424	133224	125835	125390	119524	111474	98406	88661.1	77600.5
572	48302.3	50850.6	52354	58627.7	67475.4	72108.2	80876.8	90397.9	100841	113008	124149	131425	139949	148228	145540	151248	165719	172611	176701	176763	184350	188736	185101	195035	195592	176812	156270	133220	125966	125605	119918	112151	99322.7	89804.6	78912.6
574	47460.3	49890.7	51277.2	57411.2	66196.5	70716.7	79341.9	88733.1	99056.8	111118	122067	129307	137714	145794	143149	148848	163291	170379	174453	174625	182471	186984	183648	193862	194660	176212	155943	133072	125948	125715	120172	112675	100084	90796.5	80077.3
576	46605.2	48922.3	50191.2	56192.5	64910.6	69318.6	77787.2	87038.5	97245.1	109188	119942	127143	135440	143301	140699	146386	160779	168056	172094	172366	180476	185098	182051	192523	193536	175434	155446	132780	125783	125727	120295	113056	100694	91637.4	81088.8
578	45736.3	47946.9	49100.1	54975.9	63618.3	67919.3	76218.6	85318.7	95410.6	107220	117781	124940	133130	140761	138201	143873	158191	165648	169633	169996	178369	183092	180322	191031	192232	174487	154783	132344	125472	125647	120297	113302	101159	92329.9	81944.6
580	44852.9	46965.7	48007.6	53765.3	62320.1	66524	74642.2	83578.9	93558.2	105219	115592	122704	130788	138185	135664	141320	155539	163161	167081	167524	176156	180978	178473	189400	190760	173380	153959	131769	125018	125479	120187	113421	101487	92878	82645
582	43954.9	45979.9	46917.6	52564	61016	65137.7	73063.9	81824.8	91692.9	103189	113380	120439	128416	135584	133100	138737	152835	160602	164449	164959	173844	178770	176516	187643	189135	172126	152982	131058	124426	125222	119970	113420	101685	93286.5	83192.8
584	43042.2	44990.8	45833.4	51374.7	59706.3	63764.3	71489.6	80062.7	89820	101134	111154	118151	126020	132969	130518	136134	150090	157982	161748	162315	171440	176480	174463	185771	187370	170735	151862	130218	123702	124877	119653	113305	101759	93561.1	83592.8
586	42115.5	43999.4	44757.8	50199.6	58391	62407.3	69924.4	78298.9	87944.3	99060	108920	115847	123601	130347	127929	133520	147315	155308	158991	159601	168950	174119	172322	183797	185480	169220	150610	129256	122855	124440	119239	113082	101716	93707.5	83851.8
588	41175.9	43007.1	43693.4	49040.3	57070.4	61069	68372.7	76539.9	86070.4	96972	106683	113532	121165	127726	125340	130903	144522	152590	156190	156831	166384	171696	170105	181730	183478	167594	149236	128182	121894	123908	118732	112753	101562	93731.7	83977.7
590	40224.9	42014.9	42642.1	47897.6	55745.1	59750.9	66838.5	74791.5	84202.5	94875.9	104449	111210	118716	125114	122760	128288	141718	149838	153357	154017	163750	169219	167820	179579	181376	165867	147753	127005	120829	123277	118134	112321	101303	93639.3	83979.2
592	39264.5	41024.1	41605.6	46772.2	54416.3	58453.5	65324.6	73059.4	82344.3	92777.6	102222	108888	116257	122514	120194	125680	138915	147062	150505	151171	161057	166694	165473	177352	179187	164051	146173	125735	119673	122543	117445	111787	100943	93435.6	83865.6
594	38297.2	40036	40584.9	45664.2	53085.4	57176.5	63833.2	71348.2	80498.9	90682.6	100007	106568	113792	119931	117649	123083	136118	144270	147644	148306	158315	164126	163070	175053	176919	162153	144506	124383	118435	121701	116665	111152	100488	93125.6	83646.3
596	37325.8	39052	39580.9	44573.5	51754.7	55918.9	62365.7	69661.8	78668.6	88596.5	97805.7	104257	111328	117366	115126	120499	133334	141471	144783	145431	155533	161519	160618	172686	174581	160182	142764	122958	117129	120749	115796	110416	99939.6	92713.9	83330.5
598	36353.4	38073.7	38594.1	43499.8	50427.2	54679.2	60922.8	68003.1	76855.1	86524	95620.7	101956	108867	114822	112629	117928	130567	138671	141931	142558	152720	158875	158119	170254	172180	158143	140955	121469	115764	119684	114837	109580	99302.3	92204.7	82927
600	35383.2	37102.7	37624.9	42442.9	49106.4	53455.3	59504.5	66374.2	75059.8	84469.9	93453.4	99669	106415	112297	110159	115371	127821	135877	139094	139693	149886	156196	155578	167759	169720	156041	139088	119925	114351	118506	113789	108645	98578.8	91602	82443.8
602	34418.5	36140.7	36673.4	41402.6	47796.6	52245.4	58110.6	64775.8	73283	82438	91304.8	97399	103975	109793	107716	112827	125099	133093	136276	136845	147037	153482	152997	165203	167206	153878	137169	118332	112898	117216	112653	107610	97771.8	90909.6	81888.2
604	33462.5	35189.4	35739.9	40378.9	46502.4	51047.3	56740.3	63208.2	71525.1	80431.6	89175	95147.6	101552	107308	105299	110294	122399	130322	133481	134018	144181	150734	150378	162585	164640	151655	135203	116694	111412	115817	111431	106479	96884.2	90131.4	81266.7
606	32518.4	34250.7	34824.7	39371.8	45228.9	49859.2	55392.7	61670.3	69785.8	78453.4	87064.3	92916.5	99148	104841	102906	107771	119724	127565	130709	131216	141325	147952	147725	159907	162024	149373	133194	115018	109897	114313	110125	105254	95919.2	89271.5	80584.9
608	31588.8	33326.3	33927.9	38381.6	43981.3	48679.8	54067	60160.9	68064.9	76505.4	84972.4	90707	96766.8	102391	100536	105258	117071	124824	127960	128441	138471	145137	145038	157170	159360	147031	131144	113304	108357	112712	108739	103938	94879.9	88334	79847.5
610	30676.2	32417.8	33049.9	37408.5	42764.5	47508.1	52762.1	58678	66361.9	74589	82899.3	88519.9	94410.5	99956.7	98186.5	102754	114441	122098	125233	125692	135625	142290	142321	154376	156649	144629	129055	111553	106793	111021	107278	102538	93770.1	87323.8	79058.4
612	29782.5	31526.8	32191.2	36453.2	41583.3	46343.8	51477.5	57219.4	64676.7	72705.2	80844.7	86355.9	92080.8	97537.6	95855.4	100260	111830	119385	122525	122969	132787	139412	139577	151529	153892	142166	126927	109768	105205	109250	105745	101059	92593.8	86245.9	78221
614	28909.3	30654.6	31352.1	35516	40441.8	45187	50212.3	55782.9	63009.1	70854.2	78808.7	84215.4	89778.8	95133.2	93541.1	97775	109240	116685	119832	120270	129959	136506	136808	148631	151092	139644	124761	107946	103592	107409	104148	99508.5	91355.7	85105.8	77338
616	28057.6	29802.4	30533	34597.4	39343.1	44038.7	48966.2	54366.7	61359.7	69036.2	76791.9	82098.7	87505.1	92743.8	91242.5	95302.1	106667	113996	117152	117592	127141	133574	134019	145689	148250	137063	122556	106089	101951	105509	102493	97895.8	90060.5	83909.7	76411.5
618	27228.2	28971	29734.2	33697.5	38289.7	42900.3	47739	52968.9	59729.2	67251	74794.8	80006.3	85260	90370.2	88958.7	92843.5	104113	111315	114480	114932	124330	130621	131212	142708	145369	134427	120313	104194	100279	103562	100786	96230	88713.5	82663.9	75443.5
620	26421.3	28161.1	28955.9	32816.7	37282.4	41773.6	46530.7	51588.7	58119	65498.2	72818.7	77938.6	83043.4	88013.8	86690.1	90402.7	101576	108642	111815	112285	121527	127653	128393	139696	142454	131739	118033	102262	98573	101579	99034.1	94521	87320.3	81375.1	74435.9
622	25636.8	27372.9	28198.2	31954.6	36321.3	40660.9	45341.6	50225.5	56530.9	63777.5	70865.2	75896.3	80855.1	85676.6	84437.6	87983.7	99059.3	105977	109153	109651	118730	124673	125567	136660	139508	129004	115715	100294	96830	99571.7	97245.1	92779.2	85886.5	80050.2	73390.3
624	24874.3	26606.5	27460.6	31111.1	35404.9	39564.7	44171.9	48879.8	54967.3	62088.7	68936.3	73880.3	78695.2	83361.3	82203	85591.2	96562.9	103320	106494	107025	115937	121691	122739	133609	136537	126231	113363	98290.5	95048.1	97551	95425.7	91014.7	84417.8	78696	72308.3
626	24133.4	25861.8	26742.9	30285.5	34530.9	38487.8	43022.1	47552.7	53431.2	60431.5	67034.4	71891.9	76563.9	81070.9	79988.9	83230.3	94089.5	100673	103839	104409	113147	118712	119915	130554	133547	123428	110978	96255.6	93226.5	95526.3	93582.6	89237.6	82919.8	77319.1	71191.9
628	23413.3	25138.1	26044	29477	33695.5	37432.9	41892.9	46246.1	51925.6	58806.2	65162.2	69932.6	74461.7	78809.2	77798.7	80906.3	91642.2	98039.3	101189	101801	110362	115744	117099	127502	130545	120604	108566	94192.9	91365.5	93506.3	91721.9	87457.1	81397.9	75926	70043
630	22713.3	24434.9	25363	28684.6	32894.6	36402.6	40784.7	44962.5	50454.1	57212.9	63322.7	68004.4	72389.9	76580	75636.5	78624.2	89224.4	95423	98546.3	99202.8	107582	112797	114299	124463	127537	117770	106130	92107.8	89467.3	91498.4	89849.4	85681.6	79857	74522.4	68863.7
632	22032.7	23751.2	24698.5	27907.5	32123.2	35399.3	39698.3	43704.9	49019.9	55652.3	61519.1	66109.7	70350.3	74387.6	73506.6	76389.1	86839.9	92829.3	95916.2	96618.1	104810	109877	111518	121447	124532	114938	103676	90006.9	87535.3	89508.3	87969.9	83918.4	78301.8	73113.4	67656.3
634	21370.7	23086.2	24049	27144.5	31376.1	34425.1	38634.2	42476.6	47626.4	54125.2	59754.5	64251	68345.2	72236.3	71413.8	74205.6	84492.8	90264.2	93304.1	94050.7	102049	106992	108764	118461	121536	112117	101211	87897.6	85574.7	87540.5	86087.7	82173.1	76736.3	71703.4	66423.5
636	20726.8	22438.7	23412.6	26395	30648.1	33481.7	37593	41281	46276.6	52632.4	58032.1	62431	66377.6	70130.2	69362.7	72077.4	82186.9	87734.3	90716.1	91506	99304.2	104149	106039	115512	118557	109321	98741.6	85788.2	83592.1	85597.9	84205.9	80450.1	75164	70295.9	65168
638	20100.4	21807.6	22787.8	25658	29934.3	32570.4	36575.2	40121.2	44972.6	51174.9	56354.9	60652.5	64451.1	68073.2	67357.9	70007.5	79925.7	85246.5	88159.4	88990	96581.6	101356	103350	112607	115601	106558	96274.8	83687.1	81594.8	83681.9	82327.3	78751.9	73587.7	68893.3	63892.5
640	19490.9	21191.7	22172.7	24933.4	29230.3	31691.6	35581.3	39000	43716.2	49753.6	54725.2	58918.2	62569.2	66068.8	65403.2	67998	77712.2	82807.4	85641	86509.3	93887.6	98616.6	100698	109751	112674	103838	93818	81602.9	79591.3	81792.4	80453.6	77079.3	72009.8	67497.2	62600
642	18898	20589.8	21565.7	24220.8	28532.4	30845.3	34611.4	37919.4	42507.8	48369	53145.1	57230.2	60735.6	64119.5	63501.9	66049.6	75548.6	80423.1	83167.9	84070.7	91229.1	95935.3	98087.3	106945	109782	101167	91378.5	79543.4	77590.1	79928.4	78585.6	75431.6	70431.7	66108	61293.3
644	18321.2	20000.7	20965.3	23520.4	27837.8	30030.9	33665.6	36880.4	41346.9	47021.3	51615.9	55590.3	58953.4	62227.3	61656	64161.9	73435.9	78098.6	80746.4	81680.3	88613	93314.6	95518.6	104193	106927	98552.3	88962.9	77515.5	75599.5	78087.2	76723.7	73806.3	68854.4	64725.4	59975.2
646	17760	19423.2	20370.5	22832.7	27144.6	29246.7	32743.5	35882.7	40231.8	45710.3	50137.9	53999.5	57225.3	60392.7	59866.5	62333.4	71374.3	75837.5	78381.6	79343.3	86045.6	90755.3	92992.7	101493	104113	95995.4	86576.9	75524.8	73627.2	76265.7	74867.6	72199.6	67278.5	63348.1	58648.5
648	17214.1	18856.4	19780.3	22158.4	26451.7	28490.6	31844.7	34924.9	39159.3	44434.8	48710.6	52457.7	55552.6	58615.1	58132.9	60560.9	69362.3	73641.7	76077.3	77064	83532.3	88256.3	90508.7	98843.2	101341	93497.2	84225.2	73575.2	71679.7	74459.7	73016.2	70606.3	65703.9	61974.1	57315.4
650	16682.8	18298.9	19194.2	21498	25759	27759.4	30968.1	34004	38125	43192.9	47332.3	50963.4	53935.3	56892.3	56452.9	58840.2	67397.3	71511.1	73835.6	74844.4	81077	85815.2	88064.7	96239.9	98609.8	91055.6	81911.4	71668.4	69762.2	72664.4	71168.3	69020.5	64130.1	60601.1	55978.2
652	16165.5	17749.9	18612.2	20852.3	25066.9	27049.2	30112.1	33115.5	37123.2	41981.8	46000.1	49514.2	52371.6	55220.6	54823	57165.9	65475	69443.5	71656.5	72684.9	78682	83427.3	85657.5	93677.9	95919.1	88666.2	79637.4	69804.3	67877.9	70874.8	69322.4	67435.4	62556.4	59226	54638.7
654	15661.6	17208.2	18034.4	20221.9	24376.3	26355.5	29274.8	32253.6	36147.3	40797.5	44709.8	48105.8	50858.1	53594.8	53237.7	55531.5	63590.2	67434.4	69538.1	70583.6	76347.4	81086.8	83282.9	91150.5	93265.1	86322.2	77403.6	67980.2	66028	69085.9	67476.7	65844.2	60981.8	57845.7	53298.3
656	15170.3	16673	17461.4	19606.9	23688.5	25672.9	28453.5	31411.2	35189.3	39635.3	43456.1	46732.6	49388.9	52008	51690.3	53929.4	61736.3	65477.4	67476	68536.3	74071.1	78786.4	80935.7	88650	90643.6	84014.6	75209	66191.7	64211.7	67292.6	65629.5	64239.8	59405.3	56457.3	51958.1
658	14690.7	16143.2	16893.8	19007.1	23004.3	24995.5	27645	30580.2	34241.1	38489.6	42232.5	45387.8	47956.5	50452.2	50172.9	52351.7	59906	63564.2	65464.5	66536.7	71849.1	76517.8	78609.8	86168.1	88049.4	81733.2	73050.8	64432.3	62426.3	65490.3	63779.3	62616	57826	55057.7	50619
660	14221.9	15618.2	16332.4	18421.7	22324.5	24316.9	26845.5	29751.8	33293.7	37353.8	41031.5	44063.2	46551.5	48917.9	48676.4	50790.1	58091.2	61684.9	63495.7	64576.7	69675.3	74272.1	76298.8	83696.2	85476.3	79466.5	70925.2	62694.1	60667.4	63675.1	61925.1	60967.2	56243	53644.8	49281.4
662	13763.1	15097.1	15778.4	17849.3	21649.4	23630.7	26050.9	28917	32338.6	36221.1	39844.9	42749.7	45163	47395.4	47191.5	49236.1	56284	59828.9	61560.7	62646.7	67541.7	72040.5	73996.3	81226	82918.1	77202.9	68827.5	60968.2	58928.9	61844	60066.2	59289.2	54656	52216.7	47945.8
664	13313.4	14579.3	15232.4	17287.8	20978.6	22930.2	25256.5	28066.8	31367.4	35084.6	38664.1	41437.9	43779.2	45874.3	45708.8	47682.1	54476.5	57985.1	59650	60736.1	65439.5	69814.5	71696.2	78749.8	80368.9	74931.1	66752.1	59245.5	57204.5	59995.4	58203	57579.2	53065.2	50772.7	46612.4
666	12872.2	14064.3	14695.3	16734.6	20310.9	22209.5	24457.7	27193	30372.8	33937.5	37480.6	40118.3	42388.1	44344.7	44219.2	46120.9	52661.9	56143	57753.7	58834.4	63359.2	67586.7	69393	76261.6	77823.4	72640.9	64693.6	57517.1	55487.2	58128.8	56336.8	55836.8	51471.4	49313.1	45281.7
668	12438.8	13551.9	14167.7	16186.5	19644.7	21463	23650.1	26288.6	29348.7	32774	36286.3	38782.1	40978.3	42797.9	42715.2	44547.2	50834.8	54293.2	55863	56931.5	61291.8	65351.6	67083.2	73757.4	75277.9	70324.5	62647	55775.2	53770.8	56245.8	54470.1	54063.5	49876.5	47839.6	43954.4
670	12012.9	13042	13650	15640.2	18977.5	20686.4	22829.8	25348.5	28291	31589.2	35074.2	37421.8	39539.5	41226.6	41190.9	42957.4	48991.6	52428.2	53970.2	55019.2	59229.3	63106	64764.6	71235.6	72730.5	67976.8	60608.5	54014.1	52050.2	54349.9	52607	52263.5	48283.2	46355.3	42631.8
672	11594.3	12535	13142.3	15092.2	18306.8	19877	21993.6	24369.5	27197.7	30380.2	33839.1	36032.2	38063.9	39626.2	39642.8	41350.3	47131.5	50543.5	52070	53091.4	57165.9	60849.7	62438.2	68698.1	70182.3	65596.3	58576	52230.7	50322.5	52446.8	50753.1	50443.6	46695.7	44865	41315.8
674	11183.1	12031.5	12644.5	14539.3	17630.1	19033.9	21139.8	23351.4	26069.5	29146.5	32577.8	34610.7	36546.9	37995.3	38070.7	39728	45256.6	48638.2	50160	51145.5	55098.5	58586.1	60107.7	66150.8	67637.5	63186.1	56550	50425.2	48587.4	50544.6	48915.8	48613.5	45119.6	43375.2	40009.3
676	10780	11532.6	12156.7	13979.3	16945.3	18158.7	20268.3	22297.1	24909.8	27890.1	31290.4	33158.2	34988	36336.4	36477.9	38095.5	43372.7	46715.2	48241.7	49183.1	53028.2	56322.8	57780.6	63603.5	65104.5	60754.1	54534	48602	46848.2	48654.1	47104.7	46785.6	43561.9	41894.3	38716.4
678	10385.6	11040	11678.7	13410.7	16251.3	17255.5	19381.1	21212.9	23725.5	26616.7	29980.1	31679.8	33391.4	34656.5	34871.8	36461.9	41489.2	44782.5	46320.6	47210.5	50960.4	54071.7	55468.3	61071	62595.5	58313.8	52535.1	46769.6	45111.8	46788.5	45331.1	44975.1	42031.3	40432.4	37442.6
680	10001.2	10555.8	11210.7	12833.7	15548.5	16331.7	18482.6	20108.8	22526.8	25335.2	28654.3	30185.3	31767	32967.4	33264.4	34839.9	39619.9	42852.9	44407.1	45239.4	48905.7	51849.6	53186.5	58572.9	60127.9	55884.1	50564.6	44941.7	43389.4	44963.8	43608.6	43199.9	40538.1	39001.5	36194.5
682	9628.35	10083	10753.2	12250.1	14839.3	15397.7	17580.3	18998.3	21327.1	24058.6	27324.5	28689.4	30130.5	31286.4	31671.8	33246.6	37782.4	40944.6	42516.4	43287.2	46880.1	49677.9	50955.4	56133.6	57723.5	53489.6	48637.9	43136.5	41696.6	43198.6	41952.8	41479.9	39094.5	37615.2	34980.6
684	9269.09	9625.1	10307.4	11664.3	14128.1	14467.2	16684.3	17898.8	20143.4	22803.8	26006.9	27212.1	28503.3	29636	30114.9	31702.7	35998.7	39080.6	40668.9	41376.7	44905.3	47582.6	48799.7	53782.3	55408.9	51160.2	46775.2	41376.9	40053.4	41513.5	40381	39837.3	37713.9	36288.7	33810.9
686	8925.84	9186.53	9875.3	11082.8	13422.6	13557.3	15808	16830.9	18995.7	21591.7	24722.3	25778.3	26913.2	28043.6	28618.8	30233	34294.2	37288.7	38889.5	39536.6	43008.3	45594.2	46748.1	51552.5	53215.4	48930.9	45000.5	39690.2	38483.5	39931.5	38912.5	38295.6	36411.5	35038.4	32697
688	8601.51	8772.47	9460.06	10514.8	12733	12688.1	14968.1	15818.3	17906.7	20446.6	23495.8	24417.8	25393	26541.7	27212.4	28865.3	32698	35601.1	37207.9	37800.3	41221.3	43746.8	44833	49481.7	51177.9	46840.5	43342.1	38107.2	37014.2	38477.2	37567.6	36879.5	35203.5	33881.8	31651.7
690	8299.48	8388.94	9066.04	9972.03	12072.9	11882.4	14183.9	14887.2	16901.9	19396.4	22356.6	23164.6	23980.4	25166.4	25927.6	27630.4	31241.5	34053.1	35657.2	36205.5	39580.6	42077.8	43090.3	47610.1	49334.8	44931.3	41831.4	36661.8	35675.6	37176.2	36367.8	35613.8	34107.1	32836.8	30689.3
692	8023.62	8042.8	8699.05	9469	11458.7	11165.5	13477.4	14065.7	16008.4	18471.4	21337.4	22056.2	22716.8	23957.2	24798.8	26560.6	29958.3	32682.6	34273.7	34793	38126.2	40626.5	41557.7	45979.8	47726.6	43247.3	40502.5	35389.5	34499.5	36054.7	35335.2	34523.4	33139.9	31921.6	29824.7
694	7778.36	7741.74	8366.5	9022.39	10909.9	10564	12872.9	13383.1	15254.6	17703.9	20473.7	21132.2	21645.9	22955.3	23861.6	25689.8	28882.6	31528.9	33095.4	33605.8	36899.8	39433.5	40274.8	44633.9	46395	41833.2	39391.1	34326.4	33518.3	35139	34491.5	33631.9	32319.8	31153.9	29073.5
696	7568.65	7494.19	8077.36	8650.9	10448.1	10105.6	12396.1	12869	14669.5	17127.4	19802.5	20433.8	20812.8	22202.5	23151.8	25051.3	28048.7	30630.9	32161	32687.3	35944.4	38539.3	39281.1	43614.8	45381.5	40733	38533.1	33508.2	32764.1	34454.4	33858.1	32961.7	31664.2	30550.9	28451.4
698	7400.03	7309.23	7842.18	8374.72	10097	9818.07	12073.5	12552.4	14281.8	16775.1	19361.5	20001.5	20261.4	21739.7	22703.9	24677.6	27489.7	30026.7	31508.5	32080.3	35302	37983.1	38615	42962.8	44726.1	39988	37963.6	32968.4	32267.3	34024.6	33455	32532.6	31189.5	30128	27973.7
700	7278.55	7196.53	7672.92	8214.92	9881.18	9728.18	11931.7	12461.1	14119.1	16679.4	19187.5	19874.4	20033.8	21605.2	22550.6	24598.5	27236.3	29751.4	31174.3	31824.7	35012.5	37801.3	38312.9	42715.1	44465.6	39635.7	37715.4	32737.3	32055	33870.8	33300.2	32361.4	30910.8	29899.1	27654.7
702	7210.81	7166.1	7582.78	8192.78	9825.69	9861.04	11996.3	12620.4	14207.4	16870.4	19315.6	20088.3	20167.8	21833.6	22720.5	24840.8	27315.6	29836.2	31191.2	31956.7	35112.2	38026.4	38407.3	42903.8	44632.4	39708.1	37817.7	32840.4	32150.6	34011.2	33409.1	32461.5	30840.9	29875.3	27507.1

## Sheet: Figure 2e
The FL contour plot of the excitation-emission matrix spectra of R-BPQDs
Em Wavelength (nm)	Ex Wavelength (nm) and Intensity (a.u.)
	325	328	331	334	337	340	343	346	349	352	355	358	361	364	367	370	373	376	379	382	385	388	391	394	397	400	403	406	409	412	415	418	421	424	427	430
335	58.59
337	52.98
339	60.94	63.5
341	67.48	56.78
343	75.65	58.82	50.65
345	82.96	68.31	49.92
347	95.68	76.38	55.65	43.04
349	106.4	83.78	65.76	52.72	49.5
351	119	98.94	75.69	60.53	52.81	67.21
353	131.8	111.3	88.42	76.21	61.77	57.09
355	146.1	131.8	108.2	89.37	79.2	71.15	69.74
357	170.5	148.3	124.6	104.4	95.97	88.48	77.16
359	185.4	158.6	148.3	130.3	119.5	102.7	99.53	91.79
361	214.4	194.9	173.1	154.4	148.1	133.6	124.4	112.1
363	235.3	220.6	195.4	187.8	173.2	161.3	142.1	138	122.8
365	249.5	255.3	233.3	217.3	210.3	196.1	180.9	166.3	147.8
367	289.7	279.1	269	239.8	241.9	226.2	210.3	190.8	177.3	154.2
369	316.9	305	305	292.2	273.8	256.2	250.1	232.9	205.5	173.6	158.1	148.1
371	354.6	350.5	337.1	326.9	323.7	305.4	286.9	264.9	239	211.6	180.7	153.6
373	390.5	382.1	370.1	382.3	363.4	343.8	318.8	308.6	280.4	248.1	204.5	175	154.1
375	400.7	431.9	419.9	415.2	423.4	402.4	377.9	349.4	317.5	285.3	244.6	204	170	158.2
377	468	469.8	460.9	440.6	464.5	447.1	421.4	396.4	370.6	329.3	283.2	246.7	196.5	161.9
379	499.8	497.2	517.5	519.1	496.9	504	486.1	460.2	420.8	368.5	344.5	285.7	240.9	198.2	164.6
381	554.6	567.3	563	564.6	573.1	563	545.6	510.5	461.6	440	392.4	344.4	280.8	237.4	198.3	181.6
383	593.3	603.1	601.8	630.2	624.6	613.7	583.8	583.7	541.8	498	442.4	395.2	338.5	287.5	233.1	198.7
385	616.8	670.1	682.2	682.5	707	695.6	669.8	645.3	609.6	572.7	518.6	456.1	398.5	340.1	291.4	241.5	214.2
387	690.7	721.9	728.4	736.6	758.8	749.7	733.9	695.7	692.3	640.7	589.8	540.7	459.7	400.7	352.3	295.6	255	227.8
389	742.2	784.6	807.7	824.7	811.7	837.4	823.1	799.8	764.4	705	678.1	607.8	550.6	489.4	420.7	374.3	308.8	263.4	278
391	828.8	848.4	872.1	883.7	914.9	922.1	902.2	874.7	853.9	825.6	769.6	719.3	644.7	579.7	518.9	451.6	389.2	326.5	278.3
393	874.4	905.2	899.5	986.6	987.2	988.8	1003	992.9	960.9	917.9	871.2	814.7	763.4	691.5	620.6	554.1	477.6	407.2	343.7	301.9
395	931.4	997.4	1024	1059	1103	1113	1100	1086	1060	1053	1003	945.2	883.4	819	758.7	672	596.8	508.2	422.8	359.8	360.1
397	1020	1062	1099	1151	1182	1199	1196	1168	1208	1159	1122	1084	1016	948.5	880.4	785.5	708.1	615.4	531.4	441.9	369.6
399	1083	1156	1208	1247	1238	1332	1342	1330	1313	1280	1292	1221	1177	1107	1015	948.1	843.3	748.6	640.1	541.1	452.6	383.4
401	1196	1250	1296	1330	1393	1438	1444	1460	1465	1466	1437	1416	1347	1277	1218	1114	1024	892.7	781.1	666.6	553.6	446.3	428.1
403	1269	1326	1361	1465	1490	1530	1589	1622	1616	1606	1608	1576	1551	1481	1387	1310	1181	1069	928.5	790.7	663	544.9	446.3
405	1330	1450	1499	1557	1637	1692	1726	1752	1747	1805	1783	1779	1727	1667	1611	1496	1386	1243	1087	944.7	793.1	654.7	522.6	441.9
407	1461	1520	1589	1688	1744	1804	1843	1848	1943	1942	1946	1959	1940	1894	1790	1683	1569	1406	1264	1085	923.2	776.8	627	497.9	463.3
409	1532	1647	1729	1795	1821	1969	2025	2062	2097	2113	2157	2127	2141	2095	1996	1909	1755	1616	1427	1263	1083	906	733.3	585.9	470.8
411	1672	1754	1823	1879	2008	2100	2145	2212	2277	2338	2340	2378	2331	2290	2250	2122	1996	1806	1631	1432	1234	1042	863.6	697.5	549.6	458.3
413	1751	1829	1944	2043	2129	2198	2331	2404	2471	2482	2575	2568	2582	2560	2451	2375	2196	2031	1825	1597	1384	1190	980.4	798.6	636.5	503.3
415	1870	1972	2061	2155	2289	2383	2486	2551	2601	2705	2755	2798	2777	2759	2714	2576	2453	2225	2015	1802	1573	1332	1115	927.1	745.2	593.6	469.6
417	1972	2066	2154	2310	2403	2505	2584	2668	2824	2864	2926	3003	3048	3034	2926	2837	2669	2421	2250	1983	1742	1509	1265	1044	852.9	688.1	538.4	455.8
419	2057	2213	2319	2408	2529	2689	2783	2878	2966	3067	3173	3187	3238	3231	3136	3067	2869	2689	2439	2191	1949	1676	1409	1186	974.5	789.7	637.7	507.5	487
421	2212	2306	2408	2475	2676	2801	2914	3021	3193	3262	3332	3447	3417	3436	3420	3270	3147	2889	2702	2406	2131	1839	1592	1330	1118	909.2	731.4	590.2	487.8
423	2292	2392	2457	2664	2769	2895	3124	3222	3344	3396	3605	3605	3696	3714	3614	3554	3366	3151	2888	2590	2310	2033	1748	1477	1246	1034	844.5	698.8	572.4	503.8
425	2441	2541	2661	2775	2966	3089	3248	3360	3474	3653	3775	3883	3897	3915	3936	3769	3646	3369	3107	2841	2547	2229	1933	1670	1418	1192	984.1	813	677.9	566.8	571.9
427	2544	2633	2753	2958	3056	3205	3330	3544	3697	3809	3890	4058	4165	4213	4132	4075	3852	3593	3365	3057	2731	2457	2151	1837	1590	1346	1126	946.7	802.7	682	585.4
429	2627	2809	2921	3043	3235	3401	3543	3696	3838	4018	4139	4203	4369	4406	4332	4293	4075	3879	3587	3321	2984	2656	2342	2047	1773	1525	1290	1101	933.3	805.3	686.7	622.8
431	2794	2892	3006	3091	3339	3502	3653	3810	4068	4185	4302	4494	4518	4595	4639	4487	4351	4086	3859	3529	3197	2861	2573	2255	1977	1704	1461	1256	1087	948.7	819.6	706.2	704.6
433	2887	2943	3104	3295	3403	3552	3838	4035	4186	4305	4558	4627	4802	4858	4824	4803	4546	4368	4075	3731	3422	3101	2759	2435	2157	1874	1631	1427	1246	1099	944.8	828.9	719.3
435	3060	3126	3263	3386	3598	3786	3944	4123	4258	4548	4692	4900	4974	5039	5115	4985	4846	4571	4276	4013	3674	3307	2984	2678	2383	2098	1835	1606	1413	1251	1107	965.9	840.1	749
437	3172	3230	3342	3573	3682	3868	4006	4327	4486	4653	4801	5049	5238	5316	5309	5278	5041	4794	4533	4210	3855	3563	3210	2869	2571	2282	2003	1776	1593	1420	1245	1110	967	821.4
439	3263	3392	3527	3642	3850	4032	4188	4436	4581	4871	5033	5144	5379	5448	5467	5428	5288	5038	4701	4449	4099	3755	3396	3097	2773	2484	2210	1958	1752	1562	1394	1242	1081	934.9	786.7
441	3428	3477	3595	3652	3924	4122	4255	4492	4778	4967	5120	5378	5494	5584	5690	5580	5453	5192	4973	4633	4270	3937	3623	3295	2976	2666	2383	2119	1907	1728	1547	1381	1216	1041	871.8	746.3
443	3502	3517	3693	3821	3929	4128	4439	4647	4838	5020	5302	5471	5702	5793	5811	5786	5573	5427	5122	4783	4458	4137	3783	3447	3132	2834	2563	2297	2062	1865	1671	1512	1334	1148	971.4	787.7
445	3650	3680	3780	3881	4081	4285	4480	4708	4887	5222	5407	5697	5767	5889	6027	5917	5799	5549	5246	4995	4630	4285	3958	3639	3331	2998	2707	2425	2219	1998	1812	1627	1446	1260	1062	865.4
447	3688	3720	3818	4015	4137	4331	4565	4838	5021	5230	5432	5715	5977	6098	6087	6106	5894	5716	5427	5093	4727	4473	4099	3771	3461	3133	2844	2555	2367	2140	1934	1754	1554	1358	1146	948.3
449	3724	3851	3961	4043	4265	4459	4661	4864	5046	5393	5563	5734	6028	6135	6235	6165	6066	5832	5511	5273	4902	4552	4192	3930	3593	3302	2992	2705	2477	2244	2059	1852	1646	1457	1232	1015
451	3860	3878	3975	4031	4278	4474	4662	4846	5173	5392	5578	5897	6030	6224	6299	6189	6115	5875	5656	5337	4993	4689	4361	4033	3731	3405	3094	2813	2578	2374	2174	1957	1748	1545	1320	1097
453	3836	3818	3992	4145	4248	4429	4756	4959	5159	5361	5712	5885	6134	6287	6295	6316	6138	6018	5721	5389	5147	4793	4436	4120	3825	3525	3226	2950	2708	2469	2256	2057	1834	1625	1405	1175
455	3961	3963	4053	4151	4352	4545	4755	4943	5172	5460	5704	5999	6106	6272	6417	6341	6260	6029	5785	5505	5210	4863	4577	4254	3972	3654	3340	3051	2807	2578	2384	2147	1943	1732	1486	1246
457	3960	3972	4047	4242	4338	4539	4798	5038	5238	5426	5728	5959	6217	6386	6394	6458	6287	6114	5855	5540	5247	5002	4648	4337	4042	3736	3413	3170	2938	2700	2471	2262	2046	1818	1569	1337
459	3910	4073	4148	4230	4427	4605	4788	5000	5203	5520	5748	5917	6169	6357	6483	6431	6374	6128	5888	5665	5361	5036	4705	4457	4138	3866	3550	3293	3034	2797	2592	2361	2138	1924	1669	1422
461	4034	4064	4114	4212	4410	4584	4746	4923	5247	5454	5685	5973	6224	6427	6448	6392	6348	6111	5991	5673	5385	5124	4828	4524	4245	3957	3640	3393	3148	2945	2702	2500	2263	2027	1762	1514
463	4012	3988	4176	4276	4379	4577	4813	5007	5208	5372	5727	5923	6173	6363	6388	6468	6340	6224	5979	5687	5480	5177	4871	4588	4317	4076	3758	3520	3277	3043	2810	2598	2364	2136	1880	1615
465	4090	4105	4167	4241	4413	4589	4753	4954	5183	5415	5644	5950	6070	6276	6442	6434	6385	6180	5989	5796	5505	5199	5005	4701	4434	4167	3875	3622	3360	3147	2942	2702	2493	2243	1981	1722
467	4071	4078	4120	4308	4368	4538	4773	4984	5161	5352	5691	5859	6119	6320	6355	6458	6328	6200	6027	5764	5496	5304	5026	4734	4488	4218	3962	3712	3503	3277	3045	2825	2600	2353	2090	1842
469	4017	4132	4174	4262	4426	4585	4724	4915	5095	5384	5600	5764	6014	6207	6408	6377	6353	6182	5961	5839	5570	5295	5054	4833	4579	4333	4061	3815	3597	3378	3165	2928	2710	2478	2206	1940
471	4116	4121	4135	4269	4372	4522	4630	4811	5100	5304	5479	5776	6044	6239	6306	6304	6283	6116	6010	5799	5555	5311	5111	4857	4658	4365	4134	3909	3696	3510	3265	3054	2831	2574	2311	2043
473	4086	4063	4184	4261	4341	4528	4666	4852	5009	5184	5505	5681	5945	6128	6183	6286	6240	6132	5959	5759	5594	5346	5108	4894	4663	4445	4227	4006	3781	3583	3353	3158	2930	2676	2429	2170
475	4160	4122	4176	4208	4353	4495	4597	4777	4999	5198	5405	5691	5836	6013	6200	6212	6200	6072	5965	5804	5556	5333	5170	4940	4733	4508	4296	4058	3854	3645	3457	3248	3046	2788	2519	2264
477	4120	4083	4119	4264	4311	4428	4626	4808	4946	5117	5412	5568	5862	5994	6112	6232	6102	6089	5880	5736	5535	5373	5164	4952	4775	4532	4341	4141	3946	3743	3525	3356	3125	2879	2615	2377
479	4031	4135	4175	4206	4359	4462	4553	4728	4841	5152	5316	5520	5739	5879	6117	6109	6110	5982	5799	5762	5541	5345	5128	5006	4836	4611	4407	4196	3995	3789	3629	3424	3234	2988	2726	2465
481	4139	4099	4134	4220	4311	4409	4485	4663	4880	5046	5199	5484	5738	5897	6008	6029	6002	5907	5824	5687	5485	5337	5172	4999	4841	4621	4431	4229	4083	3893	3681	3507	3293	3065	2804	2568
483	4089	4103	4189	4222	4305	4448	4530	4679	4792	4957	5209	5395	5635	5799	5906	5968	5932	5922	5734	5647	5505	5345	5133	4999	4846	4685	4508	4299	4117	3928	3745	3561	3346	3127	2904	2650
485	4163	4118	4154	4149	4287	4381	4465	4605	4773	4975	5111	5405	5548	5722	5882	5868	5899	5821	5746	5629	5433	5284	5172	5012	4856	4684	4509	4292	4153	3978	3808	3612	3433	3206	2973	2738
487	4121	4075	4065	4207	4248	4313	4505	4629	4744	4864	5110	5287	5510	5676	5764	5853	5793	5808	5655	5541	5393	5308	5128	4986	4833	4683	4498	4356	4217	4015	3853	3678	3473	3252	3030	2813
489	4029	4130	4141	4156	4278	4344	4436	4554	4641	4881	5021	5229	5398	5547	5762	5734	5779	5689	5585	5521	5377	5246	5078	5001	4863	4704	4530	4349	4216	4031	3917	3707	3555	3325	3108	2867
491	4078	4060	4091	4189	4210	4272	4347	4470	4642	4777	4913	5161	5375	5539	5607	5690	5662	5580	5546	5418	5291	5200	5066	4943	4832	4671	4511	4333	4249	4094	3925	3752	3569	3366	3161	2967
493	4014	4086	4124	4128	4200	4285	4368	4480	4566	4705	4889	5052	5259	5416	5491	5580	5574	5535	5439	5366	5260	5133	4994	4910	4773	4688	4536	4373	4233	4091	3937	3770	3580	3398	3220	2994
495	4052	4041	4065	4062	4170	4220	4283	4372	4565	4653	4790	5031	5176	5328	5447	5435	5496	5416	5425	5285	5174	5050	4989	4886	4767	4637	4482	4345	4217	4086	3961	3771	3623	3445	3244	3021
497	3999	3957	3975	4090	4087	4136	4293	4379	4470	4551	4783	4920	5084	5250	5281	5400	5364	5353	5287	5177	5136	5017	4897	4806	4707	4589	4452	4346	4243	4106	3952	3810	3626	3449	3263	3071
499	3950	3990	3991	4008	4082	4148	4217	4289	4362	4527	4673	4824	4950	5091	5240	5269	5332	5228	5170	5141	5036	4909	4830	4780	4686	4576	4423	4306	4199	4081	3973	3785	3663	3480	3305	3093
501	3936	3911	3916	4035	4015	4069	4115	4201	4352	4420	4572	4743	4910	5044	5114	5205	5192	5110	5105	5024	4924	4885	4780	4687	4606	4497	4368	4276	4206	4084	3941	3817	3659	3479	3298	3143
503	3841	3936	3928	3959	4005	4084	4100	4193	4260	4380	4531	4623	4768	4928	4959	5072	5079	5032	4986	4931	4880	4779	4684	4619	4528	4486	4366	4261	4161	4043	3929	3786	3645	3483	3319	3140
505	3875	3875	3842	3861	3937	3988	4019	4080	4233	4318	4396	4574	4731	4847	4904	4926	4980	4906	4921	4847	4754	4657	4646	4553	4498	4401	4296	4202	4100	4028	3909	3768	3656	3497	3305	3136
507	3805	3769	3784	3874	3840	3896	4013	4064	4139	4189	4362	4440	4612	4724	4775	4865	4835	4856	4786	4725	4709	4607	4541	4455	4401	4312	4232	4186	4087	3981	3862	3758	3619	3471	3315	3167
509	3778	3775	3765	3775	3833	3877	3902	3966	4015	4155	4236	4403	4465	4581	4745	4733	4760	4712	4674	4676	4595	4504	4476	4411	4359	4271	4191	4113	4015	3924	3844	3704	3601	3463	3308	3149
511	3700	3693	3684	3765	3741	3781	3808	3907	3976	4041	4197	4273	4404	4540	4595	4682	4622	4599	4593	4539	4455	4437	4376	4284	4260	4189	4093	4041	3982	3910	3782	3696	3578	3426	3268	3147
513	3597	3675	3678	3676	3735	3765	3775	3840	3861	4015	4088	4163	4283	4389	4447	4531	4560	4523	4451	4441	4385	4316	4265	4212	4174	4138	4069	3990	3911	3827	3766	3630	3523	3411	3258	3124
515	3578	3580	3571	3547	3645	3660	3659	3724	3836	3900	3933	4104	4232	4321	4369	4376	4413	4363	4370	4327	4263	4189	4202	4128	4092	4029	3970	3909	3814	3802	3680	3620	3487	3350	3218	3093
517	3495	3448	3535	3547	3536	3565	3633	3703	3693	3780	3893	3975	4095	4174	4234	4304	4240	4292	4230	4183	4192	4117	4058	4012	3986	3928	3885	3836	3766	3700	3595	3521	3416	3298	3189	3062
519	3465	3427	3446	3443	3512	3508	3518	3567	3589	3725	3772	3900	3960	4024	4155	4144	4167	4142	4113	4121	4044	3986	3955	3928	3900	3840	3794	3720	3660	3608	3538	3436	3369	3242	3130	3002
521	3348	3306	3320	3379	3378	3380	3404	3471	3510	3569	3691	3744	3860	3938	4004	4058	4007	4007	3977	3952	3876	3892	3838	3791	3770	3718	3675	3618	3592	3532	3425	3369	3272	3161	3045	2955
523	3205	3273	3273	3250	3318	3316	3333	3369	3375	3501	3538	3610	3705	3768	3822	3878	3901	3880	3830	3829	3778	3734	3667	3692	3638	3615	3578	3520	3478	3411	3350	3259	3173	3099	2992	2881
525	3152	3122	3130	3119	3193	3178	3199	3241	3291	3339	3380	3511	3589	3675	3706	3693	3721	3694	3711	3666	3621	3598	3566	3543	3521	3476	3434	3370	3342	3316	3240	3171	3091	2989	2885	2788
527	3000	2961	3064	3034	3047	3089	3125	3134	3148	3179	3283	3340	3441	3495	3536	3570	3547	3579	3524	3498	3497	3456	3398	3391	3367	3333	3312	3266	3237	3181	3122	3047	2964	2880	2830	2720
529	2915	2906	2913	2895	2947	2941	2972	2983	3014	3086	3114	3229	3276	3326	3397	3379	3421	3386	3390	3366	3315	3286	3254	3259	3240	3209	3167	3122	3102	3031	3000	2924	2868	2782	2699	2601
531	2772	2737	2725	2800	2779	2795	2834	2851	2878	2910	2996	3071	3119	3184	3209	3236	3237	3241	3212	3184	3143	3136	3091	3079	3068	3044	3000	2966	2964	2907	2840	2795	2739	2650	2575	2516
533	2604	2652	2644	2640	2682	2689	2704	2711	2717	2794	2833	2882	2943	2992	3036	3053	3093	3043	3029	3024	2990	2966	2916	2931	2914	2901	2877	2820	2806	2752	2728	2662	2596	2544	2474	2393
535	2505	2492	2486	2505	2522	2522	2534	2547	2604	2641	2653	2752	2803	2863	2889	2888	2902	2873	2884	2841	2818	2801	2776	2771	2770	2729	2702	2675	2651	2639	2580	2546	2467	2409	2343	2266
537	2355	2331	2387	2380	2367	2419	2434	2441	2452	2448	2533	2578	2630	2686	2703	2726	2714	2724	2704	2673	2681	2637	2615	2611	2597	2592	2567	2542	2513	2482	2441	2396	2341	2278	2246	2160
539	2254	2251	2245	2244	2263	2279	2286	2280	2329	2347	2372	2453	2496	2519	2561	2558	2579	2539	2547	2536	2517	2484	2481	2473	2455	2440	2412	2385	2362	2331	2316	2257	2228	2164	2111	2043
541	2105	2092	2078	2139	2110	2118	2162	2183	2185	2192	2253	2288	2337	2378	2378	2422	2410	2410	2393	2362	2348	2339	2310	2319	2302	2284	2255	2255	2235	2219	2167	2137	2095	2041	1984	1938
543	1952	2006	2009	2008	2021	2034	2039	2044	2051	2089	2112	2139	2176	2223	2265	2274	2284	2246	2235	2246	2226	2181	2178	2185	2171	2160	2128	2127	2098	2068	2062	2009	1965	1935	1887	1839
545	1877	1883	1875	1900	1891	1895	1893	1894	1949	1940	1973	2024	2067	2107	2106	2138	2126	2104	2115	2091	2073	2065	2053	2052	2032	2021	1991	1988	1968	1969	1922	1898	1865	1821	1774	1725
547	1747	1736	1784	1786	1761	1807	1815	1817	1811	1814	1874	1884	1921	1968	1983	2000	1985	1985	1961	1954	1960	1927	1915	1902	1896	1897	1884	1883	1860	1844	1802	1777	1745	1714	1675	1631
549	1672	1677	1669	1662	1689	1684	1694	1701	1738	1729	1749	1790	1824	1835	1873	1864	1882	1852	1857	1852	1830	1800	1808	1798	1797	1785	1771	1757	1740	1726	1697	1671	1652	1615	1581	1536
551	1573	1558	1539	1588	1568	1570	1603	1614	1615	1611	1661	1670	1710	1738	1745	1764	1744	1751	1743	1730	1706	1699	1690	1682	1674	1658	1648	1651	1641	1628	1591	1573	1554	1516	1474	1462
553	1458	1490	1478	1475	1498	1503	1510	1511	1501	1535	1551	1551	1598	1619	1653	1651	1660	1645	1626	1631	1615	1585	1586	1591	1577	1572	1566	1551	1537	1521	1507	1482	1454	1431	1391	1363
555	1397	1382	1384	1418	1402	1408	1400	1413	1428	1443	1458	1485	1506	1527	1541	1560	1550	1532	1534	1525	1506	1502	1491	1477	1481	1467	1461	1451	1442	1439	1412	1394	1371	1340	1304	1285
557	1304	1295	1325	1318	1303	1348	1337	1343	1338	1338	1380	1392	1415	1428	1440	1450	1438	1459	1430	1422	1422	1413	1397	1382	1382	1382	1381	1370	1362	1348	1326	1316	1290	1261	1239	1220
559	1248	1226	1236	1227	1246	1258	1255	1255	1284	1280	1286	1320	1339	1355	1367	1357	1366	1364	1357	1353	1328	1316	1321	1313	1305	1302	1295	1280	1273	1264	1249	1242	1226	1194	1165	1143
561	1169	1156	1159	1175	1168	1169	1191	1207	1192	1195	1227	1234	1257	1268	1279	1295	1276	1291	1266	1261	1254	1249	1234	1225	1230	1214	1212	1210	1204	1189	1167	1166	1141	1118	1095	1081
563	1086	1116	1102	1103	1115	1108	1121	1124	1116	1141	1147	1147	1173	1182	1223	1205	1216	1202	1189	1192	1180	1167	1155	1154	1159	1144	1146	1130	1126	1112	1103	1094	1070	1053	1033	1014
565	1043	1036	1036	1050	1049	1050	1048	1049	1062	1074	1084	1099	1114	1125	1136	1142	1135	1125	1128	1116	1095	1103	1088	1085	1086	1074	1077	1066	1064	1057	1034	1025	1009	987.5	969.7	966.3
567	971.7	968.2	987	978.2	979.3	1005	1001	1004	997.8	1004	1023	1030	1035	1056	1062	1063	1064	1069	1053	1047	1042	1034	1023	1022	1013	1022	1013	1007	1003	987.4	978.8	960.5	947	930.6	917.8	903.7
569	933.1	925.6	925	914.6	941.7	939.5	939.3	940.9	955.4	954.3	945.9	980.6	994.6	1006	1006	1002	1007	1003	1001	990	984.1	965.6	973.9	961.4	965	958.1	952.2	942.6	932.7	928.1	923.8	916.4	895.2	877.2	866.1	846.9
571	867.3	862.3	872.4	873.8	880.1	871.7	900.9	899.2	890.5	890.3	911.8	912.9	923.6	939.2	939.5	948.2	935.8	948.3	934.2	921.8	923.1	912	902.4	892.3	894.1	890.1	885.7	888.2	885.8	872.6	861.7	852	839.7	820.8	804.8	797.1
573	807.6	827.6	827.1	819.7	842.2	836.3	843.4	841.1	840.8	852.9	845.7	858.9	869.6	882.3	893.3	885.7	887.7	886	876	871.6	865.9	851.8	852.3	856.3	851.7	842.8	839.5	831.6	826.2	816.2	815.2	798.2	790.1	776	760.9	746.8
575	769.7	773.9	765.3	785.7	780.2	776	785.2	781.6	798.2	793.9	804.3	808.2	819.9	835.8	831.1	842	830.4	829.7	830.6	819.8	806	809	803.5	800.1	797.3	791.3	781.1	777.5	780	772.9	759.8	755.3	741.8	731.6	716.1	708.3
577	718.4	718.8	735.2	730.3	724.8	747.1	752.2	750.8	746.8	756.4	752.5	754.2	768.8	777.9	777.6	782.7	775.6	782.1	774	774	768	755.4	744.9	747.9	744.8	740.8	736.9	731.9	731	724.9	718.5	705.5	692.9	691.8	675.4	664.4
579	681.4	686.7	687.7	687.6	691.8	699.1	703.2	701	709.6	703.9	706.9	715.5	722.6	734.8	734.8	734	739.8	729.2	734.6	725.3	715	707.6	705.8	704.3	702.1	696.7	686.4	681.7	678.2	675.6	673	664.9	654	645.8	632.3	623.3
581	640.5	639.5	648.3	643.7	647.2	647.2	671.7	666.6	662.7	654.2	666.4	668.7	676.9	681.8	682.2	692.1	688.1	684.1	682.2	671.5	677	664.4	656.6	657.9	649.5	646.2	643.4	647.3	640.3	635.9	626.4	619.1	607.1	599.7	589.6	584.9
583	591.8	608.4	604	608.1	617.9	613.1	623	624	627.2	624.4	624.4	634	636.2	636.8	650	641.6	654.1	644.3	635.1	634	632.3	621.5	617.6	621.8	616.1	611	606.7	598.4	600.3	591.6	590.9	578.7	570.2	569.6	560.2	545.9
585	566.5	564	565.4	576.2	572.4	571.4	575.6	577.8	587.6	578.7	592	587	595.5	602.1	603.1	612.9	608.8	600.8	602.2	592.7	585.2	580.4	580.4	577.4	576.1	568.8	562.1	563.5	561.9	556.9	546.9	544	536.8	529.7	520.2	513.2
587	524.8	528.4	536.4	533.4	531.4	545.3	544.8	550.3	544.9	547.1	547.3	543.1	550.3	555.3	559.4	567.4	561.8	562.4	552.5	554.5	551.4	539.5	539.2	537.6	534.9	533.1	526.4	529.4	522.8	519.3	514.9	504.7	500.3	500.4	487.9	479.5
589	495.6	500.9	499.3	504.2	503.7	505.4	505.5	507.4	514.1	508.7	509.3	518.4	525.5	528.2	529.8	534.7	527.5	520	522.7	522.1	508.9	502.4	506.9	502.4	496.4	499.2	493.4	491.9	485.9	484	482.6	477.9	469.3	464.2	455.3	448
591	467	459.7	471.3	468.4	466.1	471.9	484.1	479.2	477.1	471.7	478.3	481.2	485.3	486.9	490	498.1	489.3	492.8	489.6	483.5	486.1	477.6	471.4	467.1	460.8	461.1	459.6	461.4	456	457.7	446.3	445.2	433.7	430.1	426.6	416.3
593	427.1	436.1	432.3	431.5	444.3	443.8	446.3	450.5	449.1	444.9	446.9	454.3	457.3	457.4	467.7	464.8	464.1	463	454.5	454.1	446.3	448	439.3	439.9	436	434.3	433.3	431.4	423.6	426	418.3	413.1	409.5	404.5	400.8	390.8
595	402.3	403.1	400.3	413.8	410.3	411.2	408.8	410.6	416.1	414.5	421.4	421.3	424.1	431.7	430.4	435.3	428.8	426.6	425.8	424.4	416.8	414.9	409.8	406.8	403.2	403.9	401.5	394.8	397.3	397.1	388.4	386.8	380.7	373.7	366.4	366.4
597	375.9	379.3	382.2	375.6	380.2	388.7	389.7	394.1	387	392.8	391.1	388.6	392	396.5	399.9	404.4	400.6	397.6	394.5	398.6	390.4	384.1	382.3	379.1	379.1	379.2	377.6	371.1	369	367	362.7	357.3	355.7	353.2	346.5	341.4
599	355.4	353	352.8	356.3	355.8	358.1	355.8	363	361.7	363.3	360.9	364.5	374.3	376.4	379.6	376.5	374.2	370.4	370.8	369	363.9	358.2	358.7	355	354.6	348.3	350.5	346.7	344	341.9	338.7	338	331	328.9	323	317.7
601	326.7	325.8	330.8	328.7	332.4	336.7	337.5	343.1	332	334.2	338.2	339.5	344.7	346.1	349.1	351.8	345.5	349.6	343.4	341.3	339.8	334.4	331.4	326.9	328.8	324.9	323.6	319.9	323.2	318.8	313.2	309.6	303.3	301.8	303.1	294.7
603	306.9	310	306.3	305.3	310.6	312.7	316.1	315.8	316.5	316	310.9	317.6	323	322.7	329.9	321.1	328.4	321.4	316.9	320.1	313.7	313.2	315	308.7	310.3	306	303.9	301.8	298.7	293.9	292.8	287.8	286.4	283	279.4	274.2
605	287.1	282.6	281.3	285.9	287.8	289.1	289.9	290.5	294.7	293.2	293.6	297.9	301.6	303.1	306.6	301.6	303	298.6	298	294.9	291.8	294	287.4	286.6	283.2	284.2	281.3	276.9	280.4	274	271.1	270.3	266.6	262.4	259.4	257.3
607	264.7	265.8	267	263.1	270.4	270.6	268.5	270.7	271.2	272.7	272	271.4	279.2	279.4	282.8	279.9	279.9	280.9	276	277	269	270.5	266.4	264.6	262.4	262.2	261	258.7	258.4	254.5	253.3	247.4	246.3	242.5	241.2	236.8
609	249.5	245.9	242.7	246.1	247.4	251.5	251.8	250.4	253.7	254.4	249.4	256.9	258	262.3	262	264.2	262.7	259.3	259.1	257	251.4	249.1	248.5	245.4	246.9	244	242	240.3	239.2	234.9	235.4	230.3	230.7	223.9	222.2	220.4
611	225.5	223.8	234.4	233.3	227.4	231.1	236.3	237.9	232.7	229.9	233.5	237.3	237.8	238.9	244.8	243.8	241.7	242.4	239.2	233.9	235.1	229.3	230.3	227.6	229.8	223.3	221.1	222.1	222	216.1	216.9	213.4	210.6	208.7	206.9	204.7
613	210.1	212.3	212.4	211.4	216.9	214.4	217.3	217.7	217.6	216.9	216.8	219.2	222.6	219.2	226.6	225.5	226.2	220.9	220.2	218.1	216.3	213.3	212.8	212.7	214.7	210.6	208.6	206.8	206.2	200.9	201	199.1	198.7	195.7	194.3	189.9
615	195.5	194.3	197.1	197.8	197.8	194.8	202.5	200.8	204.2	201.4	205.3	203.7	206.5	204.3	205.5	211.6	210.9	205.3	203.4	201.1	199.3	199.4	196.7	197	194.5	194.4	191.1	190.4	188.8	190.8	187.3	185.5	182.9	180.3	177.4	175.8
617	179.2	183	184.2	184.4	183	183.5	187.2	188	188.6	186	187.1	189.3	192.9	193.9	193.6	192.6	192.5	192.4	189.5	190	187.4	182.9	181	179.9	181.5	181	180.2	178.2	173.9	174.8	173.1	171.5	168.2	169.5	164	161.8
619	168.2	169.9	169.2	172.3	169.1	167.9	172	169.9	175	174.8	171.7	176.3	176.9	182.2	181	180.8	178.1	175.3	177.9	176.4	170.9	170.5	168.4	168.4	167.4	167.5	165.6	162.1	161.4	160.6	158.1	157	154.9	152.8	152.3	150.2
621	151.4	153.1	161.6	156.5	155.7	161.3	161.6	163.3	159.9	158.5	162.5	162.4	162.8	165.6	164.9	165.5	164.5	165	162.2	161.7	160.6	158.9	156.8	156.7	154.7	153.4	151	152.4	151.8	149.9	148.6	145.5	142.8	141.5	141.9	139.2
623	146.1	143.2	143.3	143.8	145.5	146.7	148.8	146.3	150.8	146.9	145.8	149.9	151.1	155.3	155.1	154.3	157.3	151.6	150.9	149.4	147.3	144.5	147	144.1	145.6	143	141.8	140.5	138.7	138.9	137.3	134.8	134.2	131.6	129.4	127.7
625	135.7	131.8	132	134.6	132.5	136.6	135.8	135.8	139.1	137.9	139.4	137.5	139.3	139.7	141.9	142.8	142.7	140.8	140.6	138.4	135.9	135.3	135.6	132.8	130.8	131.9	129.5	128.5	128.8	129.1	125.6	123.8	122.6	122.1	120.4	118.6
627	121.4	124.6	124.4	123.7	123.1	126.2	125.4	125.6	127.4	128.5	127.7	127.3	131.6	129.8	132.3	130.7	131.4	130.7	128.6	128.2	126.3	122.9	124.5	123.3	119.8	119.6	120.3	120.4	118	117.1	116.9	114.8	113.3	113.8	114.2	109.2
[truncated: 37 more rows]

## Sheet: Figure 2f
The PL contour plot of the excitation-emission matrix spectra of R-BPQDs
[truncated: 196 more rows]

[truncated: 7 more sheets: Figure 2g, Figure 3a, Figure 3b, Figure 3c, Figure 3e, Figure 4a, Figure 4b]
